# Supplementary material for: Population structure within the one-dimensional range of a coastal plain katydid
Source: PLoS One. 2017 Jun 9;12(6):e0179361. doi: 10.1371/journal.pone.0179361 (PMC5466309; doi:10.1371/journal.pone.0179361)
Supplement: S1 Text — (TXT) [file pone.0179361.s002.txt]

188	2170	Locus1	Locus2	Locus3	Locus4	Locus5	Locus6	Locus7	Locus8	Locus9	Locus10	Locus11	Locus12	Locus13	Locus14	Locus15	Locus16	Locus17	Locus18	Locus19	Locus20	Locus21	Locus22	Locus23	Locus24	Locus25	Locus26	Locus27	Locus28	Locus29	Locus30	Locus31	Locus32	Locus33	Locus34	Locus35	Locus36	Locus37	Locus38	Locus39	Locus40	Locus41	Locus42	Locus43	Locus44	Locus45	Locus46	Locus47	Locus48	Locus49	Locus50	Locus51	Locus52	Locus53	Locus54	Locus55	Locus56	Locus57	Locus58	Locus59	Locus60	Locus61	Locus62	Locus63	Locus64	Locus65	Locus66	Locus67	Locus68	Locus69	Locus70	Locus71	Locus72	Locus73	Locus74	Locus75	Locus76	Locus77	Locus78	Locus79	Locus80	Locus81	Locus82	Locus83	Locus84	Locus85	Locus86	Locus87	Locus88	Locus89	Locus90	Locus91	Locus92	Locus93	Locus94	Locus95	Locus96	Locus97	Locus98	Locus99	Locus100	Locus101	Locus102	Locus103	Locus104	Locus105	Locus106	Locus107	Locus108	Locus109	Locus110	Locus111	Locus112	Locus113	Locus114	Locus115	Locus116	Locus117	Locus118	Locus119	Locus120	Locus121	Locus122	Locus123	Locus124	Locus125	Locus126	Locus127	Locus128	Locus129	Locus130	Locus131	Locus132	Locus133	Locus134	Locus135	Locus136	Locus137	Locus138	Locus139	Locus140	Locus141	Locus142	Locus143	Locus144	Locus145	Locus146	Locus147	Locus148	Locus149	Locus150	Locus151	Locus152	Locus153	Locus154	Locus155	Locus156	Locus157	Locus158	Locus159	Locus160	Locus161	Locus162	Locus163	Locus164	Locus165	Locus166	Locus167	Locus168	Locus169	Locus170	Locus171	Locus172	Locus173	Locus174	Locus175	Locus176	Locus177	Locus178	Locus179	Locus180	Locus181	Locus182	Locus183	Locus184	Locus185	Locus186	Locus187	Locus188	Locus189	Locus190	Locus191	Locus192	Locus193	Locus194	Locus195	Locus196	Locus197	Locus198	Locus199	Locus200	Locus201	Locus202	Locus203	Locus204	Locus205	Locus206	Locus207	Locus208	Locus209	Locus210	Locus211	Locus212	Locus213	Locus214	Locus215	Locus216	Locus217	Locus218	Locus219	Locus220	Locus221	Locus222	Locus223	Locus224	Locus225	Locus226	Locus227	Locus228	Locus229	Locus230	Locus231	Locus232	Locus233	Locus234	Locus235	Locus236	Locus237	Locus238	Locus239	Locus240	Locus241	Locus242	Locus243	Locus244	Locus245	Locus246	Locus247	Locus248	Locus249	Locus250	Locus251	Locus252	Locus253	Locus254	Locus255	Locus256	Locus257	Locus258	Locus259	Locus260	Locus261	Locus262	Locus263	Locus264	Locus265	Locus266	Locus267	Locus268	Locus269	Locus270	Locus271	Locus272	Locus273	Locus274	Locus275	Locus276	Locus277	Locus278	Locus279	Locus280	Locus281	Locus282	Locus283	Locus284	Locus285	Locus286	Locus287	Locus288	Locus289	Locus290	Locus291	Locus292	Locus293	Locus294	Locus295	Locus296	Locus297	Locus298	Locus299	Locus300	Locus301	Locus302	Locus303	Locus304	Locus305	Locus306	Locus307	Locus308	Locus309	Locus310	Locus311	Locus312	Locus313	Locus314	Locus315	Locus316	Locus317	Locus318	Locus319	Locus320	Locus321	Locus322	Locus323	Locus324	Locus325	Locus326	Locus327	Locus328	Locus329	Locus330	Locus331	Locus332	Locus333	Locus334	Locus335	Locus336	Locus337	Locus338	Locus339	Locus340	Locus341	Locus342	Locus343	Locus344	Locus345	Locus346	Locus347	Locus348	Locus349	Locus350	Locus351	Locus352	Locus353	Locus354	Locus355	Locus356	Locus357	Locus358	Locus359	Locus360	Locus361	Locus362	Locus363	Locus364	Locus365	Locus366	Locus367	Locus368	Locus369	Locus370	Locus371	Locus372	Locus373	Locus374	Locus375	Locus376	Locus377	Locus378	Locus379	Locus380	Locus381	Locus382	Locus383	Locus384	Locus385	Locus386	Locus387	Locus388	Locus389	Locus390	Locus391	Locus392	Locus393	Locus394	Locus395	Locus396	Locus397	Locus398	Locus399	Locus400	Locus401	Locus402	Locus403	Locus404	Locus405	Locus406	Locus407	Locus408	Locus409	Locus410	Locus411	Locus412	Locus413	Locus414	Locus415	Locus416	Locus417	Locus418	Locus419	Locus420	Locus421	Locus422	Locus423	Locus424	Locus425	Locus426	Locus427	Locus428	Locus429	Locus430	Locus431	Locus432	Locus433	Locus434	Locus435	Locus436	Locus437	Locus438	Locus439	Locus440	Locus441	Locus442	Locus443	Locus444	Locus445	Locus446	Locus447	Locus448	Locus449	Locus450	Locus451	Locus452	Locus453	Locus454	Locus455	Locus456	Locus457	Locus458	Locus459	Locus460	Locus461	Locus462	Locus463	Locus464	Locus465	Locus466	Locus467	Locus468	Locus469	Locus470	Locus471	Locus472	Locus473	Locus474	Locus475	Locus476	Locus477	Locus478	Locus479	Locus480	Locus481	Locus482	Locus483	Locus484	Locus485	Locus486	Locus487	Locus488	Locus489	Locus490	Locus491	Locus492	Locus493	Locus494	Locus495	Locus496	Locus497	Locus498	Locus499	Locus500	Locus501	Locus502	Locus503	Locus504	Locus505	Locus506	Locus507	Locus508	Locus509	Locus510	Locus511	Locus512	Locus513	Locus514	Locus515	Locus516	Locus517	Locus518	Locus519	Locus520	Locus521	Locus522	Locus523	Locus524	Locus525	Locus526	Locus527	Locus528	Locus529	Locus530	Locus531	Locus532	Locus533	Locus534	Locus535	Locus536	Locus537	Locus538	Locus539	Locus540	Locus541	Locus542	Locus543	Locus544	Locus545	Locus546	Locus547	Locus548	Locus549	Locus550	Locus551	Locus552	Locus553	Locus554	Locus555	Locus556	Locus557	Locus558	Locus559	Locus560	Locus561	Locus562	Locus563	Locus564	Locus565	Locus566	Locus567	Locus568	Locus569	Locus570	Locus571	Locus572	Locus573	Locus574	Locus575	Locus576	Locus577	Locus578	Locus579	Locus580	Locus581	Locus582	Locus583	Locus584	Locus585	Locus586	Locus587	Locus588	Locus589	Locus590	Locus591	Locus592	Locus593	Locus594	Locus595	Locus596	Locus597	Locus598	Locus599	Locus600	Locus601	Locus602	Locus603	Locus604	Locus605	Locus606	Locus607	Locus608	Locus609	Locus610	Locus611	Locus612	Locus613	Locus614	Locus615	Locus616	Locus617	Locus618	Locus619	Locus620	Locus621	Locus622	Locus623	Locus624	Locus625	Locus626	Locus627	Locus628	Locus629	Locus630	Locus631	Locus632	Locus633	Locus634	Locus635	Locus636	Locus637	Locus638	Locus639	Locus640	Locus641	Locus642	Locus643	Locus644	Locus645	Locus646	Locus647	Locus648	Locus649	Locus650	Locus651	Locus652	Locus653	Locus654	Locus655	Locus656	Locus657	Locus658	Locus659	Locus660	Locus661	Locus662	Locus663	Locus664	Locus665	Locus666	Locus667	Locus668	Locus669	Locus670	Locus671	Locus672	Locus673	Locus674	Locus675	Locus676	Locus677	Locus678	Locus679	Locus680	Locus681	Locus682	Locus683	Locus684	Locus685	Locus686	Locus687	Locus688	Locus689	Locus690	Locus691	Locus692	Locus693	Locus694	Locus695	Locus696	Locus697	Locus698	Locus699	Locus700	Locus701	Locus702	Locus703	Locus704	Locus705	Locus706	Locus707	Locus708	Locus709	Locus710	Locus711	Locus712	Locus713	Locus714	Locus715	Locus716	Locus717	Locus718	Locus719	Locus720	Locus721	Locus722	Locus723	Locus724	Locus725	Locus726	Locus727	Locus728	Locus729	Locus730	Locus731	Locus732	Locus733	Locus734	Locus735	Locus736	Locus737	Locus738	Locus739	Locus740	Locus741	Locus742	Locus743	Locus744	Locus745	Locus746	Locus747	Locus748	Locus749	Locus750	Locus751	Locus752	Locus753	Locus754	Locus755	Locus756	Locus757	Locus758	Locus759	Locus760	Locus761	Locus762	Locus763	Locus764	Locus765	Locus766	Locus767	Locus768	Locus769	Locus770	Locus771	Locus772	Locus773	Locus774	Locus775	Locus776	Locus777	Locus778	Locus779	Locus780	Locus781	Locus782	Locus783	Locus784	Locus785	Locus786	Locus787	Locus788	Locus789	Locus790	Locus791	Locus792	Locus793	Locus794	Locus795	Locus796	Locus797	Locus798	Locus799	Locus800	Locus801	Locus802	Locus803	Locus804	Locus805	Locus806	Locus807	Locus808	Locus809	Locus810	Locus811	Locus812	Locus813	Locus814	Locus815	Locus816	Locus817	Locus818	Locus819	Locus820	Locus821	Locus822	Locus823	Locus824	Locus825	Locus826	Locus827	Locus828	Locus829	Locus830	Locus831	Locus832	Locus833	Locus834	Locus835	Locus836	Locus837	Locus838	Locus839	Locus840	Locus841	Locus842	Locus843	Locus844	Locus845	Locus846	Locus847	Locus848	Locus849	Locus850	Locus851	Locus852	Locus853	Locus854	Locus855	Locus856	Locus857	Locus858	Locus859	Locus860	Locus861	Locus862	Locus863	Locus864	Locus865	Locus866	Locus867	Locus868	Locus869	Locus870	Locus871	Locus872	Locus873	Locus874	Locus875	Locus876	Locus877	Locus878	Locus879	Locus880	Locus881	Locus882	Locus883	Locus884	Locus885	Locus886	Locus887	Locus888	Locus889	Locus890	Locus891	Locus892	Locus893	Locus894	Locus895	Locus896	Locus897	Locus898	Locus899	Locus900	Locus901	Locus902	Locus903	Locus904	Locus905	Locus906	Locus907	Locus908	Locus909	Locus910	Locus911	Locus912	Locus913	Locus914	Locus915	Locus916	Locus917	Locus918	Locus919	Locus920	Locus921	Locus922	Locus923	Locus924	Locus925	Locus926	Locus927	Locus928	Locus929	Locus930	Locus931	Locus932	Locus933	Locus934	Locus935	Locus936	Locus937	Locus938	Locus939	Locus940	Locus941	Locus942	Locus943	Locus944	Locus945	Locus946	Locus947	Locus948	Locus949	Locus950	Locus951	Locus952	Locus953	Locus954	Locus955	Locus956	Locus957	Locus958	Locus959	Locus960	Locus961	Locus962	Locus963	Locus964	Locus965	Locus966	Locus967	Locus968	Locus969	Locus970	Locus971	Locus972	Locus973	Locus974	Locus975	Locus976	Locus977	Locus978	Locus979	Locus980	Locus981	Locus982	Locus983	Locus984	Locus985	Locus986	Locus987	Locus988	Locus989	Locus990	Locus991	Locus992	Locus993	Locus994	Locus995	Locus996	Locus997	Locus998	Locus999	Locus1000	Locus1001	Locus1002	Locus1003	Locus1004	Locus1005	Locus1006	Locus1007	Locus1008	Locus1009	Locus1010	Locus1011	Locus1012	Locus1013	Locus1014	Locus1015	Locus1016	Locus1017	Locus1018	Locus1019	Locus1020	Locus1021	Locus1022	Locus1023	Locus1024	Locus1025	Locus1026	Locus1027	Locus1028	Locus1029	Locus1030	Locus1031	Locus1032	Locus1033	Locus1034	Locus1035	Locus1036	Locus1037	Locus1038	Locus1039	Locus1040	Locus1041	Locus1042	Locus1043	Locus1044	Locus1045	Locus1046	Locus1047	Locus1048	Locus1049	Locus1050	Locus1051	Locus1052	Locus1053	Locus1054	Locus1055	Locus1056	Locus1057	Locus1058	Locus1059	Locus1060	Locus1061	Locus1062	Locus1063	Locus1064	Locus1065	Locus1066	Locus1067	Locus1068	Locus1069	Locus1070	Locus1071	Locus1072	Locus1073	Locus1074	Locus1075	Locus1076	Locus1077	Locus1078	Locus1079	Locus1080	Locus1081	Locus1082	Locus1083	Locus1084	Locus1085	Locus1086	Locus1087	Locus1088	Locus1089	Locus1090	Locus1091	Locus1092	Locus1093	Locus1094	Locus1095	Locus1096	Locus1097	Locus1098	Locus1099	Locus1100	Locus1101	Locus1102	Locus1103	Locus1104	Locus1105	Locus1106	Locus1107	Locus1108	Locus1109	Locus1110	Locus1111	Locus1112	Locus1113	Locus1114	Locus1115	Locus1116	Locus1117	Locus1118	Locus1119	Locus1120	Locus1121	Locus1122	Locus1123	Locus1124	Locus1125	Locus1126	Locus1127	Locus1128	Locus1129	Locus1130	Locus1131	Locus1132	Locus1133	Locus1134	Locus1135	Locus1136	Locus1137	Locus1138	Locus1139	Locus1140	Locus1141	Locus1142	Locus1143	Locus1144	Locus1145	Locus1146	Locus1147	Locus1148	Locus1149	Locus1150	Locus1151	Locus1152	Locus1153	Locus1154	Locus1155	Locus1156	Locus1157	Locus1158	Locus1159	Locus1160	Locus1161	Locus1162	Locus1163	Locus1164	Locus1165	Locus1166	Locus1167	Locus1168	Locus1169	Locus1170	Locus1171	Locus1172	Locus1173	Locus1174	Locus1175	Locus1176	Locus1177	Locus1178	Locus1179	Locus1180	Locus1181	Locus1182	Locus1183	Locus1184	Locus1185	Locus1186	Locus1187	Locus1188	Locus1189	Locus1190	Locus1191	Locus1192	Locus1193	Locus1194	Locus1195	Locus1196	Locus1197	Locus1198	Locus1199	Locus1200	Locus1201	Locus1202	Locus1203	Locus1204	Locus1205	Locus1206	Locus1207	Locus1208	Locus1209	Locus1210	Locus1211	Locus1212	Locus1213	Locus1214	Locus1215	Locus1216	Locus1217	Locus1218	Locus1219	Locus1220	Locus1221	Locus1222	Locus1223	Locus1224	Locus1225	Locus1226	Locus1227	Locus1228	Locus1229	Locus1230	Locus1231	Locus1232	Locus1233	Locus1234	Locus1235	Locus1236	Locus1237	Locus1238	Locus1239	Locus1240	Locus1241	Locus1242	Locus1243	Locus1244	Locus1245	Locus1246	Locus1247	Locus1248	Locus1249	Locus1250	Locus1251	Locus1252	Locus1253	Locus1254	Locus1255	Locus1256	Locus1257	Locus1258	Locus1259	Locus1260	Locus1261	Locus1262	Locus1263	Locus1264	Locus1265	Locus1266	Locus1267	Locus1268	Locus1269	Locus1270	Locus1271	Locus1272	Locus1273	Locus1274	Locus1275	Locus1276	Locus1277	Locus1278	Locus1279	Locus1280	Locus1281	Locus1282	Locus1283	Locus1284	Locus1285	Locus1286	Locus1287	Locus1288	Locus1289	Locus1290	Locus1291	Locus1292	Locus1293	Locus1294	Locus1295	Locus1296	Locus1297	Locus1298	Locus1299	Locus1300	Locus1301	Locus1302	Locus1303	Locus1304	Locus1305	Locus1306	Locus1307	Locus1308	Locus1309	Locus1310	Locus1311	Locus1312	Locus1313	Locus1314	Locus1315	Locus1316	Locus1317	Locus1318	Locus1319	Locus1320	Locus1321	Locus1322	Locus1323	Locus1324	Locus1325	Locus1326	Locus1327	Locus1328	Locus1329	Locus1330	Locus1331	Locus1332	Locus1333	Locus1334	Locus1335	Locus1336	Locus1337	Locus1338	Locus1339	Locus1340	Locus1341	Locus1342	Locus1343	Locus1344	Locus1345	Locus1346	Locus1347	Locus1348	Locus1349	Locus1350	Locus1351	Locus1352	Locus1353	Locus1354	Locus1355	Locus1356	Locus1357	Locus1358	Locus1359	Locus1360	Locus1361	Locus1362	Locus1363	Locus1364	Locus1365	Locus1366	Locus1367	Locus1368	Locus1369	Locus1370	Locus1371	Locus1372	Locus1373	Locus1374	Locus1375	Locus1376	Locus1377	Locus1378	Locus1379	Locus1380	Locus1381	Locus1382	Locus1383	Locus1384	Locus1385	Locus1386	Locus1387	Locus1388	Locus1389	Locus1390	Locus1391	Locus1392	Locus1393	Locus1394	Locus1395	Locus1396	Locus1397	Locus1398	Locus1399	Locus1400	Locus1401	Locus1402	Locus1403	Locus1404	Locus1405	Locus1406	Locus1407	Locus1408	Locus1409	Locus1410	Locus1411	Locus1412	Locus1413	Locus1414	Locus1415	Locus1416	Locus1417	Locus1418	Locus1419	Locus1420	Locus1421	Locus1422	Locus1423	Locus1424	Locus1425	Locus1426	Locus1427	Locus1428	Locus1429	Locus1430	Locus1431	Locus1432	Locus1433	Locus1434	Locus1435	Locus1436	Locus1437	Locus1438	Locus1439	Locus1440	Locus1441	Locus1442	Locus1443	Locus1444	Locus1445	Locus1446	Locus1447	Locus1448	Locus1449	Locus1450	Locus1451	Locus1452	Locus1453	Locus1454	Locus1455	Locus1456	Locus1457	Locus1458	Locus1459	Locus1460	Locus1461	Locus1462	Locus1463	Locus1464	Locus1465	Locus1466	Locus1467	Locus1468	Locus1469	Locus1470	Locus1471	Locus1472	Locus1473	Locus1474	Locus1475	Locus1476	Locus1477	Locus1478	Locus1479	Locus1480	Locus1481	Locus1482	Locus1483	Locus1484	Locus1485	Locus1486	Locus1487	Locus1488	Locus1489	Locus1490	Locus1491	Locus1492	Locus1493	Locus1494	Locus1495	Locus1496	Locus1497	Locus1498	Locus1499	Locus1500	Locus1501	Locus1502	Locus1503	Locus1504	Locus1505	Locus1506	Locus1507	Locus1508	Locus1509	Locus1510	Locus1511	Locus1512	Locus1513	Locus1514	Locus1515	Locus1516	Locus1517	Locus1518	Locus1519	Locus1520	Locus1521	Locus1522	Locus1523	Locus1524	Locus1525	Locus1526	Locus1527	Locus1528	Locus1529	Locus1530	Locus1531	Locus1532	Locus1533	Locus1534	Locus1535	Locus1536	Locus1537	Locus1538	Locus1539	Locus1540	Locus1541	Locus1542	Locus1543	Locus1544	Locus1545	Locus1546	Locus1547	Locus1548	Locus1549	Locus1550	Locus1551	Locus1552	Locus1553	Locus1554	Locus1555	Locus1556	Locus1557	Locus1558	Locus1559	Locus1560	Locus1561	Locus1562	Locus1563	Locus1564	Locus1565	Locus1566	Locus1567	Locus1568	Locus1569	Locus1570	Locus1571	Locus1572	Locus1573	Locus1574	Locus1575	Locus1576	Locus1577	Locus1578	Locus1579	Locus1580	Locus1581	Locus1582	Locus1583	Locus1584	Locus1585	Locus1586	Locus1587	Locus1588	Locus1589	Locus1590	Locus1591	Locus1592	Locus1593	Locus1594	Locus1595	Locus1596	Locus1597	Locus1598	Locus1599	Locus1600	Locus1601	Locus1602	Locus1603	Locus1604	Locus1605	Locus1606	Locus1607	Locus1608	Locus1609	Locus1610	Locus1611	Locus1612	Locus1613	Locus1614	Locus1615	Locus1616	Locus1617	Locus1618	Locus1619	Locus1620	Locus1621	Locus1622	Locus1623	Locus1624	Locus1625	Locus1626	Locus1627	Locus1628	Locus1629	Locus1630	Locus1631	Locus1632	Locus1633	Locus1634	Locus1635	Locus1636	Locus1637	Locus1638	Locus1639	Locus1640	Locus1641	Locus1642	Locus1643	Locus1644	Locus1645	Locus1646	Locus1647	Locus1648	Locus1649	Locus1650	Locus1651	Locus1652	Locus1653	Locus1654	Locus1655	Locus1656	Locus1657	Locus1658	Locus1659	Locus1660	Locus1661	Locus1662	Locus1663	Locus1664	Locus1665	Locus1666	Locus1667	Locus1668	Locus1669	Locus1670	Locus1671	Locus1672	Locus1673	Locus1674	Locus1675	Locus1676	Locus1677	Locus1678	Locus1679	Locus1680	Locus1681	Locus1682	Locus1683	Locus1684	Locus1685	Locus1686	Locus1687	Locus1688	Locus1689	Locus1690	Locus1691	Locus1692	Locus1693	Locus1694	Locus1695	Locus1696	Locus1697	Locus1698	Locus1699	Locus1700	Locus1701	Locus1702	Locus1703	Locus1704	Locus1705	Locus1706	Locus1707	Locus1708	Locus1709	Locus1710	Locus1711	Locus1712	Locus1713	Locus1714	Locus1715	Locus1716	Locus1717	Locus1718	Locus1719	Locus1720	Locus1721	Locus1722	Locus1723	Locus1724	Locus1725	Locus1726	Locus1727	Locus1728	Locus1729	Locus1730	Locus1731	Locus1732	Locus1733	Locus1734	Locus1735	Locus1736	Locus1737	Locus1738	Locus1739	Locus1740	Locus1741	Locus1742	Locus1743	Locus1744	Locus1745	Locus1746	Locus1747	Locus1748	Locus1749	Locus1750	Locus1751	Locus1752	Locus1753	Locus1754	Locus1755	Locus1756	Locus1757	Locus1758	Locus1759	Locus1760	Locus1761	Locus1762	Locus1763	Locus1764	Locus1765	Locus1766	Locus1767	Locus1768	Locus1769	Locus1770	Locus1771	Locus1772	Locus1773	Locus1774	Locus1775	Locus1776	Locus1777	Locus1778	Locus1779	Locus1780	Locus1781	Locus1782	Locus1783	Locus1784	Locus1785	Locus1786	Locus1787	Locus1788	Locus1789	Locus1790	Locus1791	Locus1792	Locus1793	Locus1794	Locus1795	Locus1796	Locus1797	Locus1798	Locus1799	Locus1800	Locus1801	Locus1802	Locus1803	Locus1804	Locus1805	Locus1806	Locus1807	Locus1808	Locus1809	Locus1810	Locus1811	Locus1812	Locus1813	Locus1814	Locus1815	Locus1816	Locus1817	Locus1818	Locus1819	Locus1820	Locus1821	Locus1822	Locus1823	Locus1824	Locus1825	Locus1826	Locus1827	Locus1828	Locus1829	Locus1830	Locus1831	Locus1832	Locus1833	Locus1834	Locus1835	Locus1836	Locus1837	Locus1838	Locus1839	Locus1840	Locus1841	Locus1842	Locus1843	Locus1844	Locus1845	Locus1846	Locus1847	Locus1848	Locus1849	Locus1850	Locus1851	Locus1852	Locus1853	Locus1854	Locus1855	Locus1856	Locus1857	Locus1858	Locus1859	Locus1860	Locus1861	Locus1862	Locus1863	Locus1864	Locus1865	Locus1866	Locus1867	Locus1868	Locus1869	Locus1870	Locus1871	Locus1872	Locus1873	Locus1874	Locus1875	Locus1876	Locus1877	Locus1878	Locus1879	Locus1880	Locus1881	Locus1882	Locus1883	Locus1884	Locus1885	Locus1886	Locus1887	Locus1888	Locus1889	Locus1890	Locus1891	Locus1892	Locus1893	Locus1894	Locus1895	Locus1896	Locus1897	Locus1898	Locus1899	Locus1900	Locus1901	Locus1902	Locus1903	Locus1904	Locus1905	Locus1906	Locus1907	Locus1908	Locus1909	Locus1910	Locus1911	Locus1912	Locus1913	Locus1914	Locus1915	Locus1916	Locus1917	Locus1918	Locus1919	Locus1920	Locus1921	Locus1922	Locus1923	Locus1924	Locus1925	Locus1926	Locus1927	Locus1928	Locus1929	Locus1930	Locus1931	Locus1932	Locus1933	Locus1934	Locus1935	Locus1936	Locus1937	Locus1938	Locus1939	Locus1940	Locus1941	Locus1942	Locus1943	Locus1944	Locus1945	Locus1946	Locus1947	Locus1948	Locus1949	Locus1950	Locus1951	Locus1952	Locus1953	Locus1954	Locus1955	Locus1956	Locus1957	Locus1958	Locus1959	Locus1960	Locus1961	Locus1962	Locus1963	Locus1964	Locus1965	Locus1966	Locus1967	Locus1968	Locus1969	Locus1970	Locus1971	Locus1972	Locus1973	Locus1974	Locus1975	Locus1976	Locus1977	Locus1978	Locus1979	Locus1980	Locus1981	Locus1982	Locus1983	Locus1984	Locus1985	Locus1986	Locus1987	Locus1988	Locus1989	Locus1990	Locus1991	Locus1992	Locus1993	Locus1994	Locus1995	Locus1996	Locus1997	Locus1998	Locus1999	Locus2000	Locus2001	Locus2002	Locus2003	Locus2004	Locus2005	Locus2006	Locus2007	Locus2008	Locus2009	Locus2010	Locus2011	Locus2012	Locus2013	Locus2014	Locus2015	Locus2016	Locus2017	Locus2018	Locus2019	Locus2020	Locus2021	Locus2022	Locus2023	Locus2024	Locus2025	Locus2026	Locus2027	Locus2028	Locus2029	Locus2030	Locus2031	Locus2032	Locus2033	Locus2034	Locus2035	Locus2036	Locus2037	Locus2038	Locus2039	Locus2040	Locus2041	Locus2042	Locus2043	Locus2044	Locus2045	Locus2046	Locus2047	Locus2048	Locus2049	Locus2050	Locus2051	Locus2052	Locus2053	Locus2054	Locus2055	Locus2056	Locus2057	Locus2058	Locus2059	Locus2060	Locus2061	Locus2062	Locus2063	Locus2064	Locus2065	Locus2066	Locus2067	Locus2068	Locus2069	Locus2070	Locus2071	Locus2072	Locus2073	Locus2074	Locus2075	Locus2076	Locus2077	Locus2078	Locus2079	Locus2080	Locus2081	Locus2082	Locus2083	Locus2084	Locus2085	Locus2086	Locus2087	Locus2088	Locus2089	Locus2090	Locus2091	Locus2092	Locus2093	Locus2094	Locus2095	Locus2096	Locus2097	Locus2098	Locus2099	Locus2100	Locus2101	Locus2102	Locus2103	Locus2104	Locus2105	Locus2106	Locus2107	Locus2108	Locus2109	Locus2110	Locus2111	Locus2112	Locus2113	Locus2114	Locus2115	Locus2116	Locus2117	Locus2118	Locus2119	Locus2120	Locus2121	Locus2122	Locus2123	Locus2124	Locus2125	Locus2126	Locus2127	Locus2128	Locus2129	Locus2130	Locus2131	Locus2132	Locus2133	Locus2134	Locus2135	Locus2136	Locus2137	Locus2138	Locus2139	Locus2140	Locus2141	Locus2142	Locus2143	Locus2144	Locus2145	Locus2146	Locus2147	Locus2148	Locus2149	Locus2150	Locus2151	Locus2152	Locus2153	Locus2154	Locus2155	Locus2156	Locus2157	Locus2158	Locus2159	Locus2160	Locus2161	Locus2162	Locus2163	Locus2164	Locus2165	Locus2166	Locus2167	Locus2168	Locus2169	Locus2170
AM	meAM03	1	0	1	0	1	0	1	0	0	1	0	1	0	1	0	0	0	1	0	0	0	0	1	0	0	0	0	1	0	0	0	0	0	1	0	0	1	0	1	0	1	1	0	1	0	1	0	0	0	1	0	1	0	1	1	0	1	0	0	1	0	1	0	1	0	1	0	1	0	1	0	1	0	0	1	1	0	0	0	1	0	0	1	0	1	0	1	1	0	1	0	1	0	0	1	0	0	0	0	1	1	0	0	1	0	0	0	0	0	1	1	0	0	1	0	1	1	0	1	0	1	0	0	0	0	1	0	1	1	0	0	1	0	1	0	1	0	0	1	0	1	0	1	0	0	1	0	0	1	1	0	0	0	1	0	0	1	0	1	1	0	1	0	0	1	0	1	0	1	0	0	1	1	0	0	1	0	1	0	0	1	0	1	0	1	1	0	0	0	0	0	0	1	1	0	1	0	0	1	0	0	1	0	1	0	0	1	0	1	0	0	1	0	0	1	0	1	0	0	1	0	1	0	0	0	0	0	1	0	1	0	1	0	1	0	1	0	1	0	1	1	0	0	1	0	0	1	0	1	0	0	1	0	1	0	1	0	0	1	0	0	0	0	0	1	1	0	0	1	0	1	0	1	0	0	0	1	0	0	0	0	0	1	1	1	0	1	0	1	0	0	0	1	1	0	0	1	1	0	1	0	0	0	0	0	1	0	1	0	1	1	0	0	1	0	1	0	1	0	1	0	1	0	1	0	1	0	1	0	0	1	0	1	0	1	0	1	0	1	1	0	0	0	0	1	0	0	0	1	1	0	0	1	1	0	0	1	0	0	1	0	1	1	0	0	1	1	0	1	0	1	0	0	0	1	1	0	0	1	0	1	0	1	0	1	0	0	1	0	0	0	0	1	0	0	1	0	0	1	0	0	0	0	0	1	0	1	0	0	1	0	0	1	0	1	0	1	0	0	0	1	1	0	0	1	0	1	0	0	1	0	1	0	0	0	1	0	0	0	1	0	1	0	0	0	0	0	0	0	1	0	0	1	0	0	0	1	0	1	0	0	0	0	0	1	0	0	0	1	0	1	0	0	1	0	1	0	0	0	0	0	1	0	0	1	1	0	0	0	0	1	0	1	0	1	0	1	0	0	1	0	1	0	0	0	1	1	0	0	0	0	1	0	1	0	0	1	1	0	0	1	0	0	1	0	1	0	0	0	1	0	1	0	1	0	0	1	0	0	0	0	0	0	1	0	1	0	0	0	0	0	0	0	0	0	0	0	0	1	0	0	0	0	0	0	0	0	0	1	0	0	0	0	0	0	0	0	0	0	0	0	0	1	0	1	0	0	0	0	1	0	0	0	0	0	0	0	0	0	0	0	0	0	0	0	0	0	0	0	0	0	0	0	0	0	0	0	0	0	0	0	0	0	0	0	0	0	0	0	0	0	0	0	0	0	0	0	0	0	0	0	0	0	1	0	0	0	0	0	0	0	0	1	0	0	0	0	0	0	0	0	0	0	1	0	0	0	0	0	0	0	1	0	0	0	0	1	0	0	0	0	0	0	0	0	0	0	0	1	0	0	0	0	0	0	0	0	0	0	0	0	0	0	0	0	0	0	0	0	0	0	0	0	0	0	0	1	0	0	0	0	0	0	0	0	1	0	1	1	0	0	0	0	0	0	1	0	0	0	0	0	0	1	0	0	0	0	0	1	0	0	0	1	1	0	0	0	0	0	0	1	0	0	0	0	0	0	0	0	0	0	0	0	0	0	0	0	0	0	0	0	0	0	0	0	0	0	0	0	0	0	0	0	0	0	0	0	1	0	1	0	0	0	1	0	1	0	1	0	1	0	0	0	1	0	1	0	0	1	0	1	0	1	0	1	0	0	0	1	0	1	0	1	0	0	1	0	0	1	0	0	1	1	0	0	0	0	1	0	1	0	1	0	0	0	1	0	0	1	0	0	1	0	0	1	0	0	0	0	0	1	1	0	1	0	1	0	1	0	0	1	0	1	0	0	1	0	0	0	0	1	1	0	1	0	0	1	0	1	0	1	0	1	0	0	1	0	0	1	0	1	0	0	1	1	0	0	1	0	1	0	1	0	0	0	0	1	0	0	1	0	0	0	1	0	0	1	0	1	0	1	0	1	0	0	1	0	1	0	1	0	0	1	0	0	0	0	1	0	0	0	0	1	0	0	0	1	0	1	0	1	1	0	0	1	0	1	0	1	0	1	0	0	1	0	0	0	0	1	0	0	1	0	0	1	0	1	0	0	1	0	0	1	0	0	1	0	0	0	1	0	1	1	0	1	0	0	0	0	0	0	0	0	0	0	0	0	0	1	0	0	0	0	1	0	0	0	1	0	0	1	0	1	0	0	0	1	1	0	0	1	0	0	0	1	0	1	0	0	0	1	0	1	0	1	0	0	1	0	0	1	0	0	0	1	1	0	1	0	1	0	0	1	0	1	0	0	0	0	1	0	0	0	0	0	1	0	0	0	1	0	0	1	0	0	0	1	0	0	0	0	0	0	1	0	0	1	0	0	0	1	0	0	1	0	1	0	1	0	0	1	0	1	0	1	1	0	1	0	1	0	1	0	0	0	0	0	0	1	1	0	0	1	0	1	0	0	1	0	1	1	0	0	1	0	0	0	1	0	1	0	0	1	0	0	0	0	1	0	0	0	0	1	0	1	0	1	0	0	0	0	1	0	0	1	0	0	1	0	0	1	0	1	0	0	0	1	0	0	0	0	1	0	0	1	0	0	0	0	0	0	0	0	0	0	0	0	0	0	1	0	0	0	1	0	0	0	0	0	1	0	0	0	0	1	0	1	0	1	0	0	0	0	0	0	0	0	0	0	1	0	0	1	0	0	1	0	0	0	0	0	0	1	0	1	0	0	0	0	0	0	0	0	1	0	1	0	0	0	0	1	0	0	0	0	0	0	0	1	0	0	1	0	0	0	0	0	0	0	0	0	0	1	0	0	0	0	1	0	0	0	0	0	1	0	0	0	1	0	0	0	0	1	0	0	0	1	0	1	0	1	0	0	0	0	0	0	1	0	1	0	0	0	0	0	0	0	1	0	0	0	0	0	0	0	0	0	0	0	0	0	1	0	0	0	0	0	0	0	0	0	0	1	0	0	0	0	1	1	1	0	1	0	0	0	1	0	1	1	0	1	0	1	0	1	0	0	1	0	1	0	0	1	0	1	1	0	1	0	1	0	0	1	0	0	1	0	0	1	0	0	0	0	1	0	1	1	1	0	0	1	0	0	1	0	0	0	1	1	0	1	0	0	0	1	0	1	0	0	1	0	1	0	0	0	0	1	0	0	1	0	1	0	0	1	1	0	1	1	0	1	0	0	0	0	1	1	0	0	0	0	1	0	1	0	0	1	0	0	0	1	0	0	1	0	1	0	0	0	1	1	0	1	1	0	0	1	1	0	0	1	1	0	1	0	1	0	0	0	1	0	1	0	0	0	0	1	0	1	1	0	1	0	1	1	0	1	1	0	1	0	0	1	1	0	1	0	0	0	0	0	0	0	1	1	0	0	1	0	0	0	0	1	0	0	1	0	0	1	1	0	0	1	0	0	1	0	0	0	1	1	1	0	1	1	0	1	0	0	1	0	1	0	1	0	1	0	0	0	1	0	1	1	0	0	0	1	0	0	1	1	0	1	0	0	0	1	0	0	1	0	0	1	1	0	0	1	0	0	1	0	1	0	0	0	1	1	0	0	1	0	1	1	0	1	1	0	0	0	0	1	0	0	1	0	1	0	0	0	1	1	1	1	0	1	0	1	0	0	0	0	0	0	0	0	0	0	1	0	0	1	0	1	0	1	1	1	0	0	1	0	0	1	0	0	0	0	1	0	1	0	0	0	1	0	1	0	0	0	1	0	0	0	0	1	0	0	0	1	0	1	0	1	0	0	1	0	0	0	1	0	0	0	1	0	0	1	0	1	0	0	0	0	0	0	0	0	1	0	0	0	0	0	1	0	0	1	0	0	0	0	1	1	0	1	0	0	1	1	0	1	0	1	1	0	0	0	0	0	0	0	1	0	1	0	1	0	0	1	0	1	0	0	1	1	0	0	1	1	0	1	0	1	0	1	0	0	1	1	0	1	0	1	0	1	0	0	0	1	0	1	0	0	0	0	1	1	1	0	0	0	0	0	0	0	0	0	1	0	0	0	0	0	0	1	0	0	1	1	0	1	0	1	0	0	0	0	0	1	0	0	0	0	0	0	0	0	0	1	0	0	0	1	0	1	0	0	0	1	0	0	0	0	0	1	0	0	0	1	0	1	0	1	0	0	1	0	0	0	0	0	0	0	1	1	0	0	0	0	1	1	0	1	0	0	0	1	0	1	1	0	1	0	1	0	0	1	0	0	0	0	1	1	0	0	0	0	1	0	0	1	0	0	0	0	0	0	0	1	0	0	0	0	0	0	1	0	0	0	0	0	0	0	0	0	0	1	0	0	0	1	0	0	0	1	0	0	0	0	0	0	0	0	0	0	0	0	0	0	0	0	0	1	0	0	0	0	0	0	1	0	0	0	0	0	0	0	0	0	0	0	1	0	0	0	0	0	0	0	0	0	0	1	0	0	0	0	0	0	1	0	1	0	0	0	0	0	0	0	0	0	0	0	0	0	0	0	0	0	0	0	0	0	0	0	0	0	0	0	0	0	0	0	0	0	0	0	1	0	0	0	0	0	0	0	0	0	0	0	0	0	0	0	1	0	0	1	0	0	0	0	0	1	0	1	0	0	1	0	0	0	0	1	0	0	1	0	0	0	1	0	0	1	0	0	0	0	0	0	0	1	0	0	1	1	0	0	0	0	0	0	0	0	0	1	0	0	0	0	0	0	0	0	1	0	0	0	0	0	0	0	0	0	0	0	0	1	0	0	0
AM	meAM04	1	0	1	0	1	0	1	0	0	1	0	1	0	1	0	0	1	0	0	0	0	1	0	0	1	1	0	0	0	0	1	0	0	1	1	0	0	0	1	0	1	0	1	0	1	0	0	0	0	0	0	1	0	0	1	0	1	0	0	1	0	1	0	1	0	1	0	1	0	1	0	1	0	0	1	1	0	0	1	0	0	0	0	0	1	0	1	1	0	1	0	1	0	0	1	0	1	0	1	0	1	0	0	1	0	0	0	0	0	1	1	0	0	1	0	1	0	0	1	0	1	0	0	0	0	1	0	0	0	1	0	1	0	1	0	1	0	0	1	0	1	0	1	0	0	0	1	0	1	0	1	0	1	1	0	1	0	0	1	1	0	1	0	0	1	0	1	0	1	0	1	0	1	0	0	1	0	1	0	0	0	1	0	0	1	1	0	0	0	0	1	0	1	1	0	1	0	0	1	0	0	1	0	1	0	1	0	1	0	1	0	1	0	1	0	1	0	0	0	1	0	1	0	0	0	0	0	1	0	1	1	0	1	0	0	1	0	1	0	1	1	0	1	0	0	0	1	0	1	0	1	0	0	1	0	1	0	0	1	0	0	0	0	0	0	1	0	1	0	0	1	0	0	0	1	0	1	0	0	0	0	0	1	0	1	0	1	0	1	0	0	0	1	0	0	0	1	0	1	1	0	0	0	0	0	0	0	0	0	1	1	0	1	0	0	1	0	0	0	1	0	1	0	1	0	1	0	1	0	1	0	0	1	0	0	1	1	0	1	1	0	0	0	0	1	0	0	1	0	0	0	1	0	1	0	0	1	0	0	1	0	1	0	0	0	0	1	1	0	0	0	0	0	0	1	0	0	0	1	0	1	1	0	1	0	0	0	1	0	0	0	0	1	0	0	1	0	0	1	0	0	0	0	0	1	1	0	0	0	0	0	1	0	0	1	1	0	0	0	1	0	0	0	1	0	0	1	0	0	0	0	1	0	0	0	0	0	0	0	1	0	0	0	0	0	0	0	0	0	1	0	1	0	0	0	0	1	0	1	0	0	0	0	0	1	0	0	0	1	0	0	0	0	0	0	1	0	0	0	0	1	1	0	0	1	0	0	0	0	0	1	0	0	1	0	0	0	0	0	0	0	0	0	1	0	1	1	0	0	0	0	1	0	0	0	0	0	0	0	0	1	0	0	1	0	1	0	0	0	0	1	1	0	0	0	0	1	0	0	0	0	0	1	0	0	0	0	0	0	0	0	0	0	0	0	0	0	0	0	0	0	0	0	0	0	0	0	0	0	0	0	0	0	0	0	0	0	0	0	0	0	0	0	0	0	0	0	0	0	1	0	0	0	0	0	0	0	0	0	0	0	0	0	0	0	0	0	0	0	0	0	0	0	0	0	0	0	0	0	0	0	0	0	0	0	0	0	0	0	0	0	0	0	0	0	0	0	0	0	0	0	0	0	0	0	0	0	0	0	0	0	0	1	0	0	0	0	0	0	0	0	0	0	1	0	0	0	0	0	0	0	1	0	0	1	0	0	0	0	0	0	0	0	0	0	0	0	1	0	0	0	0	0	0	0	0	0	0	0	0	0	0	0	0	0	0	0	0	0	0	0	0	0	0	0	0	0	0	0	0	0	0	0	0	0	0	1	0	0	0	0	0	0	0	0	0	0	0	0	1	0	1	0	0	0	0	1	0	1	0	0	0	0	0	0	0	0	0	0	0	1	0	0	0	0	0	0	0	0	0	0	0	0	0	0	0	0	0	0	0	0	0	0	0	0	0	0	0	0	0	0	0	0	0	0	0	0	1	0	1	0	1	0	1	0	1	0	1	0	1	0	1	0	1	0	1	0	0	1	0	1	0	1	1	0	0	0	1	1	0	1	1	0	0	1	0	0	0	1	0	0	1	0	0	0	0	0	0	1	0	0	0	1	0	0	1	0	0	1	0	0	1	0	0	1	0	0	0	1	1	0	0	0	1	1	0	0	1	1	0	0	0	1	0	0	1	0	0	0	1	0	1	0	1	0	0	1	0	1	0	1	0	1	0	1	0	0	0	1	0	1	0	0	1	0	0	0	1	0	1	0	1	0	0	0	1	0	0	0	1	0	0	0	1	0	1	1	0	1	0	1	1	0	0	1	0	1	0	0	0	0	1	0	0	0	0	0	1	0	1	1	0	1	1	0	1	0	0	0	0	1	1	0	0	0	0	1	0	1	1	0	0	0	1	0	1	0	0	1	0	0	1	0	0	1	0	1	0	1	0	1	1	0	1	0	1	1	0	0	1	0	1	1	0	1	0	0	0	1	0	1	1	0	0	1	1	0	0	1	0	0	0	1	0	0	0	0	1	0	0	1	1	0	1	0	0	1	0	0	0	1	0	0	1	0	0	1	0	0	0	0	0	1	0	1	0	1	0	0	0	1	0	0	1	0	1	0	1	0	1	0	0	1	0	1	0	1	0	1	0	0	0	0	0	1	0	0	0	1	0	0	1	0	0	0	0	1	0	1	0	0	0	1	0	0	0	0	1	0	0	1	0	0	1	0	1	0	1	0	0	1	0	1	1	0	0	0	1	0	1	0	0	1	0	0	0	0	0	1	1	0	0	1	0	1	0	0	1	1	0	1	0	0	1	0	0	1	0	1	0	0	0	1	0	0	0	0	1	0	0	0	0	1	1	0	0	1	0	0	0	1	0	1	0	0	0	0	1	0	0	1	1	0	0	0	0	1	0	0	0	0	1	0	0	1	0	0	0	0	0	0	0	0	1	0	0	0	0	0	1	0	0	0	0	0	0	0	1	0	1	0	0	0	1	0	0	1	0	1	0	0	0	0	1	0	0	0	0	0	1	0	0	1	0	0	0	0	0	0	0	0	0	1	0	1	0	1	0	0	0	0	0	1	0	1	0	0	0	0	1	0	0	0	1	0	0	0	1	0	0	1	0	0	0	0	0	0	0	0	0	0	0	1	0	0	0	0	0	0	0	0	0	1	0	0	0	0	1	0	0	0	1	0	0	0	0	1	0	1	0	1	0	0	0	0	0	0	1	0	1	1	0	0	0	0	0	0	1	0	0	0	0	0	1	0	0	0	0	0	0	0	0	0	0	0	0	0	0	0	0	0	0	0	0	0	1	0	1	1	1	1	1	0	0	0	0	0	1	0	0	1	0	1	0	1	0	1	0	0	0	0	0	0	0	1	0	1	1	0	0	0	0	1	0	0	0	1	0	0	1	0	0	1	0	1	0	0	1	0	1	0	0	0	1	0	0	1	0	0	0	0	0	0	0	0	0	1	0	0	1	0	1	0	0	0	1	0	0	0	1	1	0	0	0	1	1	0	1	1	0	1	0	0	0	1	0	1	0	0	0	0	1	1	0	0	0	0	0	0	0	0	0	0	1	0	1	0	0	0	0	1	0	0	1	0	0	0	1	0	0	0	1	0	1	0	1	0	0	0	0	0	1	0	0	0	0	1	0	0	0	0	0	0	1	1	0	0	0	0	0	0	1	0	0	0	0	0	0	0	0	0	0	0	1	0	1	0	1	0	0	0	0	0	0	1	0	0	0	0	0	0	0	1	0	0	1	0	0	0	0	0	0	0	0	0	0	0	0	0	1	0	0	0	0	0	0	0	0	0	0	0	1	0	0	0	0	1	0	0	1	1	0	0	0	0	0	0	0	0	0	0	0	0	1	0	1	0	0	0	0	0	0	0	0	0	0	0	0	0	0	0	0	0	0	0	1	0	0	0	0	0	0	0	1	0	0	0	0	0	0	0	0	0	0	0	0	0	0	0	0	0	0	0	0	0	0	0	1	0	0	1	0	1	0	1	0	0	1	0	0	0	0	1	0	0	0	0	1	0	0	1	0	0	1	0	1	0	0	0	0	1	0	0	0	0	0	0	1	1	1	0	0	0	0	0	1	0	0	0	1	0	0	1	0	0	0	0	1	0	0	0	1	0	0	0	0	0	1	0	1	1	0	0	0	1	0	1	0	0	0	0	1	0	1	0	0	0	0	1	0	1	0	1	0	1	0	1	0	0	0	0	1	0	1	0	0	0	0	0	1	1	0	0	0	1	0	0	0	0	0	0	0	1	0	0	1	0	1	0	1	1	0	1	0	1	0	1	0	1	0	1	0	0	0	0	1	0	1	0	0	0	0	1	0	0	0	0	1	0	0	0	1	0	0	0	1	0	1	0	1	0	1	0	1	0	1	0	0	1	0	0	0	0	1	0	0	0	0	0	1	0	0	0	1	1	0	0	0	0	1	0	0	0	1	1	0	0	0	0	1	1	0	0	0	0	0	1	0	0	0	0	0	0	0	0	0	1	0	0	0	0	0	0	0	0	0	0	0	1	1	0	0	0	1	0	0	1	0	0	0	0	0	0	0	0	0	0	1	0	0	0	0	0	0	0	0	0	0	0	0	0	0	0	0	0	0	0	0	0	1	0	0	0	0	0	0	1	0	0	0	0	0	0	0	0	0	0	0	0	0	0	0	0	0	0	0	0	0	0	0	0	0	1	0	0	0	0	0	0	1	0	0	0	0	0	0	0	0	0	0	1	0	0	0	0	0	0	0	0	0	0	0	1	0	1	0	0	0	0	0	0	0	0	0	0	0	0	0	0	0	0	0	0	0	0	0	0	0	0	0	0	0	0	0	0	0	0	0	0	0	0	0	0	0	0	0	0	1	0	0	0	0	0	0	0	0	0	0	0	0	0	0	0	0	0	0	1	0	0	0	0	0	1	0	1	0	0	0	0	0	0	0	0	0	0	1	0	0	1	0	0	0	1	0	0	0	0	0	0	0	1	0	0	0	1	0	1	0	0	0	0	0	0	0	1	0	0	0	0	0	0	0	0	1	0	0	0	0	0	0	0	1	0	0	0	0	1	0	0	0
AM	meAM05	1	0	0	1	1	0	1	0	1	0	0	1	0	1	0	0	0	1	0	0	0	0	1	0	0	0	0	0	0	0	0	1	0	1	0	0	1	0	0	0	0	0	0	1	0	1	0	0	0	1	0	1	0	0	0	0	1	0	0	0	0	1	0	1	0	1	0	1	0	1	0	1	0	0	0	1	0	0	1	0	0	0	1	0	1	0	1	0	1	1	0	1	0	0	1	0	0	1	0	1	1	0	0	0	0	0	0	0	0	1	1	0	0	1	0	1	1	0	1	0	1	0	0	0	0	1	0	1	0	0	0	1	0	1	0	1	0	0	1	0	1	0	1	0	1	0	1	0	1	1	0	0	1	0	1	0	1	0	1	1	0	1	0	0	1	0	1	0	1	0	0	1	1	0	0	1	0	1	0	0	0	0	0	0	1	0	1	0	0	0	0	1	1	0	0	1	0	0	1	1	0	1	0	1	0	1	0	0	1	0	0	1	0	0	1	1	0	0	0	1	0	0	0	0	0	0	0	1	0	1	1	0	1	0	0	1	0	1	0	1	1	0	1	0	0	0	0	0	1	0	0	1	0	1	0	1	0	0	1	0	0	0	0	0	0	1	0	0	1	0	1	0	1	0	0	1	1	0	0	0	0	0	1	0	0	0	1	0	1	0	0	0	1	0	0	0	1	0	0	0	0	0	0	0	0	1	0	0	0	1	0	1	1	0	0	1	0	1	0	1	0	1	0	1	0	1	0	1	0	0	1	0	1	0	1	0	0	0	1	1	0	0	0	0	1	0	0	0	1	1	0	0	1	1	0	0	1	0	0	1	0	1	0	0	0	0	1	0	1	0	1	0	0	0	1	0	0	0	1	0	1	0	1	0	0	0	0	1	0	0	0	0	1	0	0	1	0	0	1	0	0	0	0	0	1	0	1	0	0	0	0	0	1	0	0	0	1	0	0	1	0	0	0	0	1	0	0	0	0	0	0	1	0	0	0	0	0	0	0	1	0	0	0	0	0	0	0	0	0	1	0	0	1	0	0	0	1	0	1	0	0	0	0	0	1	0	0	0	1	0	0	0	1	0	0	1	0	0	0	0	1	0	0	0	1	0	0	0	0	0	1	0	0	1	0	0	0	0	0	0	0	0	0	0	0	0	1	0	0	0	0	1	0	0	0	0	1	0	0	0	0	0	0	0	0	1	0	0	0	0	0	0	0	1	0	0	0	0	0	0	0	0	0	1	0	0	0	0	0	0	0	0	0	0	0	0	0	0	0	0	0	0	0	0	0	0	0	0	1	0	0	0	0	0	0	0	0	0	0	0	0	0	1	0	0	0	0	0	0	1	0	0	0	0	0	0	0	1	0	0	0	0	0	0	0	0	0	0	0	0	0	0	0	0	0	0	0	0	0	0	0	0	0	0	0	0	0	0	0	0	1	0	0	0	0	0	0	0	0	0	0	0	0	0	0	0	0	0	0	0	0	0	0	0	0	0	0	0	0	0	0	0	0	1	0	0	0	0	0	0	0	1	0	0	0	0	0	0	0	0	0	0	0	0	0	0	0	0	1	0	0	0	0	0	0	0	0	0	0	0	0	0	0	0	0	0	0	0	0	0	0	0	0	0	0	0	1	0	0	0	0	0	0	0	0	0	0	0	0	0	0	0	0	0	0	0	0	0	0	0	0	1	0	0	0	0	0	0	0	1	0	0	0	1	0	0	1	0	0	0	0	0	0	0	0	0	0	0	0	0	0	0	0	0	0	0	0	0	0	0	0	0	0	0	0	0	0	0	0	0	0	0	0	0	0	0	1	1	0	1	0	1	0	1	0	1	0	1	0	1	0	1	0	1	0	0	1	0	1	0	1	0	1	0	1	0	0	0	1	0	1	0	1	0	0	1	0	1	1	0	0	1	0	0	0	0	0	1	0	1	0	1	0	0	0	1	0	0	1	0	0	1	0	0	1	0	0	0	1	0	1	0	0	1	0	1	0	1	0	1	0	0	1	0	0	1	0	0	0	1	0	1	0	1	0	0	1	0	1	0	1	0	1	0	0	1	0	0	1	0	1	0	0	1	0	1	0	1	0	1	0	1	0	0	0	0	1	0	0	1	1	0	0	1	0	1	1	0	1	0	1	0	1	0	1	0	0	1	0	1	0	0	1	0	0	0	0	1	0	0	0	0	1	0	1	0	1	0	0	0	1	0	0	0	1	0	0	0	1	0	1	0	0	1	0	0	0	0	1	0	0	1	1	0	1	0	1	0	1	0	0	0	1	0	1	1	0	1	0	1	0	1	1	0	1	0	0	0	1	0	1	1	0	0	0	1	0	1	1	0	1	0	0	1	1	0	0	1	0	0	1	0	1	1	0	0	1	1	0	0	1	0	1	1	0	0	1	0	0	1	0	0	0	1	1	0	0	1	0	0	1	0	0	0	1	1	0	1	0	1	0	0	1	0	1	0	1	0	0	1	0	0	0	0	0	1	0	0	1	0	0	1	0	0	0	0	1	0	0	0	0	0	0	1	1	0	0	1	0	0	1	0	0	1	0	1	0	1	0	0	1	0	1	0	1	1	0	1	0	1	0	0	0	1	0	0	0	0	1	1	0	0	1	0	1	0	0	1	0	1	1	0	0	1	0	0	0	1	0	1	0	0	1	0	1	0	0	1	0	1	0	0	0	0	1	0	0	1	0	1	0	1	0	0	1	0	0	1	0	0	1	1	0	0	1	0	1	0	0	0	1	0	0	0	0	1	0	0	0	1	0	0	0	0	0	1	0	0	0	1	0	0	0	0	1	0	0	0	1	0	1	1	0	0	1	0	1	0	1	0	0	0	0	1	0	0	0	0	0	0	1	0	1	1	0	1	0	0	0	0	0	0	1	0	1	0	0	1	0	0	1	0	1	0	1	0	0	0	0	0	0	1	0	1	1	0	0	0	1	0	0	1	0	0	0	0	0	1	0	0	0	0	1	0	0	0	0	0	1	0	0	0	1	0	0	0	0	1	0	0	0	1	0	1	0	0	1	0	1	0	0	0	0	0	0	0	1	1	0	1	1	0	0	0	0	0	0	1	0	1	0	0	0	1	0	0	0	0	0	0	0	1	0	0	0	0	1	0	1	0	0	0	0	0	1	1	1	1	0	0	1	1	0	0	0	0	0	1	0	0	1	0	0	0	0	0	0	1	0	0	0	0	0	0	1	0	1	1	0	0	0	0	1	0	0	0	0	0	0	0	0	0	0	0	0	1	0	0	1	0	0	0	0	1	0	0	1	0	0	0	0	0	0	0	0	0	0	0	0	0	0	0	0	0	0	1	0	0	0	0	0	1	0	0	1	1	0	1	0	0	1	0	0	0	0	0	0	0	0	0	0	1	0	0	0	0	0	0	0	0	0	0	0	0	0	1	0	0	0	0	1	0	0	1	0	0	0	1	0	0	0	1	0	1	0	1	0	0	0	0	0	0	0	0	0	0	0	0	0	0	0	0	0	0	1	0	0	0	0	1	0	0	0	0	0	0	0	0	0	0	0	0	0	0	0	0	0	0	0	0	0	0	1	0	0	0	0	0	0	0	0	0	1	0	0	1	0	0	0	0	0	0	0	0	0	1	0	0	0	0	0	0	0	0	0	0	0	0	0	0	0	1	0	0	0	0	0	0	0	0	0	0	1	0	0	0	0	0	0	0	0	0	0	1	0	0	0	0	0	0	0	0	0	0	0	0	0	0	0	0	0	0	0	0	0	0	0	0	1	0	0	0	0	0	0	0	0	0	0	0	0	0	0	0	0	0	0	0	0	0	0	0	0	0	0	0	0	0	0	0	0	0	0	0	0	1	0	1	0	1	0	0	0	0	0	0	0	1	0	0	1	0	0	0	1	1	0	0	0	0	1	0	0	0	1	0	0	1	0	0	1	0	1	0	0	1	0	0	0	1	0	0	0	0	0	0	0	1	0	1	0	0	0	0	0	0	0	1	0	0	1	0	0	0	1	0	1	0	0	0	1	0	0	1	0	1	0	1	1	0	1	0	1	0	1	0	1	1	0	0	0	1	0	1	0	1	0	0	0	1	1	0	1	0	1	0	0	1	1	0	0	1	0	1	1	0	0	1	0	1	1	0	1	0	1	0	0	0	1	0	1	0	0	1	0	1	0	1	0	0	0	0	0	0	0	0	0	1	0	0	0	0	0	0	0	1	0	1	0	1	0	1	0	1	0	1	0	0	1	0	0	0	0	1	0	0	0	0	0	1	0	0	1	0	1	0	0	0	1	0	0	0	1	1	1	0	0	0	0	1	0	1	1	0	0	0	1	0	0	0	0	0	0	1	1	0	0	0	0	0	1	0	1	0	0	0	0	0	1	1	0	0	1	1	0	0	1	0	0	0	0	0	1	0	0	0	0	1	0	1	0	0	0	0	0	0	0	0	1	0	0	0	1	0	0	1	0	0	0	0	0	0	0	1	0	0	0	0	0	0	1	0	0	0	0	0	0	0	0	0	0	0	0	0	0	0	0	0	0	0	0	1	1	0	0	0	0	0	1	1	0	0	1	0	0	0	0	0	0	0	0	0	0	0	0	0	0	0	0	0	0	0	1	0	0	0	0	0	0	1	0	1	0	0	0	0	0	0	0	0	0	0	0	0	0	0	0	0	0	0	0	0	0	0	0	0	0	0	1	0	0	0	0	0	0	0	0	1	0	0	0	0	0	0	0	0	0	0	0	0	0	0	0	0	0	0	0	0	0	0	1	0	0	1	1	0	0	0	0	0	0	0	0	0	0	1	1	0	0	1	0	0	1	0	0	0	0	0	0	0	0	1	0	1	1	0	0	0	0	0	0	0	1	0	0	1	0	0	1	0	0	0	0	1	0	0	0	0	0	0	0	0	0	0	0	0	1	0	0	0
AM	meAM06	1	0	1	0	1	0	1	0	0	1	0	1	0	1	0	0	1	0	0	0	0	0	1	0	0	0	0	0	0	0	1	0	1	0	1	0	0	0	1	0	1	0	1	0	1	0	0	0	0	1	0	1	1	0	0	0	1	0	0	1	0	1	0	1	1	0	0	1	0	1	0	1	0	0	0	1	0	0	1	0	1	0	0	0	1	0	1	1	0	1	0	1	0	1	0	0	0	0	0	1	1	0	0	1	0	0	0	0	0	1	1	0	1	0	1	0	0	0	1	0	1	0	0	0	0	1	0	1	0	0	0	1	0	1	0	1	0	1	0	0	1	0	1	0	0	1	0	0	1	1	0	0	1	1	0	0	0	0	1	1	0	1	0	0	1	0	1	0	1	0	1	0	1	0	0	1	0	1	0	1	0	0	0	0	1	1	0	0	0	0	0	0	1	0	0	1	0	0	1	0	0	1	0	1	0	1	0	1	0	1	0	1	0	0	1	1	0	0	0	1	0	1	0	0	0	0	1	0	0	1	1	0	1	0	1	0	0	1	0	1	1	0	1	0	0	0	1	0	1	0	1	0	1	0	0	1	0	0	1	0	0	0	0	1	0	1	0	1	0	0	1	0	1	0	1	0	1	0	0	0	0	0	1	0	0	0	1	0	1	0	0	0	1	0	0	0	1	1	0	1	0	0	1	0	0	1	0	1	0	1	1	0	1	0	0	1	0	1	0	1	0	1	0	1	0	1	0	1	0	1	0	0	0	0	1	0	1	0	1	1	0	0	1	0	1	0	0	0	1	1	0	0	1	1	0	0	1	0	0	1	0	1	0	0	0	0	1	1	0	1	0	0	0	0	1	1	0	0	0	0	1	0	1	0	1	0	0	1	0	0	0	0	1	0	0	1	0	0	1	0	0	0	0	0	1	0	1	0	0	0	0	1	0	1	0	1	0	0	1	1	0	1	0	1	0	0	1	0	0	1	0	1	0	0	0	0	0	0	0	1	0	1	0	0	0	0	0	0	0	1	0	0	1	0	0	0	1	0	1	0	0	0	0	0	1	0	0	0	1	0	1	0	0	0	0	1	0	0	0	0	0	1	0	0	1	0	0	0	0	0	1	0	0	1	0	1	1	0	0	0	0	1	0	1	0	1	1	0	0	0	1	0	0	1	0	1	0	0	0	0	1	0	0	1	0	1	0	0	0	0	0	0	0	1	0	0	1	0	0	0	0	0	1	0	0	1	0	0	1	0	0	0	0	0	0	0	0	0	0	0	0	0	0	0	0	0	0	0	0	0	0	0	0	0	0	0	0	1	0	0	0	1	0	0	0	0	0	0	0	1	0	0	0	0	0	0	0	1	0	0	0	0	0	0	0	0	0	0	0	0	0	0	0	0	0	0	0	0	0	1	0	0	0	0	0	0	0	0	0	0	0	0	0	0	0	0	0	0	0	0	0	0	0	0	0	0	0	0	0	0	0	0	1	0	0	0	0	0	0	0	0	0	0	0	0	0	0	0	0	0	0	1	0	0	0	0	0	0	0	0	0	0	0	0	0	0	0	1	0	0	0	0	0	0	0	0	0	0	0	0	0	0	0	0	0	0	1	0	0	0	0	0	0	0	0	0	0	0	0	0	0	0	0	0	0	0	1	0	1	0	0	0	0	0	0	0	0	0	0	1	0	1	0	0	0	0	0	0	1	1	0	0	0	0	0	1	0	0	0	0	1	0	0	0	0	1	0	0	0	0	0	0	0	0	0	0	0	0	0	0	0	0	0	0	0	0	1	0	0	0	0	0	0	0	0	1	0	1	0	1	0	1	0	0	0	1	0	1	0	1	0	1	0	1	0	0	1	0	1	0	1	0	1	0	1	0	0	0	0	0	1	0	1	0	0	0	0	0	1	0	0	1	1	0	0	0	0	1	0	1	0	0	1	0	0	1	0	0	1	0	0	1	0	0	1	0	0	0	1	0	1	1	0	1	0	1	0	1	0	0	1	0	1	0	0	1	0	0	0	1	0	1	0	1	0	0	1	0	1	0	1	0	1	0	0	0	0	0	1	0	1	0	0	1	0	0	0	1	0	1	0	1	0	0	0	0	1	0	0	0	1	0	0	1	0	1	1	0	1	0	1	0	1	0	1	0	0	1	0	1	0	0	1	1	0	0	0	1	0	0	0	0	1	0	1	0	1	0	0	0	1	0	0	0	1	0	0	0	1	0	1	0	0	1	0	0	0	0	1	1	0	1	0	0	1	0	1	0	0	1	0	0	1	0	0	1	1	0	0	1	0	1	1	0	1	0	0	0	0	0	0	0	0	0	0	1	0	0	1	0	1	0	0	1	0	0	0	0	1	0	1	0	1	0	0	0	1	1	0	0	0	1	0	1	0	1	1	0	0	0	1	0	1	0	1	0	0	1	0	0	1	0	0	0	1	1	0	1	0	0	1	0	1	0	1	0	0	0	0	1	0	0	0	0	1	0	0	0	0	1	0	0	0	0	0	0	1	0	0	1	1	0	0	1	0	0	1	0	0	0	1	0	1	0	0	1	0	1	0	0	1	0	1	1	0	1	0	1	0	1	0	0	0	0	0	0	0	0	1	1	0	0	1	0	1	0	0	0	1	0	1	0	0	1	0	0	0	0	1	0	0	0	1	0	0	0	0	1	0	0	0	0	0	0	1	0	0	1	0	0	0	1	0	0	0	0	0	1	0	0	1	0	1	0	0	0	1	0	0	0	0	1	0	0	0	1	0	0	0	0	0	0	0	0	0	0	0	0	1	0	0	0	0	0	1	0	0	0	0	0	1	0	0	1	0	0	1	0	1	0	0	0	0	0	0	0	0	0	0	1	0	0	1	0	0	1	0	0	0	0	0	0	1	0	1	0	0	0	0	0	0	0	0	1	0	1	0	0	0	0	0	0	0	1	0	0	0	0	1	0	0	1	0	1	0	0	0	0	0	0	0	0	0	0	0	0	0	0	0	0	0	0	1	0	0	0	0	1	0	0	0	1	0	0	0	0	1	0	1	0	1	0	0	0	0	0	0	1	0	1	0	0	0	0	0	0	0	1	0	0	0	0	0	1	0	0	0	0	0	0	0	1	0	0	0	0	0	0	0	0	0	0	0	1	0	0	0	1	0	0	1	1	0	0	0	0	0	1	1	0	1	0	0	0	0	0	1	0	0	0	0	0	0	0	1	1	0	1	0	0	0	0	1	0	0	0	0	0	0	1	0	0	0	0	1	0	0	0	0	0	0	0	0	1	0	0	1	0	0	0	0	0	0	0	0	0	0	0	0	1	0	0	0	0	0	0	1	0	0	1	1	0	0	1	1	1	0	1	1	0	1	0	0	0	0	0	1	0	0	0	0	0	0	0	0	0	0	0	1	0	0	0	0	1	0	1	0	0	0	0	1	0	0	0	0	0	0	1	0	0	0	1	0	1	0	0	0	0	0	0	0	0	0	0	0	0	0	0	0	0	0	0	0	0	0	0	0	0	0	0	0	0	0	0	0	0	0	0	0	0	0	0	0	0	0	0	0	1	0	0	0	0	0	0	0	0	0	0	0	0	0	0	1	0	0	1	0	0	0	0	0	0	0	0	0	0	0	0	0	0	0	0	0	0	0	0	0	0	0	1	0	0	0	0	0	0	0	0	0	0	0	0	0	0	0	0	0	0	0	0	0	0	0	0	0	0	0	0	0	0	0	0	0	0	0	0	0	0	0	0	0	0	0	0	0	0	0	0	0	0	0	0	0	1	0	0	0	0	0	0	0	0	0	0	0	0	0	0	0	0	0	0	0	0	0	0	0	0	0	0	1	0	1	0	1	1	1	0	0	0	0	0	1	0	0	0	0	1	0	0	1	0	0	1	0	1	0	1	0	0	1	0	0	0	1	0	1	0	0	0	0	0	1	0	0	1	0	0	0	1	0	0	0	0	0	0	1	0	0	0	0	0	0	0	0	0	1	1	0	1	0	0	0	0	1	0	1	0	0	0	0	1	0	1	0	1	0	0	1	0	1	0	1	1	0	0	0	0	0	0	0	1	0	1	0	1	0	0	1	0	1	0	0	0	1	0	0	1	1	0	1	0	1	0	1	0	0	1	1	0	1	0	1	1	0	0	0	0	1	0	1	0	0	0	0	1	0	1	0	0	0	0	1	0	0	0	0	1	0	0	0	1	0	0	1	0	0	1	1	0	1	0	1	0	0	0	0	0	1	0	0	0	0	0	0	1	0	0	1	0	0	0	1	0	1	0	0	0	0	1	0	1	1	1	1	0	0	0	1	0	1	0	1	0	0	1	0	0	0	0	0	0	0	0	1	0	1	0	0	1	1	0	1	0	0	0	0	0	1	1	0	0	0	1	0	0	1	0	0	0	0	0	1	0	1	0	0	1	0	0	0	0	0	0	0	0	0	0	0	0	0	0	0	0	0	1	0	0	0	0	0	0	0	0	0	0	1	0	0	1	0	0	0	0	1	0	0	0	0	0	0	0	0	0	0	0	0	1	1	0	0	1	1	0	0	0	0	0	1	1	0	0	0	0	0	0	0	0	0	0	0	0	1	0	0	0	0	1	1	0	0	0	0	0	0	0	0	0	1	0	0	0	0	0	0	0	0	0	0	0	1	0	0	0	0	0	0	0	0	0	0	0	0	0	0	0	0	0	0	0	0	0	0	0	0	0	0	1	0	0	0	0	0	0	0	0	0	0	0	0	0	0	0	1	0	0	1	0	0	0	0	0	1	0	1	0	0	1	0	1	0	1	0	0	0	1	1	0	0	1	0	0	1	0	0	1	0	1	0	0	1	0	0	1	1	0	1	0	1	1	0	0	1	0	1	0	0	0	1	0	0	0	1	1	0	0	0	0	0	0	0	0	0	0	0	1	1	0	0	0
AM	meAM07	1	0	0	1	1	0	1	0	0	0	0	1	0	0	0	1	0	1	0	0	0	0	1	0	0	0	0	0	0	0	0	1	0	1	0	0	1	0	1	0	1	0	0	1	0	1	0	0	0	1	0	1	0	1	1	0	1	0	0	1	0	0	0	1	0	1	0	1	0	1	0	1	0	0	0	1	0	0	1	0	0	0	1	0	1	0	1	1	0	1	0	1	0	1	0	0	0	0	1	0	1	0	0	0	0	0	0	0	0	1	1	0	0	1	1	0	1	0	1	0	1	0	0	0	0	1	0	0	0	0	0	1	0	1	0	0	1	0	1	0	1	0	1	0	0	0	1	0	1	1	0	0	1	0	1	0	1	0	1	1	0	1	0	0	1	0	1	0	1	0	0	1	1	0	0	1	0	1	0	0	0	0	0	0	1	1	0	0	0	1	0	1	1	1	0	0	0	0	1	0	0	1	0	1	0	1	0	1	0	1	0	1	0	0	1	0	1	1	0	1	0	1	0	1	0	0	0	1	0	0	0	1	1	0	0	1	0	1	0	1	1	0	0	1	0	0	1	0	1	0	0	1	0	1	1	0	0	0	1	0	0	0	0	0	0	1	0	0	1	0	1	0	0	0	1	0	0	1	0	0	0	1	0	0	1	0	1	0	1	0	0	0	1	0	0	0	1	0	1	0	0	0	0	0	0	1	0	0	0	1	1	0	0	1	0	1	0	0	0	1	0	0	1	1	0	0	0	1	0	1	0	0	0	1	0	1	0	0	1	0	1	0	0	0	1	0	0	1	0	1	0	0	1	1	0	0	1	0	0	0	0	1	0	0	0	0	1	0	1	0	1	0	0	0	1	0	0	0	0	1	1	0	1	0	1	0	0	1	0	0	0	0	1	0	0	1	0	0	1	0	0	0	0	0	1	0	1	0	0	0	0	0	1	0	0	0	1	0	0	0	0	1	0	0	1	0	1	0	0	0	0	1	0	0	0	0	0	0	0	1	0	0	0	0	0	0	0	0	0	1	0	0	1	0	0	0	1	0	1	0	0	0	0	0	0	1	0	0	1	0	0	0	0	0	0	1	0	0	0	0	1	1	0	0	0	1	0	0	0	0	1	0	0	0	1	0	0	0	0	0	0	0	0	0	0	1	1	0	0	0	0	0	0	0	0	0	0	0	0	0	1	0	0	1	0	0	0	0	0	0	0	0	0	0	1	0	0	0	0	0	0	0	0	1	0	0	0	0	0	0	0	0	0	0	0	0	0	0	0	0	0	0	0	0	0	0	0	0	0	0	0	0	0	0	0	0	0	0	0	0	0	0	1	0	0	0	0	0	0	0	0	0	0	0	0	0	0	1	0	0	0	0	0	0	0	0	0	0	0	0	0	0	0	0	0	0	0	0	0	1	0	0	0	0	0	0	0	0	0	0	0	0	0	0	0	0	0	0	0	0	0	0	0	0	0	0	0	0	0	0	0	0	0	0	0	0	0	0	0	0	0	0	0	1	0	0	0	0	0	0	0	1	0	0	0	0	0	0	0	0	0	0	0	0	0	0	0	0	1	0	0	0	0	0	0	0	0	0	0	0	0	0	0	0	0	0	0	0	0	0	0	0	0	0	0	0	0	0	0	0	0	0	0	0	0	0	0	1	0	1	0	0	0	0	0	0	0	0	0	0	0	1	0	0	0	0	0	0	1	1	0	0	0	0	0	0	0	0	0	0	0	0	0	0	0	0	0	0	0	0	0	0	0	0	0	0	0	0	0	1	0	0	0	0	0	1	0	0	0	0	0	0	0	0	0	0	0	1	0	1	0	1	0	1	0	1	0	1	0	1	0	0	0	1	0	1	0	0	1	0	1	0	1	0	1	0	0	0	1	0	1	0	1	0	0	0	1	0	1	0	0	1	0	0	0	0	0	1	0	1	0	0	1	0	0	1	0	0	1	0	0	1	0	0	1	0	0	0	1	1	0	0	0	1	0	1	0	1	0	0	1	0	1	0	1	0	1	0	0	1	0	1	0	1	0	1	0	0	1	0	1	0	1	0	1	0	0	0	1	0	1	0	0	1	0	1	0	1	0	1	0	1	0	0	0	0	1	0	0	1	0	0	0	1	0	0	1	0	0	0	0	1	0	0	1	0	0	1	0	1	0	0	1	0	0	0	0	1	0	0	1	0	1	0	1	0	1	0	0	0	1	0	0	0	1	0	0	0	1	0	1	0	0	1	0	0	0	0	1	0	0	1	0	0	1	0	1	0	1	0	0	0	1	0	0	1	1	0	0	1	0	0	1	0	1	0	0	0	0	0	0	0	1	0	0	1	0	0	0	1	1	0	0	1	0	0	0	1	0	0	1	0	1	1	0	0	1	0	0	0	1	0	0	1	0	0	1	0	0	1	0	0	1	0	1	0	0	1	0	0	1	0	0	1	0	0	1	1	0	1	0	0	1	0	1	0	0	0	0	1	0	0	0	0	0	1	0	0	1	0	0	1	0	0	0	0	1	0	0	1	1	0	0	1	0	0	1	0	0	0	1	0	0	1	0	1	0	1	0	1	1	0	1	1	0	1	0	1	0	1	0	0	0	0	0	0	0	0	1	1	0	1	0	0	1	0	0	0	1	0	1	0	0	1	0	0	1	0	1	0	0	0	1	0	0	0	0	1	0	0	0	1	1	0	1	0	0	1	1	0	0	1	0	0	1	0	0	1	0	0	0	1	0	0	0	0	1	1	0	0	0	1	0	0	0	1	0	0	0	0	0	0	0	0	0	0	0	0	0	1	0	0	0	1	0	0	0	0	0	0	1	1	0	0	1	0	1	0	1	0	0	0	0	0	0	0	0	0	0	1	0	0	1	0	0	1	0	0	0	0	0	0	1	0	1	0	0	0	0	0	0	0	1	0	1	0	0	0	0	0	1	0	1	1	0	1	0	0	1	0	1	0	0	0	0	0	0	0	0	0	0	0	1	0	0	0	0	0	0	0	0	0	1	0	0	0	0	1	0	0	0	1	0	1	0	0	0	0	1	0	1	0	0	0	0	0	1	1	0	1	0	0	0	0	0	1	0	1	0	0	0	0	0	1	0	0	0	0	0	0	0	1	0	0	0	0	0	0	0	0	0	0	1	0	0	0	0	1	0	0	1	1	0	0	0	0	0	1	0	0	1	0	0	0	0	0	1	0	0	0	0	0	1	0	1	1	0	1	0	0	0	0	0	0	0	0	0	0	0	1	0	0	0	0	0	0	0	1	0	1	0	0	0	1	0	0	1	0	0	0	0	0	0	0	0	0	1	0	0	0	0	0	0	0	0	1	0	0	1	0	1	0	0	1	1	1	0	1	1	0	1	0	0	0	0	0	0	0	0	0	0	1	0	1	0	1	0	0	1	0	0	0	0	0	0	1	0	0	0	0	1	0	0	0	0	0	0	1	0	0	0	1	0	1	0	1	1	0	0	0	0	1	0	0	0	0	0	1	0	0	0	0	0	0	1	0	0	0	0	1	1	0	1	0	0	0	0	0	0	0	0	0	0	1	0	0	0	0	0	0	0	1	1	0	0	0	0	0	0	0	0	0	1	0	0	0	0	0	0	0	1	0	0	0	0	1	0	0	0	0	0	0	0	1	0	0	1	0	1	0	0	1	1	0	0	0	0	1	0	0	0	0	0	0	0	0	1	0	0	0	0	0	0	0	0	0	0	0	0	0	0	1	0	0	0	0	1	0	0	1	0	0	0	0	0	0	0	0	0	0	0	0	0	1	0	0	0	0	0	0	0	0	0	0	0	0	0	0	0	0	0	0	0	0	0	0	0	0	0	0	1	0	0	0	0	1	1	0	0	0	0	0	1	0	0	0	0	1	0	1	0	0	0	1	0	1	0	0	0	1	0	0	0	0	1	0	0	1	0	0	1	0	1	0	0	1	0	0	0	1	0	0	0	0	0	0	1	0	1	0	1	0	0	0	0	0	0	1	0	0	1	0	0	1	0	0	1	0	0	0	0	1	1	0	0	0	0	1	0	0	1	1	0	1	0	0	0	0	0	0	0	1	0	1	0	1	0	0	1	0	1	0	0	0	1	0	0	0	1	0	0	0	1	0	1	0	1	0	1	0	1	0	1	1	0	0	0	0	1	0	0	0	0	0	0	1	1	0	0	0	0	0	0	0	0	0	0	1	0	0	0	1	0	0	1	0	0	1	1	0	1	0	1	0	0	1	0	0	0	0	0	0	0	0	0	0	0	0	1	0	0	0	1	0	1	0	0	0	1	0	0	0	1	0	1	0	0	0	1	0	1	0	1	0	0	1	0	0	0	0	0	0	0	1	1	0	0	0	0	1	1	0	1	0	0	0	0	0	1	1	0	0	0	0	0	0	1	0	0	0	0	0	0	0	0	0	0	1	0	0	0	0	0	0	0	0	0	0	0	0	0	0	0	0	0	1	0	0	0	0	0	0	0	0	0	0	0	0	0	0	0	0	0	0	1	0	0	0	0	0	0	0	0	0	0	0	0	0	0	0	0	0	1	0	0	0	0	0	0	1	0	0	0	0	0	0	0	0	0	0	0	0	0	0	0	0	0	0	0	0	0	0	0	0	0	0	0	0	0	0	0	0	0	0	0	0	0	0	0	0	0	0	0	0	0	0	0	0	0	0	0	0	0	0	0	0	0	0	0	0	0	0	0	0	0	0	0	0	0	0	0	0	0	0	0	0	0	0	0	0	0	0	0	0	0	0	0	0	0	0	0	0	1	1	1	1	0	0	0	0	0	0	0	0	0	0	0	0	0	1	0	1	0	0	0	0	0	0	0	0	1	0	1	0	0	0	0	0	0	0	0	0	0	0	1	0	0	0	1	0	0	0	0	0	0	0	0	0	0	0	0	0	0	0	0	0	0	0	0	0
AM	meAM08	1	0	1	0	1	0	1	0	0	1	0	1	0	1	0	0	0	1	0	0	0	1	0	0	0	0	0	0	1	0	1	0	0	1	0	0	1	0	1	0	1	0	0	1	1	0	0	0	0	1	0	1	1	0	1	0	1	0	0	0	0	1	1	0	1	0	0	1	0	1	0	1	0	0	0	1	0	0	1	0	0	0	1	0	1	1	0	1	0	1	0	1	1	0	0	0	0	0	1	0	1	0	0	0	0	0	0	0	1	0	1	0	1	0	1	0	0	0	1	0	1	0	0	0	0	1	0	1	0	0	1	0	0	1	0	1	0	0	0	0	1	0	1	0	0	1	0	0	1	0	1	0	0	1	0	0	1	0	1	1	0	1	0	0	1	0	1	0	0	0	0	1	1	0	0	1	0	0	0	0	0	0	0	0	1	1	0	0	0	0	0	0	1	1	0	1	0	0	1	0	0	1	0	1	0	1	0	1	0	0	0	0	0	1	0	1	0	0	0	1	1	0	0	0	0	0	1	0	1	0	1	0	1	0	1	0	0	1	0	1	1	0	1	0	0	1	0	0	1	0	1	0	0	1	0	1	0	0	1	0	0	0	0	0	0	1	0	1	0	0	1	0	1	0	1	0	1	0	0	0	0	0	1	0	0	0	1	0	1	0	0	0	0	0	0	0	1	0	0	1	0	0	0	0	0	0	0	0	0	1	1	0	1	0	0	1	0	0	0	1	0	1	0	1	0	1	0	1	0	1	0	0	1	0	1	0	0	0	1	1	0	0	0	0	1	0	0	1	0	1	0	1	0	1	0	0	1	0	0	1	0	1	0	0	0	0	1	0	1	1	0	0	0	0	1	0	0	0	0	0	1	0	1	0	1	0	0	1	0	0	0	0	1	0	0	1	0	0	1	0	0	0	0	0	1	1	0	0	0	0	0	1	0	0	0	1	0	0	0	0	0	0	0	1	0	0	1	0	0	1	1	0	0	0	0	0	0	0	0	1	0	0	0	0	0	0	0	0	0	1	0	1	0	0	0	0	1	0	1	0	0	0	0	0	1	0	0	0	1	0	1	0	1	0	1	0	0	0	0	0	1	0	0	0	1	0	0	0	0	0	1	0	0	1	0	0	0	0	0	0	0	0	0	0	0	1	0	0	0	0	1	0	0	0	0	0	0	0	0	0	0	0	0	1	0	1	0	0	0	0	0	0	0	0	0	0	0	0	0	0	0	0	0	1	0	1	0	0	0	0	0	0	0	0	0	0	0	0	0	0	0	0	0	0	0	0	0	0	1	0	0	0	0	0	0	0	0	0	0	0	0	0	0	0	0	0	0	0	0	1	0	0	0	0	0	0	0	1	0	0	0	0	0	0	0	0	0	0	0	0	0	0	0	0	0	0	0	0	0	0	0	0	0	0	0	0	0	0	0	0	0	0	0	0	0	0	0	0	0	0	0	0	0	0	0	0	0	0	0	0	0	0	1	0	0	0	0	0	0	0	0	0	0	1	0	0	0	0	0	0	0	1	0	0	0	0	0	0	0	0	0	0	0	0	0	0	0	1	0	0	0	0	0	0	0	0	0	0	0	0	0	0	0	0	0	0	0	0	0	0	0	0	0	0	0	0	0	0	0	0	0	0	0	0	0	1	1	0	1	0	0	0	0	0	0	0	0	0	0	0	0	1	0	0	0	0	0	0	0	1	0	0	1	0	0	0	0	0	0	0	0	0	0	0	0	0	0	0	0	0	0	0	0	0	0	0	0	0	0	0	0	0	0	0	0	0	0	0	0	0	0	0	0	0	0	1	0	1	0	1	0	1	0	1	0	1	0	1	0	0	1	1	0	1	0	0	1	0	1	0	1	0	1	0	1	0	0	0	1	0	1	0	1	0	0	1	0	0	1	0	0	1	0	1	0	0	0	1	0	1	0	0	1	0	0	1	0	0	1	0	0	1	0	0	1	0	0	0	1	1	0	0	1	0	0	1	0	1	0	0	1	0	1	0	0	1	0	0	0	1	0	1	0	1	0	0	1	0	1	0	1	0	1	0	0	1	0	0	1	0	1	0	0	1	0	1	0	1	0	1	0	1	0	0	0	0	1	0	0	0	1	0	0	1	0	1	1	0	1	0	1	1	0	0	1	0	0	1	1	0	0	0	1	0	0	0	0	1	0	0	0	0	1	0	1	0	1	0	0	0	1	0	0	0	1	0	1	0	1	0	1	0	0	1	0	0	0	0	1	0	0	1	0	0	1	0	1	0	1	0	0	0	1	0	0	1	0	1	0	1	0	1	1	0	1	0	0	0	0	0	0	1	0	0	0	1	0	0	0	1	1	0	0	1	0	0	1	0	1	0	1	0	1	0	1	0	1	0	0	0	1	0	0	1	0	0	1	0	0	0	1	0	1	0	1	0	0	1	0	0	1	1	0	1	0	1	0	1	0	1	0	0	1	0	1	0	0	0	0	1	0	0	0	0	0	1	0	1	1	0	0	0	0	0	0	0	1	0	0	0	1	0	0	1	0	0	1	0	0	0	1	0	0	1	0	1	0	1	0	0	1	0	1	0	1	0	1	0	1	1	0	0	0	0	0	0	0	0	1	0	1	0	1	0	1	0	0	1	0	1	0	0	0	1	0	0	0	1	1	0	0	0	1	0	0	0	0	1	0	0	1	0	1	0	1	0	0	1	0	0	0	1	0	0	1	0	0	1	0	0	1	1	0	0	0	0	1	0	0	0	0	1	0	0	1	0	0	0	0	0	0	0	0	0	0	0	0	0	0	0	0	0	0	0	1	0	0	0	0	0	1	1	0	0	1	0	1	0	1	0	0	0	0	1	0	0	0	0	0	1	0	0	1	0	0	1	0	0	0	0	0	0	1	0	1	0	0	0	0	0	0	0	0	1	0	1	0	0	0	1	0	1	0	1	0	0	0	0	1	0	0	1	0	0	0	0	0	0	0	0	0	0	1	0	0	0	0	1	0	0	0	0	1	0	0	0	0	1	0	0	0	1	0	1	1	0	0	0	1	0	1	0	0	0	0	0	0	1	0	1	1	0	0	0	0	0	0	1	0	0	0	0	0	1	0	0	0	0	0	0	0	0	0	0	0	0	0	0	0	0	0	0	1	0	0	0	0	1	1	1	0	1	0	0	0	0	0	1	0	0	1	0	0	0	1	0	1	0	0	0	0	0	1	0	1	0	1	1	0	0	0	0	1	0	0	1	1	0	1	1	0	0	0	0	1	0	1	1	0	1	0	0	0	1	0	0	1	0	0	1	1	0	0	0	1	0	1	0	0	1	0	1	0	0	0	1	0	0	1	0	1	0	0	1	1	1	0	1	1	0	1	0	0	0	0	1	1	0	0	0	0	1	0	1	0	1	0	0	1	1	0	0	1	0	0	1	0	0	0	0	1	0	0	0	1	0	1	1	0	0	0	1	0	1	0	1	1	0	0	1	0	0	1	0	0	0	0	1	1	1	0	1	0	1	1	0	0	0	0	1	0	0	1	0	0	0	0	0	1	1	0	0	0	1	1	0	1	1	0	0	0	0	1	0	1	0	0	0	0	0	0	0	1	0	0	1	0	0	0	0	1	1	0	0	1	1	0	0	0	1	0	1	0	1	0	0	0	0	0	0	1	1	0	0	0	0	1	0	0	1	0	1	0	0	0	0	1	0	1	1	0	1	0	1	0	0	0	0	0	0	0	1	0	0	0	1	1	0	0	1	1	0	0	0	0	1	0	0	0	0	0	0	0	1	0	0	0	1	0	0	0	1	0	1	1	0	0	0	0	0	1	0	0	0	0	0	0	1	0	0	1	0	0	0	1	1	1	0	1	0	0	0	0	1	0	0	1	0	0	1	0	0	0	1	0	0	0	0	0	1	0	0	0	0	1	0	0	0	0	0	1	0	1	0	0	1	0	0	0	0	0	0	0	1	0	0	1	0	0	0	0	0	0	0	0	0	0	1	0	0	0	0	1	1	0	0	1	0	0	0	0	1	1	0	0	0	0	0	1	0	1	0	0	1	0	1	0	0	0	0	0	1	0	1	0	0	0	0	1	0	1	0	0	0	1	0	0	0	0	0	1	0	1	0	1	0	0	1	1	0	1	0	1	1	0	0	0	1	0	0	1	0	0	0	0	1	0	0	0	0	0	0	1	0	0	0	0	1	0	0	0	1	0	0	1	0	0	1	1	0	1	0	1	0	0	0	0	0	0	0	0	0	0	0	0	0	0	0	1	0	0	0	1	0	1	0	0	0	1	0	0	0	0	1	1	0	0	0	1	0	1	0	0	0	0	0	0	0	0	0	0	0	0	0	0	0	0	0	0	0	1	0	0	0	0	0	0	0	1	0	0	0	0	0	0	0	0	0	0	0	0	0	0	0	0	0	0	1	0	0	0	0	0	0	0	0	0	0	0	0	0	0	0	0	0	0	0	0	0	0	0	0	0	0	0	0	0	0	0	0	0	0	0	0	0	0	0	0	0	0	0	0	0	0	0	0	0	0	0	0	0	1	1	0	0	0	0	0	0	1	0	0	0	0	0	0	0	0	0	0	0	0	0	0	0	0	0	0	0	0	0	0	1	0	0	0	0	0	0	0	0	0	0	0	0	0	0	0	0	0	0	0	0	0	0	0	0	0	0	0	0	0	0	0	0	0	0	0	0	0	0	0	0	0	0	0	0	1	0	0	0	0	0	0	0	0	0	0	0	0	0	0	0	0	0	0	1	0	1	0	0	0	1	0	1	0	0	0	0	1	0	0	0	0	0	0	0	0	0	1	0	0	1	0	0	0	0	0	0	0	1	0	0	1	0	0	0	0	0	0	0	0	0	0	1	0	0	0	0	0	0	0	1	1	0	0	0	0	0	0	0	0	0	0	0	0	1	0	0	0
AM	meAM09	1	0	1	0	1	0	1	0	0	1	0	1	0	1	0	0	0	1	0	0	0	1	0	0	0	0	1	0	0	0	0	0	0	1	0	0	1	0	1	0	1	0	1	0	1	0	1	0	0	1	0	1	0	0	1	0	1	0	0	0	0	1	0	1	0	1	0	1	0	1	0	1	1	0	0	1	0	0	1	1	0	0	1	0	1	0	1	1	0	1	0	1	0	0	1	0	0	0	0	1	1	0	0	1	0	0	0	0	1	0	0	0	1	0	1	0	1	0	1	0	1	0	0	0	0	1	0	1	0	0	1	0	1	0	0	1	0	1	0	0	1	0	1	0	0	1	0	0	1	1	0	0	0	1	0	0	1	0	1	0	0	1	0	0	1	0	1	1	0	0	1	0	1	0	0	1	0	1	0	0	0	0	0	0	1	1	0	0	0	0	0	0	1	1	0	1	0	0	1	0	0	1	0	1	0	1	0	1	0	0	0	1	0	1	0	1	0	0	0	1	0	1	0	0	0	0	1	0	0	1	1	0	1	0	0	1	0	0	0	1	1	0	1	0	0	0	1	0	1	0	1	0	0	1	0	1	0	1	0	0	0	0	0	1	0	1	0	1	0	0	1	0	1	0	1	0	0	0	0	0	0	0	1	0	0	0	1	0	1	0	0	0	1	0	0	0	1	0	0	1	0	0	0	0	0	0	0	0	0	1	1	0	1	0	0	0	0	0	0	1	0	1	0	1	0	1	0	1	0	1	0	0	1	0	0	1	0	0	1	1	0	0	0	0	1	0	0	1	0	0	0	1	0	1	0	0	1	0	0	0	1	0	0	0	0	0	1	1	0	0	0	0	0	0	1	0	0	0	0	0	1	0	1	0	1	0	0	1	0	0	0	0	1	0	0	1	0	0	0	0	0	0	0	1	0	0	0	0	0	0	0	1	0	0	0	1	0	0	0	1	0	0	0	1	0	0	1	0	0	0	0	1	0	0	0	0	0	0	0	1	0	0	0	0	0	0	0	0	0	0	0	1	0	0	0	1	0	0	1	0	0	0	0	0	1	0	0	0	1	0	0	0	1	0	0	0	0	0	0	0	1	0	0	0	0	0	0	0	0	0	1	0	0	1	0	0	0	0	0	0	0	0	0	0	0	0	1	0	0	0	0	0	0	0	0	0	0	0	0	0	0	0	0	1	0	1	0	0	0	0	0	0	0	1	0	0	0	0	0	0	0	0	0	0	0	0	0	0	0	0	0	0	0	0	0	0	0	0	0	0	0	0	0	0	0	0	0	0	0	0	0	0	0	0	0	0	0	0	0	0	0	1	0	0	0	0	0	0	0	0	0	0	0	0	0	0	0	0	0	0	0	0	0	0	0	0	0	0	0	0	0	0	0	0	0	0	0	0	0	0	0	0	0	0	0	0	0	0	0	0	0	0	0	0	0	0	0	0	0	0	0	0	0	0	0	0	0	0	0	0	0	0	1	0	0	0	0	0	0	0	0	0	0	1	0	0	0	0	0	0	0	1	0	0	0	0	0	0	0	0	0	0	0	0	0	0	0	1	0	0	0	0	0	0	0	0	0	0	0	0	0	0	0	0	0	0	1	0	0	0	0	0	0	0	0	0	0	0	0	0	0	0	0	0	0	0	1	0	0	0	0	0	0	0	0	0	0	0	0	0	0	1	0	0	0	0	0	0	0	0	0	0	1	0	0	0	0	1	0	0	0	0	0	0	0	0	0	0	0	0	0	0	0	0	0	0	0	0	0	0	0	0	0	0	0	0	0	0	0	0	0	0	0	0	0	0	0	1	0	1	0	0	1	0	0	1	0	1	0	0	1	1	0	1	0	1	0	0	0	0	1	0	1	0	1	0	0	0	1	0	1	0	1	0	0	1	0	0	1	0	1	0	0	0	0	0	0	1	0	1	0	1	0	0	0	1	0	0	1	0	0	1	0	0	1	0	0	0	1	1	0	1	1	0	1	0	0	1	0	0	1	0	1	0	0	1	0	0	0	1	0	1	1	0	0	0	0	0	0	0	1	0	1	0	1	0	0	1	0	1	0	0	1	0	1	0	0	1	0	1	0	1	0	0	0	0	0	0	0	0	1	0	0	1	0	1	1	0	1	0	1	0	0	0	1	0	1	0	1	0	0	0	0	1	0	1	0	1	0	0	0	1	0	0	0	1	0	0	0	0	1	0	0	1	0	0	0	0	1	1	0	0	0	1	0	0	0	0	1	0	1	0	0	0	1	0	1	0	1	0	0	1	0	0	0	1	1	0	0	1	1	0	1	0	1	0	0	0	0	0	0	1	0	0	1	1	0	0	1	0	0	0	1	0	0	0	0	1	0	1	0	1	0	1	0	0	1	0	0	0	1	0	0	1	0	0	1	0	0	1	0	0	1	0	1	0	0	1	0	0	1	0	0	1	0	1	0	1	0	1	0	0	1	0	1	0	0	0	0	1	0	0	0	0	0	1	0	0	1	0	0	1	0	0	0	0	1	0	0	0	1	0	0	1	0	0	1	0	0	0	1	0	0	1	0	1	0	1	0	0	1	0	1	0	1	0	1	1	0	1	0	0	0	0	0	0	0	0	1	1	0	0	0	0	1	0	0	0	1	0	1	0	0	1	0	0	0	0	1	0	0	0	1	0	0	0	1	0	0	0	0	0	0	1	0	0	1	0	0	0	0	1	0	0	0	0	0	1	0	0	1	1	0	0	0	0	1	0	0	0	0	1	0	0	1	0	0	0	0	0	0	0	0	0	0	0	0	0	0	1	0	0	0	1	0	0	0	0	0	1	0	0	0	0	1	0	1	0	1	0	0	0	0	0	0	0	0	0	0	1	0	0	0	0	0	0	0	0	0	0	0	0	1	0	1	0	0	0	0	0	0	0	1	0	1	0	0	0	0	0	0	0	0	0	1	0	0	0	1	0	0	1	0	0	0	0	0	0	0	0	0	0	0	0	0	0	0	0	0	0	0	0	1	0	0	0	0	1	0	0	0	1	0	0	0	0	0	0	1	0	1	0	0	0	0	0	0	0	0	0	0	0	0	0	0	0	0	1	0	0	0	0	0	1	0	0	0	0	0	0	0	0	0	0	0	0	0	0	0	0	0	0	0	0	0	0	0	1	0	0	0	0	0	0	0	0	0	1	0	0	1	0	0	0	0	0	1	0	0	0	0	0	0	1	0	0	0	1	0	0	0	0	0	0	0	0	0	0	0	0	0	0	0	0	0	0	0	0	0	0	0	0	0	1	0	0	1	0	0	0	0	0	0	0	0	0	0	0	0	0	0	0	0	0	0	0	0	0	1	0	0	0	0	0	0	1	0	1	1	1	0	0	0	0	0	0	1	0	0	0	0	0	0	0	0	0	0	0	0	0	0	0	0	0	0	1	0	0	0	0	0	0	0	0	0	0	0	1	0	0	0	1	0	1	0	0	0	0	0	0	1	0	0	0	0	0	0	0	0	0	0	0	0	0	0	0	0	0	0	1	0	0	1	0	0	0	0	0	0	0	0	0	0	0	0	0	0	0	0	0	0	0	0	0	0	0	0	0	0	0	0	0	1	0	0	1	0	0	0	0	0	0	0	0	0	0	0	0	0	0	0	0	0	0	0	0	0	0	0	0	0	0	0	0	0	0	0	0	0	0	0	0	0	0	0	0	1	0	0	0	0	0	0	0	0	0	0	0	0	0	0	0	0	0	0	0	0	0	0	0	1	0	0	0	0	0	0	0	0	0	0	0	0	0	0	0	0	0	0	0	0	0	0	0	0	0	0	0	0	0	0	0	0	0	0	0	0	0	0	0	1	0	0	0	0	1	0	1	0	1	0	0	0	0	0	0	1	0	0	0	0	0	0	1	0	1	0	0	0	0	1	0	0	0	1	0	0	0	1	0	1	0	1	0	0	0	0	0	0	1	0	1	0	0	0	0	0	1	1	0	1	0	0	0	0	0	0	1	0	1	1	0	0	1	0	0	1	0	0	0	0	1	1	0	1	0	0	1	1	0	1	1	0	1	0	0	0	1	0	0	0	1	0	1	0	1	0	0	1	0	1	0	0	0	1	0	0	1	1	0	0	0	1	0	1	0	0	1	1	0	1	0	1	1	0	0	1	0	1	0	1	0	0	0	0	1	1	1	0	0	0	0	0	0	0	0	0	1	0	0	0	0	0	0	1	0	0	0	1	0	0	0	1	0	0	1	0	0	1	0	0	0	0	1	0	0	0	0	1	0	0	0	1	0	1	0	0	0	1	0	1	0	0	1	1	0	0	0	1	0	0	0	1	0	0	1	0	0	0	0	0	0	0	1	1	0	0	0	0	0	1	0	0	0	0	0	0	0	1	0	0	0	0	1	0	0	1	0	0	0	0	0	0	0	0	0	0	1	0	1	0	0	0	0	0	0	0	0	0	0	0	0	0	0	0	1	0	0	0	0	0	0	0	0	0	1	0	0	0	0	0	0	0	0	0	0	0	0	0	0	0	0	0	0	0	0	0	0	0	0	0	0	1	0	0	0	0	0	0	1	0	0	0	0	0	0	0	0	0	0	0	0	0	0	0	0	0	0	0	0	0	0	1	0	1	0	0	0	1	0	0	0	0	0	0	0	0	0	0	0	0	0	0	0	0	0	0	0	0	0	0	0	0	0	0	0	0	0	1	0	1	0	0	0	0	0	0	1	0	0	0	0	0	0	0	0	0	0	0	0	0	1	0	1	0	0	0	0	0	0	1	0	1	0	1	0	0	0	0	1	0	0	1	0	0	0	1	0	0	1	0	1	0	0	0	1	0	1	0	0	1	0	0	1	1	1	0	0	0	0	0	0	1	0	1	0	0	0	0	0	0	0	0	1	0	1	0	0	0	0	0	1	0	0	0	1	1	0	0	0
AM	meAM10	1	0	1	0	1	0	1	0	1	0	0	1	0	1	0	0	1	0	0	0	0	0	1	0	0	0	0	0	0	0	0	0	1	0	0	0	0	0	1	0	0	1	0	0	1	0	0	0	0	1	0	1	1	0	0	0	1	0	0	1	0	1	0	1	0	1	0	1	0	1	0	1	0	1	0	1	0	0	1	0	1	0	1	0	1	0	1	1	0	1	0	1	0	1	0	0	1	0	1	0	1	0	0	1	0	0	0	0	0	1	1	0	1	0	1	0	1	0	1	0	1	0	1	0	0	1	0	1	0	0	0	1	0	1	0	1	0	1	0	0	1	0	1	0	0	0	1	0	1	1	0	0	0	1	0	0	1	0	1	1	0	1	0	0	1	0	1	1	0	0	0	1	1	0	0	0	0	1	0	0	0	0	0	0	1	1	0	0	0	0	0	0	0	0	0	1	0	0	1	1	0	1	0	1	0	1	0	1	0	1	0	1	0	0	1	1	0	0	1	0	0	1	0	0	0	0	1	0	0	1	0	1	1	0	0	1	0	0	0	1	1	0	0	1	0	0	1	0	1	0	0	1	0	1	0	1	0	0	1	0	0	0	0	0	0	1	0	0	1	0	1	0	0	0	1	0	0	0	0	0	0	0	1	0	1	0	1	0	1	0	0	0	1	0	0	0	1	0	1	0	0	0	0	0	0	1	0	0	0	1	1	0	1	0	0	0	0	1	0	1	0	1	0	1	0	0	0	0	0	1	0	0	1	0	1	0	0	0	1	0	1	0	0	0	1	0	0	1	0	1	0	1	0	1	0	0	1	0	0	1	0	1	0	0	0	0	0	0	1	0	0	0	0	0	1	1	0	0	1	0	1	0	1	0	0	0	0	1	0	0	0	0	1	0	0	1	0	0	1	0	0	0	0	0	1	0	0	0	0	0	0	1	0	1	0	1	0	0	0	0	0	0	0	0	1	1	0	0	0	0	0	1	0	0	0	0	0	0	0	1	0	0	0	0	0	0	0	0	0	1	0	1	0	0	0	0	1	0	0	0	0	0	0	0	1	0	0	0	1	0	1	0	0	1	0	1	0	0	0	0	0	1	0	0	0	0	0	0	0	0	1	0	0	1	0	0	0	0	0	0	0	0	0	0	0	0	1	0	0	0	0	1	0	0	0	0	0	0	0	0	0	0	0	1	0	1	0	0	0	1	0	0	0	1	0	0	0	0	0	0	0	0	0	1	0	1	0	0	0	0	0	0	0	0	0	0	0	0	0	0	0	0	0	0	0	0	1	0	1	0	1	0	0	0	0	0	0	0	0	0	0	0	1	0	1	0	0	0	0	1	0	0	0	0	0	0	0	1	0	0	0	0	0	0	0	0	0	0	0	0	0	0	0	0	0	0	0	0	0	0	0	0	0	0	0	0	0	0	0	0	1	0	0	0	0	0	0	0	0	0	0	0	0	0	0	0	0	0	0	0	0	0	1	0	0	0	0	0	0	0	0	0	0	0	0	0	0	0	0	0	0	1	0	0	0	0	0	0	0	0	0	0	0	0	0	0	0	0	1	0	0	0	0	0	0	0	0	0	0	0	0	0	0	0	0	0	0	0	0	0	0	0	0	0	0	0	0	0	0	0	0	0	0	0	0	0	1	0	1	0	0	0	0	0	0	0	0	0	0	0	0	1	0	0	0	0	0	0	0	1	0	1	0	0	0	1	0	1	0	0	0	1	0	1	0	1	0	0	0	0	0	0	0	0	0	0	0	0	0	1	0	0	0	0	1	0	0	0	0	0	0	0	0	0	0	0	0	1	0	1	0	1	0	0	0	1	0	1	0	0	1	1	0	1	0	1	1	0	1	0	1	0	1	0	1	0	0	1	0	0	1	0	1	0	0	1	0	1	1	0	0	1	0	0	0	0	0	1	0	1	0	1	0	0	0	1	0	0	1	0	0	1	0	0	1	0	0	0	1	0	1	1	0	1	0	1	0	1	1	0	1	0	1	0	0	0	0	0	0	0	1	1	0	1	0	0	1	0	1	0	1	0	1	0	1	0	1	0	1	0	1	0	0	1	0	0	0	1	0	1	0	1	0	0	1	0	0	0	0	1	0	0	0	1	0	0	1	0	1	0	1	1	0	0	1	0	0	1	0	1	0	1	0	1	0	0	0	1	0	0	0	0	1	1	0	0	1	0	0	0	1	0	0	0	0	0	1	0	1	0	1	0	0	1	0	0	0	1	0	0	1	0	0	0	1	0	1	0	1	0	0	1	0	0	1	1	0	0	0	1	1	0	1	0	0	0	0	0	0	0	0	0	0	0	1	1	0	0	1	0	1	0	0	1	0	0	0	0	1	0	1	0	1	1	0	0	1	0	0	0	1	0	0	1	0	1	1	0	0	1	0	0	1	0	1	0	0	1	0	0	1	0	0	0	1	1	0	1	0	1	0	0	1	0	1	0	0	0	0	1	0	0	0	0	1	0	0	1	1	0	1	0	0	0	0	0	1	0	0	0	1	0	1	0	0	0	1	0	0	0	1	0	0	1	0	1	0	1	0	0	1	0	1	0	1	1	0	1	0	1	0	1	0	0	0	0	0	0	1	1	0	0	1	0	1	0	0	1	1	0	1	0	0	1	0	0	1	0	1	0	0	0	1	0	0	0	0	1	0	1	0	0	0	0	1	0	1	0	1	0	0	1	1	0	0	0	0	1	0	0	1	1	0	0	0	0	1	0	0	0	1	0	0	0	1	0	0	0	0	0	0	0	0	0	0	0	0	0	0	1	0	0	0	1	0	0	0	0	0	1	0	0	0	0	1	0	1	0	1	0	0	0	0	0	0	0	0	0	0	1	0	0	1	1	0	1	0	0	0	0	0	0	1	0	1	0	0	0	1	0	0	0	1	0	1	0	0	0	0	0	1	1	0	1	0	0	0	0	1	1	1	0	0	0	0	0	0	1	0	0	0	0	1	0	0	0	0	0	0	0	0	0	1	0	0	0	0	1	0	0	0	1	0	0	0	0	0	0	1	0	1	0	0	0	0	0	1	1	0	1	0	0	0	0	0	0	0	1	0	0	0	0	0	0	0	0	0	0	0	0	0	1	0	0	0	0	1	0	0	0	0	0	1	0	0	1	0	0	1	1	0	1	0	0	0	0	0	1	0	0	0	0	0	0	0	0	1	0	0	0	0	0	0	1	0	1	0	1	0	0	0	0	0	0	0	0	0	0	0	0	0	0	0	0	1	0	0	1	0	0	1	0	0	1	0	0	1	0	0	0	0	0	0	0	0	0	0	0	0	0	0	0	0	0	0	1	0	0	0	0	1	0	0	0	1	1	0	1	1	0	1	0	0	0	0	0	0	0	0	0	0	1	0	0	0	0	0	0	0	0	0	0	0	0	0	1	0	0	0	0	1	0	1	1	0	0	0	1	0	0	0	0	1	1	0	1	0	0	0	0	0	1	0	0	0	0	0	0	0	0	0	0	0	0	0	0	0	0	0	0	0	0	0	0	0	0	0	0	1	0	0	0	0	0	0	0	0	0	0	0	0	0	0	0	0	0	0	0	0	0	0	0	0	1	0	0	0	0	0	0	1	0	0	0	0	0	0	0	0	0	0	0	0	0	0	0	0	0	0	0	0	0	0	0	0	0	0	0	0	0	0	0	0	0	0	0	0	0	0	0	0	0	0	0	0	0	0	0	0	0	0	0	0	0	0	0	0	0	0	0	0	0	0	0	0	0	0	0	0	0	0	0	0	1	0	0	0	0	0	0	0	0	0	0	0	0	0	0	0	0	0	0	0	0	0	0	0	0	0	0	1	0	1	0	0	1	1	0	0	1	0	0	0	1	0	0	0	0	1	0	0	0	0	1	0	1	0	0	0	0	1	0	0	0	1	0	0	0	0	0	0	0	1	0	0	1	0	0	0	1	0	0	0	1	0	0	1	0	0	0	0	0	0	0	0	0	0	1	0	1	0	0	0	0	1	0	1	0	0	0	0	0	0	1	0	1	0	1	1	0	1	0	1	1	0	0	0	0	0	0	0	1	0	1	0	1	0	0	1	0	1	0	0	1	1	0	0	0	1	0	1	0	1	0	1	0	0	1	1	0	1	0	1	1	0	1	0	1	0	0	1	0	0	0	0	1	1	0	0	0	0	0	0	0	0	0	0	1	0	0	0	1	0	0	1	0	0	0	1	0	0	0	1	0	0	1	0	1	1	0	0	0	0	1	0	1	0	0	1	0	0	0	0	1	1	0	0	0	1	0	0	0	1	1	1	0	0	0	1	0	1	0	1	0	0	1	0	0	0	0	0	0	0	0	1	0	1	0	0	1	1	0	1	0	0	0	0	0	1	1	0	0	1	0	1	0	1	0	0	0	0	0	1	0	0	0	0	1	0	0	0	0	0	0	0	0	0	0	1	0	0	0	1	0	0	1	0	0	0	1	0	0	0	0	0	1	0	0	0	0	0	0	1	0	1	0	0	0	0	0	0	0	1	0	0	0	0	0	0	0	0	0	1	0	0	0	0	0	1	1	0	0	0	0	0	0	0	0	0	0	0	0	0	0	0	0	0	0	0	0	0	0	1	0	0	0	0	0	0	0	0	0	0	0	0	0	0	0	0	0	0	0	0	0	0	0	0	0	0	0	0	0	0	0	0	0	0	0	0	0	0	0	0	0	0	0	0	1	0	0	0	0	0	0	0	0	0	0	0	0	0	0	0	0	0	0	0	0	0	0	1	0	1	0	1	0	0	0	0	1	0	0	0	0	1	0	0	0	0	0	0	0	1	0	0	0	0	0	0	0	0	0	0	0	0	0	1	0	0	0	0	0	0	0	1	0	0	0	0	0	0	0	1	0	0	0	0	0	0	0	0	1	0	0	0	0	1	0	0	0
AM	meAM11	1	0	0	1	1	0	1	0	0	1	0	1	0	1	0	0	0	1	0	0	0	1	0	0	0	0	0	0	0	0	0	0	0	1	1	0	1	0	0	0	1	0	1	0	0	1	0	0	0	0	0	1	0	1	1	0	1	0	0	0	0	1	0	1	0	1	0	1	0	1	0	1	0	0	1	1	0	0	1	0	0	0	1	0	1	0	1	1	0	1	0	1	0	0	1	0	0	0	1	0	0	1	0	1	0	0	0	0	0	1	1	0	1	0	1	0	1	0	1	0	0	0	1	0	0	1	0	1	0	0	0	1	0	1	0	1	0	0	1	0	1	0	1	0	0	0	0	0	1	1	0	0	0	0	1	0	1	0	1	0	0	1	0	0	1	0	1	0	1	0	0	1	1	0	0	0	1	0	0	0	0	1	0	0	1	0	1	0	0	0	1	0	1	1	0	0	1	0	1	0	0	1	0	1	0	0	1	1	0	1	0	0	1	0	1	1	0	1	0	1	0	1	0	0	0	0	0	1	0	1	0	1	1	0	0	1	0	1	0	1	1	0	1	0	0	0	1	0	1	0	0	1	0	1	0	1	0	0	1	0	0	0	0	1	0	0	0	1	0	0	1	0	0	0	0	1	1	0	0	0	0	0	1	0	0	0	1	0	1	0	0	0	0	0	0	0	1	0	1	0	0	0	0	0	0	0	0	0	0	1	0	0	1	0	0	1	0	0	0	1	0	1	0	1	0	1	0	1	0	0	1	0	0	0	0	1	0	1	1	1	0	0	0	0	1	0	0	0	0	0	0	0	0	1	0	0	1	0	0	0	0	1	0	0	0	0	0	1	0	0	0	0	0	0	1	0	0	0	0	0	1	0	1	0	1	0	0	1	0	0	0	0	1	0	0	1	0	0	0	0	0	0	0	0	1	0	0	0	0	0	0	1	0	0	0	1	0	0	0	1	0	0	0	0	0	0	0	0	0	0	0	1	0	0	0	0	0	0	0	1	0	0	0	0	0	0	0	0	0	0	0	0	1	0	0	0	1	0	1	0	0	0	0	0	0	0	0	0	1	0	0	0	0	0	0	0	0	0	0	0	0	1	0	0	1	0	0	0	0	0	0	0	0	0	1	0	0	0	0	0	0	0	0	0	0	0	0	0	0	0	0	0	0	0	0	0	0	0	0	0	0	0	0	1	0	1	0	0	0	0	0	0	0	0	0	0	0	0	0	0	0	0	0	0	0	0	0	0	0	0	0	0	0	0	0	0	0	0	0	0	0	0	0	0	0	0	0	0	0	0	0	0	0	0	0	0	0	0	0	0	0	0	1	0	0	0	0	0	0	1	0	0	0	0	0	0	0	1	0	0	0	0	0	0	0	0	0	0	0	0	0	0	0	0	0	0	0	0	0	0	0	0	0	0	0	0	0	0	0	0	0	0	0	0	0	0	0	0	0	0	0	0	0	1	0	0	0	0	0	0	0	0	1	0	0	0	0	0	0	0	0	0	0	0	0	0	0	0	0	0	0	1	0	0	0	0	0	0	0	0	0	0	0	0	0	0	0	0	1	0	0	0	0	0	0	0	0	0	0	0	0	1	0	0	0	0	1	0	0	0	0	0	0	0	0	0	0	0	0	0	1	0	0	0	0	0	0	1	0	0	0	0	0	0	0	0	0	0	0	0	0	0	0	0	0	0	0	0	0	0	0	0	0	0	0	1	0	0	0	0	0	0	0	0	0	1	0	0	0	0	0	0	0	0	1	0	0	0	0	1	0	0	0	0	0	0	0	0	0	0	0	0	0	0	0	0	0	1	0	1	0	1	1	0	0	1	0	1	0	0	1	1	0	1	0	1	0	0	1	0	1	0	1	0	1	0	0	1	1	0	1	0	1	0	0	1	0	0	1	0	0	1	0	0	0	0	0	1	0	1	0	1	0	0	0	1	0	0	1	0	0	1	0	0	1	0	0	0	1	0	1	1	0	1	0	1	0	1	1	0	1	0	1	0	0	1	0	0	0	1	0	1	0	1	0	0	0	0	1	0	1	0	1	0	0	1	0	0	1	0	1	0	0	1	0	1	0	0	0	1	0	0	1	0	1	0	0	0	0	0	1	0	0	1	0	1	1	0	1	0	1	0	1	0	1	0	0	1	0	1	1	0	0	1	0	0	0	1	0	0	1	0	1	0	1	0	1	0	0	0	1	0	0	0	0	0	1	0	1	0	1	0	0	1	0	1	0	0	1	0	0	1	0	0	1	0	1	0	1	0	0	0	1	0	0	1	1	0	0	1	0	0	1	0	1	0	0	0	0	0	1	1	0	0	1	1	0	0	1	0	0	0	0	1	0	0	1	0	1	0	1	0	1	0	0	0	1	0	1	0	1	0	1	1	0	0	1	0	0	0	0	0	1	0	1	0	0	1	0	0	1	0	0	0	1	1	0	1	0	1	0	0	1	0	1	0	0	0	0	1	0	0	0	0	0	1	0	0	1	0	0	1	0	0	0	0	0	1	0	1	1	0	0	1	1	0	1	0	0	0	1	0	0	1	0	1	0	1	0	0	1	0	1	0	1	1	0	1	0	1	0	1	0	0	0	0	0	0	1	1	0	0	1	0	1	0	0	1	1	0	1	0	0	1	0	0	0	1	1	0	0	0	1	0	1	0	0	1	0	0	0	0	1	0	1	0	0	1	1	0	0	1	0	1	0	0	0	1	0	0	1	1	0	0	0	0	1	0	0	0	1	0	0	0	1	0	0	0	0	1	0	0	0	1	0	0	0	0	0	1	0	0	0	0	1	0	0	0	0	0	1	1	0	0	1	0	1	0	1	0	0	0	0	1	0	0	0	0	0	1	0	0	1	1	0	1	0	0	0	0	0	0	1	0	1	0	0	0	0	0	1	0	1	0	1	0	1	0	0	1	0	1	0	1	1	0	0	0	1	0	0	1	0	0	0	0	0	1	0	0	0	0	1	0	0	0	0	1	0	0	0	0	1	0	0	0	0	1	0	0	0	1	0	0	0	0	1	0	1	0	1	0	0	0	0	0	0	0	0	1	1	0	1	0	0	1	0	1	0	1	0	0	0	1	0	0	0	0	0	0	0	1	0	0	0	0	1	0	0	0	0	0	0	0	0	0	0	1	1	1	0	1	0	0	0	0	0	1	1	0	1	0	0	0	1	0	0	1	0	0	0	0	0	0	1	0	1	1	0	0	0	0	1	0	1	0	0	0	0	0	1	0	0	0	0	1	0	1	0	0	0	0	0	1	0	0	1	0	0	0	1	0	0	0	1	0	1	0	0	1	0	0	0	0	0	0	1	0	1	0	1	0	0	0	1	1	0	1	1	0	1	0	0	0	0	1	0	0	0	0	0	1	0	0	0	0	0	0	1	0	0	0	0	0	0	1	1	0	0	0	1	1	0	0	1	0	1	1	0	0	0	1	0	1	0	1	0	1	0	1	0	1	0	0	0	0	1	0	0	0	0	0	0	0	1	0	0	0	0	1	0	0	1	0	0	0	0	0	0	0	1	0	0	1	0	0	0	1	0	0	0	0	1	0	0	0	0	0	0	1	0	0	1	0	0	1	0	0	0	0	1	1	0	0	0	1	0	0	0	0	0	0	0	0	0	0	0	0	0	0	0	1	1	0	0	0	0	0	0	0	0	0	0	0	0	0	0	0	0	0	0	0	0	1	0	0	0	0	0	0	0	0	0	0	0	0	1	0	0	1	0	0	0	1	0	1	0	0	0	0	0	0	0	1	0	0	0	0	0	0	0	0	0	0	0	0	0	0	0	0	0	0	0	0	0	0	0	0	0	0	1	0	0	0	1	1	1	0	0	1	0	0	0	1	0	0	1	0	0	1	0	0	0	1	0	1	0	0	0	1	0	0	0	0	1	0	0	1	1	0	0	0	1	0	0	1	0	0	0	0	0	0	1	0	0	0	1	0	1	0	1	0	0	0	1	0	0	1	0	1	1	0	0	1	0	0	1	0	0	0	1	0	1	0	1	0	0	1	1	0	1	0	0	1	0	1	0	0	0	0	0	1	0	1	0	1	0	0	1	0	0	0	1	0	1	0	0	1	1	0	0	0	1	0	1	0	0	1	1	0	1	0	1	1	0	0	1	0	1	0	1	1	0	0	0	1	1	1	0	1	0	0	0	1	0	0	0	1	0	0	0	1	0	0	1	0	0	1	1	0	1	0	1	0	0	1	0	0	1	0	0	0	0	0	0	1	0	0	1	0	0	0	1	0	1	0	0	0	1	0	0	1	1	1	1	0	0	0	1	0	1	0	1	0	0	1	0	0	0	0	0	0	0	1	1	0	1	0	0	1	1	0	1	0	0	0	0	0	1	1	0	0	1	1	0	0	1	0	0	0	0	0	1	0	0	0	0	1	0	1	0	0	0	0	0	0	0	0	1	0	0	0	0	0	0	1	0	0	0	0	0	0	0	0	0	1	0	0	0	1	0	0	1	0	1	0	0	0	0	0	1	0	0	0	0	0	0	0	0	0	1	0	1	0	0	0	0	0	0	1	0	1	0	0	0	0	0	0	0	0	0	0	1	0	0	0	0	1	0	0	0	0	0	1	0	0	0	0	0	0	0	1	0	0	1	1	0	0	0	0	0	0	1	1	0	0	0	0	1	1	0	0	0	0	0	0	0	0	1	0	0	0	0	0	0	0	0	1	0	0	0	0	0	0	1	0	0	0	1	0	0	0	0	1	0	0	1	0	0	0	0	0	1	0	1	0	0	1	0	1	0	1	1	0	0	1	1	0	0	1	0	1	0	0	0	1	0	0	1	0	1	0	0	0	1	0	1	0	0	1	0	1	0	0	1	0	0	0	1	0	0	0	1	1	0	0	0	0	0	1	0	0	0	0	0	1	1	0	0	0
AM	meAM12	1	0	0	1	1	0	1	0	0	1	0	1	0	0	0	1	0	1	0	0	0	1	0	0	1	0	0	0	1	0	0	0	0	1	0	0	0	0	1	0	0	1	0	1	0	0	0	0	0	1	0	1	0	1	1	0	1	0	0	0	0	1	0	1	0	1	0	1	0	1	0	1	0	0	0	0	1	0	1	0	0	0	1	0	1	0	1	0	1	1	0	1	1	0	0	0	0	0	0	1	0	1	0	1	0	0	0	0	0	1	1	0	1	0	1	0	0	0	1	0	1	0	1	0	0	1	0	1	1	0	0	1	0	1	0	1	0	0	1	0	1	0	1	0	0	0	1	0	1	1	0	0	0	0	1	0	1	0	1	1	0	1	0	0	1	0	1	1	0	0	0	1	1	0	0	1	0	0	0	0	0	0	0	0	1	1	0	0	0	0	0	0	1	0	0	0	1	0	1	0	0	1	0	1	0	0	1	0	1	1	0	0	1	0	1	0	1	0	0	1	0	1	0	0	0	0	0	1	1	0	0	1	0	1	0	1	0	1	0	1	1	0	0	1	0	0	1	0	1	0	0	1	0	1	0	1	0	0	1	0	0	0	0	0	0	0	0	0	1	0	1	0	1	0	0	0	1	1	0	0	0	0	1	0	1	0	1	0	1	0	0	0	0	0	0	0	1	1	0	1	0	0	0	0	0	1	0	0	0	1	0	1	1	0	0	1	0	0	0	1	0	1	0	1	0	1	0	1	0	0	1	0	0	1	1	0	0	1	1	0	1	0	0	0	1	0	0	0	1	0	1	0	1	1	0	0	1	0	0	1	0	1	0	0	0	0	1	0	1	1	0	0	0	0	1	0	0	0	1	0	1	0	1	0	1	0	0	1	0	0	0	0	1	0	0	1	0	0	1	0	0	0	0	0	1	0	1	0	0	0	0	0	1	0	0	0	1	0	0	0	0	1	0	0	1	0	1	0	0	0	0	1	0	0	0	0	0	0	0	1	0	0	0	0	0	0	0	0	0	1	0	0	1	0	0	0	1	0	1	0	0	0	0	0	1	0	0	0	1	0	1	0	1	0	0	1	0	0	0	0	0	1	0	0	1	0	0	0	0	0	1	0	0	1	0	0	0	0	0	0	0	0	0	0	0	1	1	0	0	0	1	0	1	0	0	0	0	0	0	0	0	0	0	1	0	1	0	0	0	0	0	0	0	0	0	0	1	0	0	0	0	0	0	1	0	1	0	0	0	0	0	0	0	0	0	0	1	0	0	0	0	0	0	0	0	0	0	0	1	0	0	0	0	0	0	0	0	1	0	1	0	0	1	0	1	0	1	0	0	1	0	0	0	0	0	0	0	1	0	0	0	0	0	0	0	0	0	0	0	0	0	1	0	0	0	0	0	0	0	0	0	0	0	0	0	0	0	0	0	0	1	0	0	0	0	0	0	0	0	0	0	0	0	0	0	0	0	0	0	0	0	0	0	0	0	0	0	0	0	0	0	1	0	1	0	0	0	0	0	0	0	1	0	0	0	0	0	0	0	0	0	0	0	0	0	0	0	0	1	0	0	0	0	0	0	0	0	0	0	0	0	0	0	0	0	0	0	0	0	0	0	0	0	0	0	0	0	0	0	0	0	0	0	0	0	1	0	1	0	1	0	0	0	0	0	0	0	1	0	1	0	1	0	0	0	1	0	0	0	1	0	0	0	1	0	0	0	1	0	0	0	1	0	0	0	0	0	0	0	0	0	0	0	0	1	0	0	0	0	0	0	1	0	0	0	1	0	0	0	0	0	0	0	0	0	0	1	1	0	1	0	1	0	1	0	1	0	1	0	0	1	0	1	1	0	1	0	0	1	0	1	0	1	1	0	0	0	1	1	0	1	0	1	0	1	0	0	0	1	0	1	0	0	0	0	0	0	1	0	1	0	0	1	0	0	1	0	0	1	0	0	1	0	0	1	0	0	0	1	1	0	0	1	0	1	0	0	1	0	0	1	0	1	1	0	1	0	0	0	1	0	1	1	0	0	0	0	0	1	0	1	0	1	0	1	0	0	0	1	0	1	0	0	1	0	1	0	1	0	1	0	1	0	0	0	0	1	0	0	1	0	0	0	1	0	1	1	0	1	0	0	1	0	0	1	0	1	0	0	0	0	1	0	0	0	0	1	0	0	0	0	0	1	1	0	1	0	0	0	0	1	0	0	0	1	0	0	0	1	1	0	0	0	1	0	0	0	1	0	1	0	1	0	0	1	0	1	0	1	0	0	1	0	0	0	1	1	0	1	0	0	0	1	0	0	0	0	0	0	0	0	0	0	0	0	0	0	0	0	1	1	0	0	0	0	0	0	0	1	0	1	1	0	0	0	0	1	0	0	0	1	0	0	1	0	0	1	0	0	1	0	0	0	0	1	0	1	0	0	1	0	0	0	1	0	1	0	0	0	1	0	0	1	0	1	0	0	0	0	0	0	0	0	0	1	0	0	1	1	0	0	0	0	0	0	0	0	0	0	0	1	0	1	0	0	0	1	0	0	0	1	0	1	0	1	0	0	0	0	0	1	0	1	0	0	0	0	1	0	0	0	0	0	0	0	0	0	1	0	0	0	0	0	0	0	0	0	0	0	0	0	0	0	1	0	0	1	0	0	0	0	0	1	0	0	0	1	0	0	0	0	0	0	1	0	0	0	0	0	0	1	0	0	0	1	0	0	0	0	0	1	1	0	0	0	0	1	0	0	0	0	0	0	0	1	0	0	0	0	0	0	0	0	0	0	0	0	0	0	0	0	0	0	0	0	0	0	0	0	0	0	0	0	0	0	0	0	0	0	0	0	0	0	0	0	0	0	0	0	1	0	0	0	0	0	0	0	0	0	0	0	0	0	0	0	0	0	0	0	0	0	0	1	0	1	0	0	0	0	0	0	0	0	0	0	0	0	0	0	0	1	0	0	0	0	0	0	0	0	0	0	0	0	0	0	0	0	0	0	0	0	0	0	0	0	0	0	0	0	0	0	1	0	0	0	0	0	0	0	0	0	0	0	0	0	0	0	0	0	0	0	0	0	0	0	0	0	0	0	0	0	0	0	0	0	0	0	0	0	0	0	0	0	0	0	0	0	0	0	0	0	0	0	0	0	0	0	1	0	0	1	1	0	0	0	0	0	1	0	0	1	0	0	0	1	0	1	0	0	0	0	0	1	0	1	1	0	1	0	0	0	0	1	0	0	0	0	0	0	1	0	1	0	0	1	0	0	1	0	1	0	0	0	1	0	1	1	0	0	1	0	0	0	0	1	0	1	0	0	1	0	0	0	0	0	1	0	0	1	0	1	0	0	1	1	1	0	1	1	0	1	0	0	0	1	0	1	0	0	1	0	1	1	0	0	1	0	0	1	1	0	0	0	1	0	1	1	0	0	0	1	0	0	0	0	0	0	1	0	0	0	1	0	1	0	1	0	0	0	0	0	0	0	0	0	0	1	0	1	1	0	1	0	1	1	0	0	0	0	1	0	0	1	0	0	0	0	0	0	0	0	0	0	0	1	0	0	0	0	0	0	0	0	0	1	0	0	0	0	0	0	0	1	0	0	1	0	0	0	0	1	1	0	0	0	0	0	0	0	0	0	0	0	1	0	0	1	0	1	0	0	1	0	0	0	0	1	0	0	0	1	0	0	0	0	0	1	0	0	0	0	0	0	1	0	0	0	0	0	0	0	0	0	0	0	0	1	0	1	0	1	0	0	0	0	0	0	0	0	0	0	0	0	0	0	0	0	0	0	0	0	0	0	0	1	0	0	0	0	0	0	0	0	0	0	0	0	1	0	0	1	0	0	0	1	1	1	0	1	0	0	0	0	0	0	0	0	1	0	1	0	0	0	1	0	0	0	0	0	1	0	0	0	0	1	0	0	0	0	0	0	0	1	0	0	1	0	0	0	0	0	0	0	0	0	0	1	0	0	0	0	0	0	1	0	0	0	1	0	1	0	0	0	1	0	0	1	0	0	0	0	1	1	0	1	0	0	0	1	0	1	1	0	1	0	1	0	0	0	0	0	1	1	0	0	0	0	0	1	0	1	0	0	0	1	0	0	0	0	0	1	0	1	0	1	0	1	0	1	0	1	0	1	1	0	0	0	1	0	0	1	0	0	0	0	1	1	0	0	0	0	0	1	0	0	0	0	1	0	0	0	1	0	0	1	0	0	1	1	0	1	0	0	0	0	1	0	0	1	0	0	0	0	0	0	0	0	0	1	0	0	0	1	0	1	0	0	0	1	0	0	0	0	1	1	0	0	0	1	0	1	0	0	0	0	1	0	0	0	0	0	0	0	0	0	0	0	0	0	0	1	0	0	0	0	0	0	0	1	1	0	0	0	0	0	0	0	0	0	0	0	0	0	0	0	0	0	1	0	0	0	0	0	0	0	0	0	0	0	0	0	0	0	0	0	0	0	0	0	0	0	0	0	0	0	1	0	0	0	1	0	0	0	0	0	0	0	0	0	0	0	0	0	0	0	0	0	0	0	0	0	0	1	0	0	0	0	0	0	1	0	0	0	0	0	0	0	0	0	0	0	0	1	0	0	0	0	0	0	0	0	0	0	0	0	0	0	0	0	0	0	0	0	0	0	0	0	0	0	0	0	0	0	0	0	0	0	0	0	0	0	0	0	0	0	0	0	0	0	0	0	0	0	0	0	0	0	1	0	0	0	0	0	0	0	0	0	0	0	0	0	0	0	0	0	0	1	0	0	0	0	0	1	0	1	0	0	0	0	0	0	0	0	0	0	0	0	0	0	0	0	1	0	0	0	0	0	0	0	0	0	0	0	0	0	0	0	0	1	0	0	0	0	0	1	0	0	0	0	0	0	0	1	0	0	0	0	0	0	0	0	1	0	0	0	0	1	0	0	0
AM	meAM13	1	0	1	0	1	0	1	0	0	1	0	1	0	1	0	0	0	1	0	0	0	1	0	0	1	0	1	0	0	0	0	0	1	0	0	0	1	0	1	0	1	0	0	1	0	1	0	0	0	1	0	1	0	1	0	0	1	0	0	0	0	1	0	1	1	0	0	1	0	1	1	0	0	1	0	1	0	0	1	0	1	0	1	0	1	0	1	1	0	1	0	1	0	1	0	0	1	0	0	1	1	0	0	0	0	0	0	0	0	1	1	0	0	1	1	0	1	0	1	0	1	0	0	0	0	1	0	1	0	0	0	1	0	1	0	1	0	1	0	0	1	0	1	0	0	0	1	0	1	1	0	0	1	1	0	0	1	0	1	1	0	1	0	0	1	0	1	0	1	1	0	1	1	0	0	1	0	1	0	0	0	0	0	0	1	1	0	0	0	0	0	1	0	0	0	1	0	0	1	1	0	1	0	1	0	1	0	1	0	0	0	1	0	0	1	1	0	1	0	1	0	1	0	0	0	0	0	1	0	1	1	0	1	0	0	1	0	1	0	1	1	0	1	0	0	1	0	0	1	0	1	0	0	1	0	1	0	0	1	0	0	0	0	0	0	1	0	1	0	0	1	0	1	0	1	0	1	0	0	0	0	0	1	0	0	0	1	0	1	0	0	0	1	0	0	0	1	1	0	1	0	0	1	0	0	1	0	1	0	1	1	0	1	0	0	1	0	1	0	1	0	1	0	1	0	1	0	1	0	1	0	0	0	1	0	1	0	0	1	1	0	0	0	0	1	0	0	1	0	1	0	0	1	1	0	0	1	0	0	1	0	1	0	0	0	0	1	0	1	1	0	0	0	0	1	1	0	0	1	0	1	1	0	1	0	0	0	1	0	0	0	0	1	0	0	1	0	0	1	0	0	0	0	0	1	0	1	0	1	0	0	1	0	0	1	0	0	0	0	1	0	1	0	1	0	0	1	0	0	0	0	1	0	0	0	0	0	0	0	1	0	0	0	0	0	0	0	0	0	1	0	0	1	0	0	0	1	0	1	1	0	0	0	0	1	0	0	0	1	0	1	0	0	1	0	1	0	0	0	1	0	1	0	0	1	1	0	0	0	0	1	0	0	1	0	0	1	0	0	0	0	1	0	1	0	1	1	0	0	0	1	0	1	0	0	0	0	1	0	0	1	0	0	1	0	1	0	1	0	1	0	1	0	1	0	0	1	0	0	0	0	0	0	1	0	1	0	0	0	0	0	0	0	0	0	0	0	0	1	0	0	0	0	0	0	0	0	0	1	0	1	0	0	0	0	0	0	1	0	0	0	0	1	0	0	0	1	0	0	1	0	1	0	0	0	0	0	1	0	0	0	0	0	0	0	0	0	0	1	0	0	0	0	0	0	0	0	0	0	0	0	0	0	0	0	0	0	0	0	0	1	0	0	0	0	0	1	0	0	0	0	0	0	0	0	1	0	0	0	0	0	0	1	0	0	0	0	0	0	0	0	0	0	0	0	0	0	0	0	0	0	1	0	0	0	0	0	0	0	0	0	1	0	0	0	0	0	0	1	0	0	0	0	0	0	0	0	0	0	0	0	0	0	0	0	0	1	0	0	0	0	0	0	0	0	0	0	0	0	0	0	0	0	0	0	1	0	1	0	1	0	0	0	0	0	1	0	0	0	1	0	1	0	0	0	0	0	0	1	1	0	0	1	0	1	1	0	1	0	0	0	0	0	0	0	0	0	0	0	0	0	0	0	0	0	0	0	0	1	0	0	0	0	0	0	0	0	0	0	0	0	0	0	0	0	0	1	1	0	1	0	1	0	1	0	1	0	1	0	1	0	0	0	1	0	0	1	0	1	0	1	0	1	0	1	0	0	1	1	0	1	0	1	0	1	0	1	0	1	0	0	1	0	0	0	0	0	1	0	1	0	0	1	0	0	1	0	0	1	0	0	1	0	0	1	0	0	0	1	0	1	0	0	1	0	1	0	1	0	0	1	0	1	0	0	0	1	0	0	1	0	1	0	1	0	0	0	0	1	0	1	0	1	0	1	0	0	0	1	0	1	0	0	1	0	0	0	1	0	1	0	1	0	0	0	0	1	0	0	1	0	0	0	1	0	0	1	0	0	1	1	1	0	0	1	0	0	1	0	1	0	0	1	0	0	0	0	1	0	0	0	1	0	0	1	0	1	0	0	0	1	0	0	0	0	0	1	0	1	0	1	0	0	1	0	0	0	0	1	0	0	1	0	0	1	0	1	0	1	0	0	0	1	0	0	1	0	1	0	1	0	0	1	0	1	0	0	0	0	0	0	0	0	0	0	1	0	0	0	1	0	0	1	0	0	0	0	1	0	0	1	0	1	0	1	0	1	0	0	0	1	0	1	1	0	0	1	0	0	1	0	0	1	0	1	0	0	1	0	0	1	0	0	0	1	1	0	1	0	1	0	0	1	0	1	0	0	0	0	1	0	0	0	0	1	0	0	0	1	0	0	1	0	0	0	0	0	0	0	1	0	0	0	1	1	0	1	0	0	0	1	0	0	1	0	1	0	1	0	1	1	0	1	0	1	1	0	1	0	1	0	0	0	0	0	0	0	0	1	1	0	0	1	0	1	0	0	0	0	0	1	0	0	1	0	0	1	0	1	0	0	0	1	0	0	0	0	1	0	0	0	0	0	1	0	0	0	1	1	0	0	1	0	0	1	0	0	1	0	0	1	1	0	0	0	0	1	0	0	1	0	1	0	0	1	0	0	0	0	0	0	0	0	0	0	0	0	0	0	1	0	0	0	0	0	0	0	0	0	0	1	0	0	0	1	0	1	0	1	0	0	0	1	0	0	0	0	0	0	1	0	0	1	1	0	1	0	0	0	0	0	0	1	0	1	0	0	0	0	0	0	0	1	0	1	0	0	0	0	0	0	0	0	1	0	0	0	0	1	0	0	1	1	0	0	0	0	0	0	0	0	0	0	0	0	0	0	0	0	0	0	0	1	0	0	0	0	1	0	0	0	1	0	0	0	0	1	0	1	0	1	0	0	0	0	0	0	1	0	1	0	0	0	0	0	0	0	1	0	0	0	0	0	0	0	0	0	0	0	0	0	1	0	0	0	0	0	0	0	0	0	0	1	0	0	0	0	1	1	1	0	1	0	0	0	0	0	1	0	0	1	0	0	0	1	0	1	0	0	0	0	0	1	0	1	1	0	1	0	0	0	1	0	0	0	0	0	0	1	1	0	0	0	0	0	1	1	1	0	0	1	0	0	1	0	0	1	0	0	0	1	0	0	0	1	0	1	0	0	1	0	0	0	0	0	1	0	0	1	0	1	0	0	1	1	1	0	1	1	0	1	0	0	0	1	0	1	0	0	0	0	1	0	1	0	1	0	0	0	0	0	0	0	0	0	1	0	1	0	0	1	0	0	0	1	0	1	1	0	0	0	1	0	1	0	1	1	0	0	1	0	0	1	0	1	0	1	0	1	1	0	0	0	0	1	0	0	0	0	1	0	0	1	0	0	0	0	0	0	0	0	0	0	1	1	0	1	1	0	0	0	1	0	0	1	0	0	0	1	0	0	0	1	0	0	1	0	0	1	0	1	1	0	0	1	0	0	0	0	0	0	0	0	1	0	0	1	0	1	0	0	1	1	0	0	0	1	0	0	1	1	0	0	0	0	0	1	0	0	1	0	1	0	1	0	0	0	0	0	0	0	1	0	0	0	0	1	0	0	1	1	0	0	0	0	1	0	0	0	0	0	0	1	1	0	0	0	0	0	0	0	1	1	0	0	0	1	1	0	0	0	0	0	0	0	0	0	1	0	0	1	0	1	0	1	1	0	1	0	0	0	0	0	0	0	0	0	1	0	0	1	0	0	1	0	1	0	0	0	0	1	0	0	0	1	0	0	1	1	0	1	0	1	0	0	1	0	0	0	1	0	0	0	1	0	0	0	1	0	0	0	0	0	0	0	0	0	1	0	1	0	0	0	1	0	0	1	0	0	0	0	1	1	0	0	1	0	1	1	0	1	1	0	1	0	1	0	0	0	0	0	1	0	1	0	1	0	0	1	0	1	0	0	0	1	0	0	1	1	0	0	0	1	0	0	0	0	1	1	0	1	0	1	1	0	0	0	0	1	0	1	0	0	0	0	1	1	0	0	0	0	0	1	0	0	0	0	1	0	0	0	1	0	0	1	0	0	1	1	0	0	1	1	0	0	1	0	0	1	0	0	0	0	0	0	1	0	0	1	0	0	0	1	0	1	0	0	0	1	0	0	0	0	1	1	0	0	0	1	0	1	0	1	0	0	1	0	0	0	0	0	0	0	0	1	0	0	0	0	1	1	0	1	0	0	0	0	0	1	1	0	0	1	1	1	0	1	0	0	0	0	0	1	0	0	0	0	1	0	0	0	0	0	0	0	0	0	0	1	0	0	0	1	0	0	1	0	0	0	0	0	0	0	0	0	1	0	0	0	1	0	0	1	0	1	0	0	0	0	0	1	0	0	0	0	0	0	0	0	0	0	1	1	0	0	0	0	0	0	1	0	0	0	0	0	0	0	0	0	0	0	0	0	0	0	0	0	0	0	0	0	0	1	0	0	0	0	0	0	0	0	0	0	0	0	0	0	0	0	1	0	0	0	0	0	0	0	0	0	0	0	0	0	0	0	0	0	0	0	0	0	0	0	0	0	0	0	1	0	0	0	0	0	0	0	0	0	0	0	0	0	0	0	0	0	0	1	0	0	0	0	0	1	0	1	0	0	0	0	1	0	0	0	0	0	1	1	0	0	1	0	0	1	0	0	0	0	0	0	0	0	1	0	0	1	0	1	0	0	0	0	0	0	0	1	0	0	0	1	0	0	0	0	0	0	0	0	0	0	0	0	1	0	0	0	1	0	0	0	0
AM	meAM14	1	0	0	1	1	0	1	0	0	1	0	1	0	0	0	1	0	1	0	0	1	0	1	0	0	0	0	0	0	0	0	1	0	1	0	0	0	0	1	0	1	0	0	1	0	1	0	0	0	1	0	1	0	1	0	0	1	0	0	0	0	1	0	1	0	1	0	1	0	1	0	1	0	0	1	1	0	0	1	0	0	0	1	0	1	0	1	0	1	1	0	1	0	0	1	0	0	0	0	1	1	0	0	1	0	0	0	0	0	1	1	0	0	1	0	1	0	0	1	0	1	0	0	0	0	1	0	1	0	0	0	1	0	1	0	1	0	0	1	0	1	0	1	0	1	0	1	0	1	1	0	0	1	0	1	1	0	0	1	1	0	1	1	0	1	0	1	0	1	0	0	1	1	0	0	1	0	0	1	0	1	0	1	0	1	0	1	0	0	0	0	1	1	1	0	1	0	0	1	1	0	1	0	1	0	1	0	0	1	0	0	1	0	0	1	0	1	0	0	1	0	1	0	0	0	0	0	1	0	1	0	1	0	1	0	1	0	1	0	1	1	0	0	1	0	0	1	0	1	0	0	1	0	1	1	0	0	0	1	0	0	0	1	1	0	1	0	1	0	0	1	0	1	0	0	1	1	0	0	0	0	0	1	0	0	0	1	0	1	0	0	1	0	0	0	0	1	1	0	0	1	0	0	0	0	0	1	1	0	1	0	1	0	1	1	0	1	0	1	1	0	0	1	1	0	1	0	1	0	0	1	0	0	1	0	1	1	0	1	0	1	0	0	0	1	0	0	1	0	0	1	0	1	1	0	0	1	0	0	1	0	1	1	0	0	0	1	0	1	0	0	0	0	0	1	1	0	0	1	0	1	0	1	0	1	0	0	1	0	1	0	0	1	0	0	0	0	0	1	0	0	0	0	0	1	0	0	0	0	0	0	1	0	0	0	1	0	0	0	1	0	1	0	0	1	0	1	0	0	0	0	1	0	0	0	0	0	0	0	1	0	1	0	1	0	0	0	0	0	1	0	0	1	0	0	0	1	0	1	0	0	0	0	0	1	0	0	1	1	0	1	0	1	0	0	1	0	0	0	0	1	1	0	0	1	0	0	0	0	0	1	0	0	1	0	0	1	0	0	0	0	0	1	0	0	1	1	0	0	0	1	0	0	1	1	0	0	0	0	0	0	0	0	1	0	1	0	0	0	1	0	0	0	1	0	0	1	0	0	0	0	0	0	1	0	1	0	0	0	0	0	0	0	0	0	0	0	0	1	0	0	0	0	0	0	0	0	0	0	0	0	0	0	0	0	0	0	0	0	1	0	0	1	0	0	0	0	0	0	1	0	0	0	0	0	0	0	1	0	0	0	0	0	0	0	1	0	0	0	0	0	0	0	0	0	0	0	0	0	0	0	0	0	0	0	0	0	0	0	0	0	0	0	0	0	0	0	0	1	0	0	0	0	0	0	0	0	0	0	0	0	0	0	0	0	0	0	0	0	0	0	0	0	1	0	0	0	0	0	0	0	1	0	0	0	0	0	0	0	0	0	0	0	0	0	0	0	0	1	0	1	0	0	0	0	0	0	0	0	0	0	0	0	0	0	0	0	0	0	0	0	0	0	0	0	0	1	0	0	0	0	0	0	0	0	1	0	1	0	1	0	0	0	0	0	0	0	0	0	0	1	1	0	0	0	1	0	0	0	1	0	0	0	0	0	0	0	0	1	0	0	1	0	0	0	1	0	0	0	0	0	0	0	0	0	0	0	0	0	0	0	0	0	0	0	0	0	0	0	0	0	0	0	0	0	0	0	1	0	1	0	1	0	1	0	1	0	1	0	0	1	0	0	1	0	0	1	0	1	0	1	0	1	0	1	0	0	1	1	0	1	0	1	0	1	0	0	0	0	0	0	1	0	0	0	0	0	1	0	1	0	0	1	0	0	1	0	0	1	0	0	1	0	0	1	0	0	0	1	0	1	0	0	1	0	1	0	1	0	0	1	0	1	0	1	0	0	0	0	0	1	1	0	1	0	0	1	0	1	0	1	0	1	0	0	1	0	0	1	0	1	0	0	1	0	1	0	1	0	1	0	1	0	0	0	0	1	0	0	0	1	0	0	1	0	1	1	0	1	0	1	0	1	0	1	0	0	1	0	1	0	0	1	0	0	0	0	1	0	0	1	0	1	0	1	0	1	0	0	0	1	1	1	0	1	0	0	0	1	0	1	0	0	1	0	0	0	0	1	0	0	1	0	0	1	0	1	0	1	0	0	0	1	0	1	1	0	1	0	1	0	1	1	0	1	0	0	0	0	0	0	1	0	0	1	1	0	0	0	1	0	0	0	1	0	0	0	0	1	0	1	0	1	0	1	0	1	1	0	0	1	0	0	1	0	1	1	0	0	1	0	0	0	1	1	0	0	1	0	0	1	0	0	1	0	1	0	1	0	1	0	0	1	0	1	0	0	0	0	1	0	0	0	0	1	0	0	1	1	0	0	1	0	0	0	0	1	0	0	0	1	0	0	1	0	0	1	0	0	0	1	0	0	1	0	1	0	1	0	0	1	0	1	0	1	0	1	1	0	1	0	0	0	0	0	0	0	0	1	1	0	0	0	0	1	0	0	0	0	1	1	0	0	1	0	0	0	1	1	0	0	0	1	0	0	0	0	1	0	0	0	0	1	0	1	0	0	1	1	0	0	1	0	0	1	0	0	1	0	0	1	0	1	0	0	0	1	0	0	0	0	1	0	0	0	1	0	0	0	0	0	0	0	0	0	0	0	0	0	1	0	0	0	1	0	0	0	0	0	0	1	0	0	0	1	0	1	0	1	0	0	0	0	1	0	0	0	0	0	1	0	0	1	0	0	1	0	0	0	0	0	0	1	0	1	0	0	0	0	0	1	0	1	0	0	1	0	0	0	0	0	0	0	1	1	0	0	0	1	1	0	1	0	0	0	0	0	0	0	0	0	0	1	0	0	0	0	0	0	0	0	0	0	1	0	0	0	1	0	0	0	1	0	0	0	0	1	0	1	0	1	0	0	0	0	0	1	1	0	1	0	0	0	0	0	0	0	1	0	0	0	0	0	1	0	0	0	0	0	0	0	1	0	0	0	0	0	0	0	0	0	0	0	0	0	0	0	1	1	1	0	1	0	0	0	0	0	1	0	0	1	0	0	0	0	0	1	0	0	0	0	0	1	0	1	0	1	1	0	0	0	0	0	0	0	0	1	0	0	1	0	0	0	0	0	1	0	0	0	0	0	0	1	1	0	0	1	0	0	0	0	0	0	0	1	0	1	0	0	1	0	0	0	0	0	1	0	0	0	1	0	0	0	0	1	1	0	1	1	0	1	0	0	0	0	0	0	0	0	0	0	0	0	0	0	0	0	0	0	0	0	0	0	0	0	1	0	0	0	0	1	0	0	0	0	0	0	1	0	0	1	1	0	1	0	0	0	0	0	0	0	0	0	0	0	0	0	0	0	0	0	0	0	0	1	0	0	0	0	1	0	0	1	0	0	0	0	0	0	0	0	0	0	0	0	0	0	0	0	0	0	0	0	0	0	0	0	0	0	0	0	0	1	0	0	1	0	0	0	0	0	0	0	0	0	1	0	0	0	0	0	0	0	1	0	0	1	0	0	0	0	0	0	0	0	0	0	0	0	0	0	0	0	0	0	0	0	0	0	0	0	0	0	1	0	0	0	0	0	0	0	0	0	0	0	0	0	0	0	0	0	0	0	0	0	0	0	0	0	0	0	0	0	1	0	0	0	0	0	0	0	0	0	0	0	0	0	0	0	0	0	0	0	0	0	0	0	0	0	0	0	0	1	0	1	0	1	0	0	1	0	0	1	0	0	0	0	0	1	1	0	0	0	1	0	1	0	0	0	0	1	0	0	0	1	0	0	0	0	0	0	0	1	0	0	1	0	0	0	1	0	0	0	0	0	0	0	1	0	0	0	0	1	0	0	0	0	1	0	0	0	0	0	1	0	0	1	0	0	0	0	1	1	0	0	0	0	1	1	0	1	1	0	1	0	0	0	0	0	0	0	1	0	1	0	1	0	0	1	0	1	0	0	0	1	0	0	1	0	0	1	0	1	0	1	0	1	0	1	0	1	0	1	1	0	1	0	0	1	1	0	1	0	0	0	1	1	0	0	0	0	0	0	1	0	0	0	1	0	0	0	1	0	0	1	0	0	1	1	0	0	0	1	0	0	1	0	0	1	0	0	0	0	0	0	0	0	0	1	0	0	0	1	0	1	0	0	0	1	0	0	0	0	1	1	0	0	0	1	0	0	0	0	0	0	1	0	0	0	0	0	0	0	0	0	0	0	0	0	1	1	0	1	0	0	0	0	0	1	0	0	0	0	0	0	0	1	0	0	0	0	0	1	0	0	0	0	1	0	0	0	0	0	0	0	0	0	0	1	0	0	0	0	0	0	1	0	0	0	0	0	0	0	0	0	0	0	0	0	1	0	0	0	0	1	0	0	0	0	0	0	0	0	0	0	0	0	0	0	0	0	0	1	0	0	0	0	0	0	1	0	0	0	0	0	0	0	0	0	0	0	0	0	0	0	0	0	0	0	0	0	0	1	0	0	0	0	0	0	0	0	0	0	0	0	0	0	0	0	0	0	0	0	0	0	0	0	0	0	0	0	0	0	0	0	0	0	0	0	0	0	0	0	0	0	0	0	0	0	0	0	0	0	0	0	0	0	0	0	0	0	0	0	0	0	0	1	0	0	0	0	0	1	0	1	0	0	0	0	0	0	0	0	0	0	0	0	0	0	0	0	0	1	0	0	0	0	0	0	0	0	0	0	1	0	0	0	0	0	0	0	0	1	0	0	0	0	0	0	0	0	0	1	0	0	0	0	0	0	0	0	1	0	0	0	0	1	0	1	0
AM	meAM15	1	0	0	0	1	0	1	0	0	1	0	1	0	1	0	0	0	1	0	0	0	1	0	0	1	0	1	0	0	0	0	1	0	1	0	0	0	0	0	0	1	0	0	1	0	1	0	0	0	0	0	0	0	1	1	0	1	0	0	1	0	1	0	1	0	1	0	1	0	1	0	1	0	0	0	0	1	0	1	0	0	0	1	0	1	0	1	1	0	1	0	1	0	0	1	0	1	0	0	1	1	0	0	1	0	0	0	0	0	1	1	0	1	0	0	1	1	0	1	0	1	0	1	0	0	1	0	1	0	0	0	1	0	1	0	1	0	0	0	0	1	0	1	0	1	0	1	0	1	1	0	0	0	1	0	0	1	0	1	0	0	1	0	0	1	0	1	0	1	0	0	1	1	0	0	1	0	1	0	0	0	0	0	0	1	0	1	0	0	0	0	0	1	0	0	1	0	0	1	1	0	1	0	1	0	0	1	1	0	0	0	1	0	0	1	0	1	0	0	1	0	1	0	0	0	0	0	1	0	1	0	1	0	1	0	1	0	1	0	1	1	0	0	1	0	0	1	0	1	0	0	1	0	1	0	1	0	0	1	0	0	0	0	0	1	1	0	0	1	0	1	0	0	0	1	0	0	0	0	0	0	0	1	0	0	0	1	0	1	0	0	0	1	0	0	0	1	0	1	0	0	0	0	0	0	0	1	0	0	1	1	0	0	1	0	1	0	0	0	1	0	1	0	1	0	1	0	1	0	0	1	0	1	0	0	1	0	0	1	1	0	0	0	0	1	0	0	0	0	1	0	1	0	1	0	0	1	0	0	0	0	1	0	0	0	0	1	0	1	1	0	0	0	0	1	0	0	0	1	0	1	0	1	0	1	0	0	1	0	0	0	0	1	0	0	1	0	0	1	0	0	0	0	0	1	0	1	0	0	0	0	1	0	0	0	0	1	0	0	1	0	1	0	1	0	0	0	0	0	0	0	1	0	0	0	0	0	0	0	1	0	0	0	0	0	0	0	0	0	0	0	0	1	0	0	0	1	0	1	0	0	0	0	0	1	0	0	0	1	0	1	0	0	0	0	1	0	0	0	0	0	1	0	0	1	0	0	0	0	0	0	0	0	1	0	0	0	0	0	0	0	0	0	0	0	0	0	0	0	0	0	0	0	0	0	0	0	0	0	0	0	0	0	1	0	0	0	0	0	0	0	0	0	0	0	0	1	0	0	0	0	0	0	1	0	0	0	0	0	0	0	0	0	0	0	0	0	0	0	0	0	0	0	0	0	0	0	0	1	0	0	0	0	0	0	0	0	1	0	0	0	0	1	0	0	0	0	0	0	1	0	0	0	0	0	0	0	0	0	0	0	0	0	0	0	0	0	0	0	0	0	0	1	0	0	0	0	0	0	0	0	0	0	0	0	0	0	0	0	0	0	0	0	0	0	0	0	0	0	0	0	0	0	0	0	0	0	0	0	0	0	0	0	0	0	0	0	0	0	0	0	0	0	1	0	0	0	0	0	0	0	1	0	0	0	0	0	0	0	0	0	1	0	0	0	0	0	0	1	0	0	0	0	0	0	0	0	0	0	0	0	0	0	0	0	0	0	0	0	0	0	0	0	0	0	0	0	0	0	0	0	0	0	0	0	1	0	1	0	1	0	0	0	0	0	0	0	0	0	1	0	1	0	0	0	1	0	0	0	1	0	0	0	0	0	0	0	0	1	0	1	0	0	0	0	0	0	0	0	0	0	0	0	0	0	0	0	0	0	0	0	0	0	0	0	0	0	0	0	0	0	0	0	0	0	0	0	1	0	1	0	1	0	1	0	1	0	1	0	1	0	0	0	1	0	0	1	0	1	0	1	0	1	0	1	0	0	1	1	0	1	0	1	0	1	0	0	1	1	0	0	1	0	0	0	0	0	1	0	1	0	0	1	0	0	1	0	0	1	0	0	1	0	0	1	0	0	1	0	0	1	0	0	1	0	1	0	1	0	0	1	0	1	0	0	1	0	0	0	1	0	1	0	1	0	0	1	0	1	0	1	0	1	0	0	1	0	0	1	0	1	0	0	1	0	1	0	1	0	1	0	1	0	0	0	0	1	0	0	1	0	0	0	1	0	1	1	0	1	0	1	0	1	0	1	0	0	1	0	1	0	0	1	0	0	0	0	1	0	0	1	0	1	0	1	0	1	0	0	1	0	0	0	0	1	0	0	0	1	0	1	0	0	1	0	0	0	0	1	0	0	1	0	0	1	0	1	0	1	0	0	0	1	1	0	1	0	1	0	1	0	1	1	0	1	0	0	0	0	0	0	0	0	1	0	1	0	0	0	1	1	0	0	1	0	0	0	0	1	0	1	0	1	0	1	0	1	0	0	0	1	0	0	1	0	0	1	0	0	1	0	0	0	0	1	0	0	1	0	0	1	0	0	1	0	1	0	1	0	1	0	0	1	0	1	0	0	0	0	1	0	0	0	0	1	0	0	1	1	0	0	0	0	0	0	0	1	0	0	0	1	0	0	1	1	0	1	0	0	0	1	0	1	1	0	1	0	1	0	0	1	0	1	0	1	1	0	1	0	1	0	0	0	0	0	0	0	0	1	1	0	0	0	0	1	0	0	1	1	0	1	0	0	1	0	0	1	0	1	0	0	0	1	0	0	0	0	1	0	0	0	0	0	0	1	0	0	1	1	0	0	1	1	0	0	0	0	1	0	0	1	1	0	0	0	0	1	0	0	0	1	0	0	0	1	0	0	0	0	0	0	0	0	0	0	0	0	0	0	1	0	0	0	0	1	0	0	0	0	1	0	1	0	0	1	0	1	0	1	0	0	0	1	0	0	0	0	0	0	1	0	0	1	0	0	1	0	0	0	0	0	0	1	0	1	0	0	0	0	0	1	0	1	0	1	0	0	0	0	1	0	1	0	1	1	0	0	0	1	0	1	0	0	0	0	0	0	0	0	0	0	0	1	0	0	0	0	0	0	0	0	0	1	0	0	0	0	1	0	0	0	1	0	1	0	0	1	0	1	0	1	0	0	0	0	0	0	1	0	1	0	0	0	0	0	0	0	1	0	0	0	0	0	1	0	0	0	0	1	0	0	1	0	0	0	0	1	0	0	0	0	0	0	0	1	0	0	1	1	1	1	1	1	1	0	0	0	1	1	0	1	0	0	0	0	0	1	0	0	0	0	0	1	0	1	1	0	1	0	0	0	0	0	0	0	0	1	0	0	1	0	0	0	0	1	0	0	1	0	1	0	0	0	1	0	0	1	0	0	0	1	0	0	1	0	0	0	0	0	0	0	0	0	0	0	1	0	0	1	0	1	0	0	0	1	1	0	1	1	0	1	0	0	0	0	0	1	0	0	0	0	1	0	1	0	0	0	0	1	0	0	0	0	0	0	1	0	1	0	0	1	0	0	0	1	0	0	1	0	0	0	1	0	1	0	1	0	0	0	0	0	0	0	0	1	0	0	1	1	0	0	0	0	0	1	0	0	0	0	1	0	0	1	0	0	0	0	0	1	0	0	0	0	1	0	0	1	0	0	0	0	1	0	0	0	0	0	0	1	0	0	0	1	0	1	1	0	0	0	0	1	0	0	0	0	0	0	0	0	0	0	0	0	0	0	0	1	0	1	0	0	1	0	0	0	0	0	0	0	0	1	0	0	0	0	0	0	0	0	0	0	1	0	1	0	0	0	0	0	0	0	1	0	0	0	0	0	0	0	0	1	0	0	0	0	0	0	0	0	0	0	0	0	0	0	0	0	0	0	0	0	0	0	0	0	0	0	0	0	0	0	0	0	0	0	0	0	0	0	0	1	0	0	0	1	1	0	1	0	1	0	0	1	0	0	0	1	0	0	0	1	0	0	1	0	1	0	0	0	0	1	0	0	0	1	0	0	1	0	0	0	0	1	0	0	1	0	0	0	0	1	0	0	0	0	0	0	1	0	0	0	0	0	0	1	0	0	1	0	1	1	0	0	0	1	0	1	0	0	0	0	1	0	1	0	1	0	1	1	0	1	0	1	0	1	0	1	0	0	0	0	1	0	1	0	1	0	0	0	1	0	1	0	0	1	0	0	1	1	0	0	0	1	0	0	1	0	1	0	1	1	0	1	0	1	1	0	0	1	0	1	0	0	0	0	1	1	1	0	0	0	0	0	1	0	0	0	1	0	1	0	1	0	0	0	1	0	1	1	0	0	1	1	0	0	1	0	0	0	0	0	0	0	1	0	1	0	0	1	0	0	0	1	0	1	0	0	0	0	1	0	1	1	1	1	0	0	0	1	0	0	1	1	1	0	0	1	0	0	0	0	0	0	0	1	0	1	0	0	1	1	0	1	0	0	0	0	0	1	1	0	1	1	1	1	0	1	0	0	0	0	0	1	0	0	0	0	1	0	0	0	0	0	0	0	0	0	0	1	0	0	0	1	0	0	1	0	0	0	0	0	0	0	0	0	0	1	0	0	0	0	0	0	0	1	0	0	0	0	0	1	0	0	1	0	0	0	0	0	0	0	0	1	0	0	0	0	0	0	1	0	0	0	0	0	0	1	0	0	0	0	0	0	0	0	0	0	0	0	0	0	0	1	0	1	0	0	0	1	0	0	1	0	0	0	0	0	0	0	0	0	0	1	1	0	0	0	0	0	0	0	0	0	0	0	0	0	0	0	0	0	0	0	0	0	0	0	1	0	0	0	0	0	0	0	0	0	0	0	0	0	1	0	0	0	0	0	0	0	0	1	0	1	0	1	0	0	1	0	1	0	0	1	0	0	1	0	1	0	1	0	0	1	0	0	0	0	0	0	0	0	1	0	0	1	0	1	0	1	0	0	0	0	0	1	0	0	0	1	0	0	0	0	1	0	0	0	0	0	0	0	1	0	0	0	0	1	0	0	0
AM	meAM16	1	0	0	1	1	0	1	0	0	1	0	1	0	0	1	0	0	1	0	0	0	0	1	0	0	0	0	1	0	0	0	0	0	1	1	0	1	0	1	0	1	0	0	1	0	1	0	0	0	1	0	1	0	1	1	0	1	0	0	1	0	1	0	1	0	1	0	1	0	1	0	1	0	1	0	1	0	0	0	0	1	0	0	0	1	0	1	0	1	1	0	1	0	0	1	0	0	1	0	1	0	1	0	0	0	0	0	0	0	1	1	0	0	1	0	1	1	0	1	0	1	0	0	0	0	1	0	1	0	0	0	1	0	1	0	1	0	1	0	0	1	0	1	0	0	0	1	0	1	1	0	0	1	1	0	0	1	0	1	1	0	1	0	0	1	0	1	0	1	0	0	1	1	0	0	0	1	1	0	0	0	1	0	0	1	0	1	0	0	0	0	1	0	1	0	1	0	0	1	1	0	1	0	1	0	0	1	1	0	1	0	1	0	0	1	0	1	0	0	1	0	1	0	0	0	0	0	1	0	1	0	1	1	0	0	1	0	1	0	1	1	0	0	1	0	0	1	0	1	0	0	1	0	1	0	1	0	0	1	0	0	0	1	1	0	0	0	1	0	0	1	0	1	0	0	1	1	0	0	0	0	0	1	0	1	0	1	0	1	0	0	0	1	0	0	0	1	0	0	0	0	0	0	0	0	1	0	0	0	1	0	1	0	1	0	1	0	0	1	1	0	0	1	1	0	1	0	1	0	0	1	0	0	1	1	0	0	0	1	1	0	0	0	0	1	0	0	0	1	0	1	0	1	1	0	0	1	0	0	1	0	1	1	0	0	1	1	0	1	0	1	0	0	0	1	0	1	0	1	0	1	0	1	0	1	0	0	1	0	0	0	0	1	0	0	1	0	0	1	0	0	0	0	0	1	0	1	0	1	0	0	0	1	0	1	0	1	0	0	1	0	1	0	1	0	0	1	0	0	1	0	1	0	0	1	0	0	0	0	1	0	1	0	0	0	0	0	0	0	1	0	0	1	0	0	0	1	0	1	0	0	0	0	0	1	0	0	0	1	0	0	1	0	1	0	1	0	0	0	0	0	0	1	0	1	0	0	0	0	0	1	0	0	0	1	1	1	0	0	1	0	1	0	1	0	1	1	0	0	0	0	1	1	0	0	0	1	0	0	0	1	0	0	1	0	1	0	0	0	1	1	0	0	1	0	0	1	0	0	0	0	0	1	0	0	1	0	0	0	0	0	0	0	0	0	0	0	0	0	0	0	0	0	0	0	0	0	0	0	0	0	0	0	0	0	0	0	0	0	0	0	0	1	0	0	0	0	0	0	0	0	0	0	0	0	0	0	0	0	0	0	0	0	0	0	0	0	0	0	0	0	0	0	0	0	0	0	0	0	0	0	0	0	0	0	0	0	0	0	0	0	0	0	0	0	0	0	0	0	0	0	0	0	0	0	0	0	0	0	0	0	0	1	0	0	0	0	0	0	0	0	0	0	1	0	0	0	0	0	0	0	0	0	0	0	0	0	0	0	0	0	0	0	0	0	0	0	0	1	0	0	0	0	0	0	0	0	0	0	0	0	0	0	0	0	0	1	0	0	0	0	0	0	0	0	0	0	0	0	0	0	0	0	0	0	0	0	0	0	0	0	0	0	0	0	0	0	0	0	0	0	0	0	0	0	0	0	0	0	0	0	0	0	0	0	0	0	0	0	0	0	0	0	0	0	0	0	0	0	0	0	0	0	0	0	0	0	0	0	0	0	0	0	0	0	0	0	0	0	0	0	0	0	0	0	0	0	1	0	1	0	1	1	0	0	1	0	1	0	1	0	1	0	1	0	1	0	0	1	0	1	0	1	0	1	0	0	1	1	0	1	0	1	0	0	1	0	0	1	0	0	1	0	1	0	1	0	1	0	1	0	1	0	0	0	1	0	0	1	0	0	1	0	0	1	0	0	0	1	0	1	0	0	1	0	1	0	1	0	0	1	0	1	0	0	1	0	0	0	1	0	1	1	0	0	0	0	0	1	0	1	0	1	0	0	0	0	0	1	0	1	0	0	1	0	1	0	1	0	1	0	1	0	0	0	0	1	0	0	1	0	0	0	1	0	1	1	0	1	0	1	0	1	0	1	0	0	1	0	1	0	0	1	0	0	1	0	1	0	0	0	0	1	1	0	0	1	0	0	0	1	0	0	0	1	0	1	0	1	0	1	0	0	1	0	0	0	0	1	0	0	1	0	0	1	0	1	0	0	1	0	0	1	0	1	1	0	1	0	1	0	1	1	0	1	0	1	0	1	0	1	0	1	0	0	1	0	0	1	0	1	0	0	1	0	1	0	0	1	0	1	0	1	0	0	0	1	1	0	0	0	1	0	0	1	0	1	0	0	0	1	0	1	0	1	0	0	1	0	0	1	0	0	0	1	0	1	1	0	0	1	1	0	0	1	0	1	0	0	1	0	0	0	0	0	1	1	0	1	0	0	0	0	0	0	0	1	0	1	0	1	0	0	1	0	0	1	0	0	0	1	0	0	1	0	1	0	1	0	0	1	0	1	0	1	1	0	1	0	1	0	1	0	0	1	0	0	0	1	1	0	0	1	0	1	0	0	1	0	1	1	0	0	0	1	0	0	1	1	0	0	0	1	0	1	0	0	1	0	0	0	0	1	0	1	0	0	1	0	0	0	1	0	0	1	0	0	1	0	0	1	1	0	0	0	0	1	0	0	0	1	0	0	1	1	0	0	0	0	1	0	0	0	0	0	0	0	0	1	1	0	0	0	0	1	0	0	0	1	0	1	1	0	0	1	0	1	0	1	0	0	0	0	0	1	0	0	0	0	0	1	0	1	1	0	1	0	0	0	0	0	0	1	0	1	0	0	0	0	0	0	0	1	0	1	0	0	0	0	1	0	1	0	1	0	0	0	0	1	1	0	1	0	0	0	0	0	1	0	0	0	0	1	0	0	0	0	1	0	0	0	0	1	0	0	0	0	1	0	0	0	1	0	1	1	0	0	0	1	0	1	0	0	0	0	0	0	1	0	1	1	0	0	0	0	1	0	1	0	1	0	0	0	1	0	0	0	0	1	0	0	1	0	0	0	0	1	0	1	0	0	0	0	1	0	0	0	1	0	0	1	1	0	0	0	0	0	1	0	0	0	0	1	0	0	0	1	0	0	0	0	0	1	0	1	0	0	1	0	0	0	0	0	0	0	0	0	0	0	0	0	0	0	0	0	1	0	0	1	0	0	0	0	0	1	0	1	0	0	0	0	0	0	0	0	0	0	1	0	0	0	0	0	0	0	0	0	0	1	0	1	0	0	0	1	1	0	1	1	0	1	0	0	0	0	0	1	0	0	0	0	0	0	0	0	0	0	0	0	0	0	0	0	1	0	1	0	0	0	0	0	0	0	0	0	0	0	1	0	0	0	1	0	1	0	0	0	0	0	0	0	0	0	0	0	0	0	0	0	0	0	0	0	0	1	0	0	0	0	0	0	0	1	0	0	0	0	0	0	0	0	0	0	0	0	0	0	0	0	0	0	0	0	0	0	0	0	0	0	0	0	0	1	0	0	1	0	0	0	0	0	1	0	0	0	1	0	0	0	0	0	0	0	0	0	0	0	0	1	0	0	1	0	0	0	0	0	0	0	0	0	0	0	0	0	0	0	0	0	0	0	0	0	1	0	0	0	0	0	0	0	0	0	0	0	0	0	0	0	1	1	0	0	0	0	1	0	0	0	0	0	0	0	1	0	0	0	0	0	0	0	0	0	0	0	0	0	0	0	0	0	0	0	0	0	0	0	0	0	0	1	0	0	0	1	1	0	1	0	1	0	0	0	1	0	0	0	1	0	0	1	0	0	0	1	1	0	0	0	0	1	0	0	0	1	0	0	1	0	0	1	0	1	0	0	1	0	0	0	1	0	0	0	0	0	0	0	1	1	0	0	0	0	0	0	0	0	1	0	1	0	0	0	0	1	0	0	1	0	0	0	1	0	1	0	1	0	1	1	0	1	0	1	0	1	0	1	0	0	0	0	1	0	1	0	1	0	0	0	1	1	0	1	0	0	1	0	0	1	0	1	0	0	1	0	1	0	1	0	1	1	0	1	0	1	0	0	0	1	0	1	0	0	1	0	1	1	1	0	1	0	0	1	0	1	0	0	1	0	0	0	1	0	0	1	0	1	1	0	1	1	0	0	1	0	1	0	0	1	0	0	0	0	0	0	1	0	0	0	1	0	0	1	0	1	0	0	0	0	1	0	1	1	1	1	0	0	0	0	1	0	1	1	0	0	0	1	1	0	0	0	0	0	1	1	0	0	0	0	1	1	0	1	0	0	0	0	0	1	1	0	1	1	1	0	0	1	0	0	0	0	0	1	0	0	0	0	1	0	0	0	0	0	1	0	0	0	0	0	0	0	0	1	0	0	1	0	0	0	0	0	0	0	0	0	0	1	0	0	1	0	0	1	0	1	0	0	0	0	0	1	0	0	0	0	0	0	0	0	0	0	1	1	0	0	0	0	0	0	1	0	0	0	0	0	1	0	0	0	0	0	0	1	0	0	0	0	0	0	0	1	0	0	0	1	0	0	0	0	1	0	1	0	0	0	0	0	0	0	0	0	0	0	0	0	0	0	0	0	0	0	0	0	0	0	0	0	0	0	0	0	0	0	0	0	0	0	1	0	0	0	0	0	0	0	0	0	0	0	0	0	0	0	1	0	0	0	0	0	0	1	0	1	0	1	0	0	0	0	0	0	0	0	0	0	0	0	0	0	1	0	0	1	0	0	0	0	0	0	0	1	0	0	1	1	0	0	0	0	0	0	0	1	0	1	0	0	0	1	0	0	0	0	1	0	0	0	0	0	0	0	1	0	0	0	0	1	0	0	0
AM	meAM17	1	0	0	1	1	0	1	0	0	1	0	1	0	1	0	0	0	1	0	0	0	0	1	0	0	0	0	0	0	0	0	0	0	1	0	0	1	0	1	0	1	0	1	0	0	1	0	0	0	1	0	1	0	0	1	0	1	0	0	1	0	1	0	1	0	1	0	1	0	1	0	1	1	0	0	0	1	0	1	0	0	0	1	0	1	0	1	0	1	1	0	1	0	0	1	0	0	1	0	1	0	1	0	0	0	0	0	0	0	1	1	0	1	0	1	0	1	0	1	0	1	0	1	0	0	1	0	1	0	0	0	1	0	1	0	1	0	0	1	0	1	0	1	0	0	0	1	0	1	0	1	0	0	0	1	0	1	0	1	1	0	1	0	0	1	0	1	0	1	0	0	1	1	0	0	0	1	1	0	0	0	0	0	0	1	0	1	0	0	0	0	1	1	1	0	1	0	0	1	0	0	1	0	1	0	1	0	1	0	1	0	1	0	0	1	1	0	0	0	1	0	1	0	0	0	0	0	1	0	1	0	1	0	1	0	1	0	1	0	1	1	0	0	1	0	0	1	0	1	0	0	1	0	1	0	1	0	0	1	0	0	0	0	1	0	1	0	1	0	0	1	0	0	0	0	1	1	0	0	0	0	0	1	1	1	0	1	0	1	0	0	0	1	0	0	0	1	1	0	0	1	0	0	0	0	1	0	1	0	1	0	1	0	1	0	1	0	0	0	1	0	1	0	1	0	1	0	1	0	1	0	0	0	0	1	0	0	0	1	0	1	0	0	0	1	0	0	0	1	0	1	0	1	0	1	0	1	0	0	1	0	1	0	0	0	0	1	0	1	0	1	0	0	0	1	1	0	0	0	1	1	0	1	0	1	0	0	1	0	0	0	0	1	0	0	1	0	0	1	0	0	0	0	0	1	0	1	0	0	1	0	0	1	0	1	0	1	0	0	0	1	1	0	0	1	0	1	0	0	0	0	1	0	0	0	1	0	0	0	1	0	1	0	0	0	0	0	0	0	1	0	0	1	0	0	0	1	0	1	0	0	0	0	0	1	0	0	0	1	0	1	0	0	0	0	1	0	0	0	0	0	1	0	0	1	0	0	0	0	0	1	0	0	0	1	0	0	0	0	0	0	1	0	0	0	0	1	0	0	0	0	0	0	1	0	0	0	0	0	0	1	0	0	1	0	1	0	0	0	1	0	0	0	0	1	0	0	0	0	0	0	0	0	1	0	1	0	0	0	0	0	0	0	0	0	0	0	0	0	0	0	0	0	0	0	0	0	0	0	0	0	0	0	0	0	0	0	0	0	0	0	0	1	0	0	0	0	0	0	0	0	0	0	0	0	0	0	0	0	0	0	0	0	0	0	0	0	0	0	0	0	0	0	0	0	0	0	0	0	0	0	0	0	0	0	0	0	0	0	0	0	0	0	0	0	0	0	0	0	0	0	0	0	0	0	0	0	0	0	0	0	0	1	0	0	0	0	0	0	0	0	0	0	1	0	0	0	0	0	0	0	1	0	0	0	0	0	0	0	0	0	0	0	0	0	0	0	0	1	0	0	0	0	0	0	0	0	0	0	0	0	0	0	0	0	0	0	0	0	0	0	0	0	0	0	0	1	0	0	0	0	0	0	0	0	0	1	0	0	0	0	0	0	0	0	0	0	0	0	0	0	0	0	0	0	0	0	0	0	0	0	0	0	0	0	0	0	0	0	0	0	0	0	0	0	0	0	0	0	0	0	0	0	0	0	0	0	0	0	0	0	0	0	0	0	0	0	0	0	0	0	0	0	0	0	0	0	1	0	1	0	1	0	0	0	1	0	1	0	1	0	1	0	1	0	0	1	0	0	0	1	0	1	0	1	0	0	0	1	0	1	0	1	0	0	1	0	0	1	0	0	1	0	1	0	0	0	1	0	1	0	1	0	0	0	1	0	0	1	0	0	1	0	0	1	0	0	0	1	0	1	1	0	1	0	1	0	1	1	0	1	0	1	0	0	1	0	0	0	0	1	1	0	1	0	0	0	0	1	0	1	0	1	0	0	1	0	0	1	0	1	0	0	1	0	1	0	1	0	1	0	1	0	0	0	0	1	0	0	1	0	0	0	1	0	1	1	0	1	0	1	0	1	0	0	1	0	1	0	0	0	0	1	0	0	0	0	1	0	0	0	0	1	0	1	0	1	0	0	0	1	0	0	0	1	0	1	0	1	0	1	0	0	1	0	0	0	0	1	0	0	1	0	0	1	0	1	0	0	1	0	0	1	0	1	1	0	1	0	1	0	1	1	0	1	0	0	0	0	0	0	0	0	0	1	0	0	0	1	0	1	0	0	1	0	0	0	1	0	0	1	0	1	1	0	0	1	1	0	0	1	0	0	0	1	0	1	0	0	0	1	0	1	0	0	1	0	1	0	0	1	0	0	0	1	0	1	1	0	0	1	0	1	0	1	0	0	0	0	1	0	0	0	0	1	0	0	0	1	0	0	0	1	0	0	0	1	0	1	0	1	0	0	1	1	0	1	0	0	0	1	0	0	1	0	1	0	1	0	0	1	0	1	0	1	0	1	1	0	1	0	1	0	0	0	0	0	0	1	1	0	0	1	0	1	0	0	1	0	1	1	0	0	1	0	0	0	1	0	1	0	0	1	0	1	0	0	1	0	0	0	0	1	0	1	0	1	0	0	1	0	1	0	1	0	0	0	1	0	0	1	0	1	0	0	0	1	0	0	0	0	1	0	0	0	1	0	0	0	1	0	0	0	0	0	0	0	0	0	1	0	0	0	1	0	0	0	0	0	1	0	0	0	0	1	0	1	0	1	0	0	0	0	1	0	0	0	0	0	0	1	0	1	1	0	1	0	0	0	0	0	0	1	0	1	0	0	0	0	0	0	0	1	0	0	1	0	0	0	1	0	1	0	0	0	0	0	0	1	0	0	1	0	0	0	0	0	0	0	0	0	0	1	0	0	0	0	1	0	0	0	0	1	0	0	0	0	1	0	0	0	1	0	1	0	0	1	0	1	0	1	0	0	0	0	0	0	1	0	1	1	0	0	0	0	0	0	1	0	1	0	0	0	1	0	0	0	0	0	0	0	0	0	0	0	0	0	0	0	0	0	0	0	1	0	0	0	1	0	0	0	1	0	0	0	0	0	1	1	0	1	0	0	0	0	0	1	0	0	0	0	0	0	0	1	1	0	1	0	0	0	0	1	0	0	0	0	0	0	0	0	0	0	0	0	1	0	1	0	0	0	0	0	1	0	0	1	0	0	0	0	1	0	0	0	0	1	0	0	0	0	0	0	0	0	1	0	0	1	0	0	0	0	0	1	1	0	1	1	0	1	0	1	0	0	0	0	0	0	0	0	1	0	1	0	0	0	0	1	0	0	0	0	0	0	1	1	0	0	1	0	0	0	0	1	0	0	1	0	0	0	1	0	1	0	0	0	0	0	0	0	1	0	0	0	0	0	0	0	0	0	0	0	0	1	0	0	0	0	0	0	0	1	0	0	0	0	0	0	0	0	0	0	0	0	0	0	1	0	0	0	0	1	0	0	0	0	0	1	0	0	0	0	1	0	1	0	0	0	0	0	1	0	0	0	0	0	0	0	0	0	0	0	0	0	0	0	0	0	0	0	1	0	0	0	0	0	0	0	0	0	0	0	0	0	0	0	0	0	0	0	0	0	1	0	0	0	0	0	0	0	1	0	0	0	0	1	0	0	0	1	0	0	0	0	0	0	0	0	0	0	0	0	1	0	0	0	0	0	0	0	0	0	0	0	0	0	0	0	0	0	0	0	0	0	0	0	0	0	0	1	0	0	0	1	1	0	1	0	1	0	0	0	1	0	0	1	0	0	0	1	0	0	1	0	1	0	0	0	0	1	0	0	0	1	0	0	0	0	0	1	0	1	0	0	1	0	0	0	1	0	0	0	0	0	0	0	1	0	1	0	1	0	0	0	0	0	1	0	0	0	0	0	0	1	0	1	0	0	0	0	1	0	1	0	1	0	0	1	0	1	0	1	1	0	0	1	0	0	0	0	1	0	1	0	1	0	0	1	0	1	0	0	0	1	0	0	1	1	0	1	0	1	0	1	0	0	1	1	0	1	0	1	0	1	0	0	0	1	0	0	1	0	0	0	1	1	1	0	0	0	0	0	0	0	0	0	1	0	0	0	1	0	0	1	0	0	1	0	1	1	0	0	1	0	0	0	0	1	0	0	0	0	0	0	1	0	0	0	1	0	0	1	0	1	0	0	0	0	1	1	0	1	1	1	0	0	0	1	0	1	0	1	0	0	1	0	0	0	0	0	0	0	1	1	0	1	0	0	1	1	0	1	0	0	0	0	0	1	1	0	0	0	0	0	0	1	0	0	0	0	0	1	0	0	0	0	1	0	0	1	0	0	0	0	0	0	0	0	0	0	0	0	0	0	1	0	0	0	0	0	0	0	0	0	0	1	0	0	0	0	0	0	0	1	0	0	0	0	0	0	0	0	0	0	0	0	0	0	0	0	0	1	0	0	0	0	0	1	1	0	0	0	0	0	0	0	0	0	0	0	0	1	0	0	0	0	0	0	0	0	0	0	0	0	0	0	0	0	1	0	0	0	0	0	0	0	0	0	0	0	0	0	1	0	0	0	0	0	0	0	0	0	0	0	0	0	0	0	0	0	0	0	0	0	0	0	1	0	0	0	0	0	0	0	0	0	0	0	0	0	0	0	1	1	0	0	0	0	0	1	0	0	1	1	0	0	0	0	0	0	0	0	0	0	0	1	0	0	1	0	0	1	0	0	0	0	0	0	0	1	0	0	1	1	0	0	0	0	0	0	0	1	0	1	0	0	0	1	0	0	0	0	0	0	0	0	0	0	0	0	1	0	0	0	1	1	0	0	0
AM	meAM18	1	0	0	1	1	0	1	0	0	0	0	1	0	1	0	0	0	1	0	0	0	0	1	0	1	0	0	0	0	0	0	1	0	1	0	0	1	0	1	0	0	0	0	1	0	1	0	0	0	1	0	1	0	0	1	0	1	0	0	0	0	1	0	1	0	1	0	1	0	1	0	1	1	0	1	0	1	0	1	0	0	0	1	0	1	0	1	0	1	1	0	1	0	0	1	0	0	0	1	0	0	1	1	0	0	0	0	0	0	1	0	0	0	1	0	1	0	0	1	0	1	0	0	0	0	1	0	1	0	0	0	1	0	1	0	1	0	0	1	0	1	0	1	0	0	0	1	0	1	1	0	0	1	1	0	0	1	0	1	0	0	1	0	0	1	0	1	0	1	0	0	1	1	0	0	1	0	0	0	0	0	0	0	0	1	1	0	0	0	0	1	0	1	0	0	0	1	0	1	1	0	1	0	1	0	1	0	1	0	0	0	1	0	1	0	1	0	1	0	1	0	1	0	0	0	0	1	0	0	1	1	0	1	0	1	0	0	1	0	1	1	0	1	0	0	0	1	0	1	0	0	1	0	1	1	1	0	0	1	0	0	0	0	0	0	1	0	0	0	0	1	0	0	0	0	0	0	0	0	0	0	0	1	0	0	0	1	0	1	0	0	0	1	0	0	0	1	0	0	1	0	0	0	0	0	1	0	0	0	1	0	1	1	0	0	0	0	0	0	1	0	1	0	1	0	0	0	0	0	0	1	0	1	0	1	0	1	0	1	1	0	0	0	0	1	0	0	0	0	0	1	0	0	1	0	0	1	0	0	1	0	1	0	0	0	0	0	0	1	1	0	0	0	0	1	0	0	0	0	0	1	0	1	0	1	0	0	1	0	0	0	0	1	0	0	0	0	0	1	0	0	0	0	0	1	0	0	0	0	0	0	1	0	0	0	0	0	0	0	0	0	0	0	1	0	0	1	0	0	0	0	1	0	0	0	0	0	0	0	1	0	0	0	0	0	0	0	0	0	1	0	1	0	0	0	0	1	0	1	0	0	0	0	0	1	0	0	0	1	0	0	0	0	0	0	1	0	0	0	0	1	0	0	0	1	0	0	0	0	0	0	0	0	1	0	0	0	0	0	0	0	0	0	0	0	0	0	0	0	0	1	0	0	0	0	0	0	0	0	0	0	0	0	1	0	1	0	0	0	0	0	0	0	1	0	0	0	0	0	0	0	0	0	0	0	0	0	0	0	0	0	0	0	0	0	0	0	0	0	0	0	0	0	0	0	0	0	0	1	0	1	0	0	0	0	0	0	0	0	0	0	0	1	0	0	0	0	0	0	1	0	0	0	0	0	0	0	1	0	0	0	0	0	0	0	0	0	0	0	0	0	0	0	0	0	0	0	0	0	0	0	0	0	0	0	0	0	0	0	0	0	0	0	0	0	0	0	0	0	0	0	0	0	0	0	0	0	0	0	0	0	0	1	0	0	0	0	0	0	0	0	1	0	0	0	0	0	0	0	0	0	1	0	0	0	0	0	0	0	0	0	0	0	0	0	0	0	1	0	0	0	0	0	0	0	0	0	0	0	0	0	0	0	0	0	0	0	0	0	0	0	0	0	0	0	0	0	0	0	0	0	0	0	0	0	0	0	0	0	1	0	0	0	0	0	0	0	0	0	0	0	0	0	0	0	0	0	0	0	1	0	0	0	0	0	1	0	0	0	0	0	1	0	0	0	1	0	0	0	0	0	0	0	0	0	0	0	0	0	1	0	0	0	0	0	0	0	0	0	0	0	0	0	0	0	0	0	1	0	1	0	1	0	1	0	1	0	1	0	1	0	1	0	1	0	0	1	0	1	0	1	0	1	0	1	0	0	1	1	0	1	0	1	0	0	1	0	1	0	0	0	1	0	1	0	0	0	1	0	1	0	0	1	0	0	1	0	0	1	0	0	1	0	0	1	0	0	0	1	0	1	1	0	1	0	1	0	1	1	0	1	0	1	0	0	1	0	0	0	1	0	1	0	1	0	0	1	0	1	0	1	0	1	0	0	1	0	0	1	0	1	0	0	1	0	1	0	1	0	1	0	1	0	0	1	0	0	0	0	1	1	0	0	1	0	1	1	0	1	0	1	1	0	0	1	0	0	1	1	0	0	1	0	0	0	1	0	1	0	0	0	0	1	1	0	0	1	0	0	0	1	0	0	0	1	0	1	0	1	0	1	0	0	1	0	0	0	0	1	0	0	1	0	0	1	0	1	0	1	0	0	0	1	0	0	1	0	1	0	1	1	0	1	0	1	0	0	0	1	0	1	1	0	0	1	1	0	0	1	0	1	0	1	0	0	0	1	1	0	0	1	0	1	0	1	0	1	0	1	0	1	0	0	0	1	0	1	0	0	0	1	0	1	0	1	0	0	1	0	0	1	0	0	0	1	1	0	1	0	1	0	0	1	0	1	0	0	0	0	1	0	0	0	0	1	0	0	1	1	0	0	0	0	0	0	0	1	0	0	0	1	0	0	1	0	0	1	0	0	0	1	0	0	1	0	1	0	1	0	0	1	0	1	0	1	0	1	1	0	1	0	0	0	0	0	0	0	0	1	1	0	0	1	0	1	0	0	0	0	1	0	0	0	0	1	0	0	1	1	0	0	0	1	0	1	0	0	1	0	0	0	1	1	0	1	0	0	1	1	0	0	1	1	0	0	0	0	1	0	0	1	1	0	0	0	0	1	0	0	0	0	1	0	0	1	0	0	0	0	1	0	0	0	0	0	1	0	0	0	1	0	0	0	1	1	0	0	1	0	0	1	0	0	1	0	0	1	0	1	0	0	0	0	1	0	0	0	0	0	1	0	0	1	1	0	1	0	0	0	0	0	0	1	0	1	0	0	0	0	0	1	0	1	0	0	1	0	0	0	0	1	1	0	1	0	0	0	0	1	0	0	1	0	0	0	1	0	1	0	0	0	0	1	0	0	0	0	1	0	0	0	0	1	0	0	0	0	1	0	0	0	1	0	1	0	1	0	0	1	0	1	0	0	0	0	0	0	1	0	1	1	0	0	0	0	0	0	1	0	1	0	0	0	1	0	0	0	0	0	0	0	1	0	0	0	0	1	0	0	0	0	0	1	0	1	0	0	1	0	0	1	1	0	0	0	0	0	1	0	0	1	0	0	0	0	0	1	0	0	0	0	0	0	0	1	0	1	1	0	0	0	0	1	0	0	1	0	0	0	1	0	0	0	1	0	1	0	0	1	0	0	0	0	1	0	0	1	0	1	0	0	0	0	0	0	0	0	0	0	0	0	0	0	0	0	1	0	0	1	0	0	1	1	0	1	1	0	1	1	0	1	0	0	0	0	1	1	0	0	0	0	1	0	1	0	1	0	0	0	0	0	0	0	1	0	1	0	1	0	0	1	0	0	0	0	0	1	1	0	0	0	1	0	1	0	0	0	0	0	0	0	0	0	1	0	0	0	0	0	0	0	0	0	0	1	0	0	0	0	1	0	0	1	0	0	0	0	0	0	0	0	0	0	0	0	0	0	0	0	0	0	1	0	0	0	0	0	0	0	0	0	0	1	0	0	1	0	0	0	0	1	0	0	0	0	1	0	1	0	0	0	0	0	0	0	0	0	0	0	0	0	0	0	0	0	0	0	0	0	0	1	0	0	0	0	0	1	0	0	0	0	0	0	0	0	0	0	0	0	0	0	0	0	0	0	0	1	0	0	1	0	0	0	0	0	0	0	0	0	0	0	0	0	1	0	0	0	0	0	0	0	0	0	0	0	0	0	0	0	0	0	0	0	0	0	0	0	0	0	0	0	0	0	0	0	1	0	1	0	1	0	0	0	1	0	0	0	1	0	0	1	0	0	1	0	1	0	0	0	0	1	0	0	0	1	0	0	1	0	0	1	0	1	0	0	1	0	0	0	1	0	0	0	0	0	0	0	1	0	0	0	0	0	0	0	0	0	1	0	1	1	0	0	0	1	0	1	0	0	0	1	0	0	1	1	0	0	1	1	0	1	0	0	1	0	0	0	0	0	1	0	1	0	1	0	1	0	0	1	0	1	0	0	0	1	0	0	0	1	0	0	0	0	1	0	1	0	1	0	1	1	0	1	0	1	0	1	0	1	0	1	0	0	0	0	1	0	0	0	0	0	0	1	0	1	0	0	1	0	0	0	1	0	0	1	0	0	1	0	1	0	1	0	1	0	1	0	0	1	0	0	0	0	0	0	1	0	0	0	1	0	0	0	0	1	1	0	0	0	1	1	1	0	1	1	0	0	0	0	0	0	0	1	1	0	1	0	0	0	0	0	0	0	0	1	0	0	0	0	1	1	0	1	0	0	0	0	0	1	1	0	0	1	1	1	0	1	0	0	0	0	0	1	0	0	0	0	1	0	0	0	0	0	0	0	0	0	0	1	0	0	0	0	0	0	1	0	0	0	0	0	0	0	0	0	1	0	0	0	0	0	0	1	0	1	0	0	0	0	0	0	0	0	0	0	0	0	0	0	0	0	0	1	0	0	0	0	0	0	1	0	0	0	0	0	0	0	0	1	0	0	0	1	0	0	0	0	0	1	0	0	0	0	0	0	0	0	0	0	1	0	0	0	0	0	0	0	0	0	0	0	0	0	0	0	0	0	0	0	0	0	0	0	0	0	0	1	0	1	0	0	0	0	0	0	0	0	1	0	0	0	0	0	0	0	0	0	0	0	0	0	0	0	1	0	0	0	0	0	0	0	0	1	0	1	0	0	0	0	0	0	0	0	0	0	1	0	0	0	1	0	0	1	0	0	0	0	0	0	0	0	1	0	0	1	0	1	0	0	0	0	0	0	0	1	0	0	0	0	0	1	0	0	1	0	0	0	0	0	0	0	1	1	0	0	1	1	0	0	0
AM	meAM19	1	0	1	0	1	0	1	0	0	1	0	1	0	1	0	0	1	0	0	0	0	0	1	0	1	0	0	0	1	0	1	0	0	1	0	0	1	0	0	0	0	0	1	0	1	0	0	0	0	1	0	1	0	0	1	0	1	0	0	0	0	1	0	1	1	0	0	1	0	1	0	1	0	1	0	1	0	0	1	0	1	0	1	0	1	0	1	1	0	1	0	1	0	0	1	0	0	0	1	0	1	0	0	1	0	0	0	0	0	1	0	0	1	0	1	0	1	0	1	0	1	0	0	0	0	1	0	1	0	0	1	0	0	1	0	1	0	1	0	0	1	0	1	0	0	1	0	0	1	1	0	0	1	1	0	0	1	0	1	1	0	1	0	0	1	0	1	0	1	0	0	1	1	0	0	1	0	1	0	0	0	0	0	0	1	1	0	0	0	0	1	0	1	1	0	1	0	0	1	0	0	1	0	1	0	1	0	1	0	0	0	1	0	1	0	1	0	0	0	1	0	1	0	0	0	0	1	0	0	1	1	0	1	0	1	0	0	1	0	1	1	0	1	0	0	0	1	0	1	0	0	0	1	0	1	1	0	1	0	0	0	0	0	1	0	0	0	1	0	0	1	0	0	0	0	1	0	0	0	0	0	0	1	0	1	0	1	0	1	0	0	0	1	0	0	0	1	1	0	1	0	0	0	0	0	0	0	0	0	1	1	0	1	0	1	0	1	0	0	1	0	1	0	1	0	1	0	1	0	1	0	1	1	0	1	0	1	0	1	1	0	0	0	0	1	0	0	1	0	1	0	0	0	1	0	0	1	0	0	0	1	0	0	0	0	0	1	0	1	1	0	0	0	0	1	0	0	0	1	0	1	1	0	0	1	0	0	1	0	0	0	0	1	0	0	1	0	0	1	0	0	0	0	1	0	1	0	0	0	0	0	1	0	0	0	0	0	0	0	1	0	0	0	1	0	0	1	0	0	0	1	0	0	0	0	0	0	0	0	1	0	0	0	0	0	0	0	0	0	1	0	1	0	0	0	0	1	0	1	0	0	0	0	0	1	0	0	0	1	0	0	0	0	0	0	1	0	0	0	0	1	0	0	0	1	0	0	0	0	0	0	0	0	1	0	0	0	0	0	0	0	0	0	0	0	0	0	0	0	0	0	0	0	0	0	0	0	0	0	0	1	0	0	1	0	1	0	0	0	0	0	0	0	0	0	0	0	0	0	0	0	0	1	0	0	0	0	0	0	0	0	0	0	0	0	0	0	0	0	0	0	0	0	0	0	0	0	0	1	0	0	0	0	0	0	0	0	1	0	0	0	0	1	0	0	0	0	0	0	0	0	0	0	0	0	0	0	1	0	0	0	0	0	0	0	0	0	0	0	0	0	0	0	0	0	0	0	0	0	0	0	0	0	0	0	0	0	0	0	0	0	0	0	0	0	0	0	0	0	0	0	0	0	0	0	0	0	0	0	0	0	0	1	0	0	0	0	0	0	0	0	0	0	0	0	0	0	0	0	0	0	1	0	0	0	0	0	0	0	0	0	0	0	0	0	0	0	1	0	0	0	0	0	0	0	0	0	0	0	0	0	0	0	0	0	0	0	0	0	0	0	0	0	0	0	0	0	0	0	0	0	0	0	0	0	0	0	0	0	0	0	0	0	0	0	0	0	0	0	0	0	1	0	0	0	0	0	0	0	0	0	0	0	0	0	1	0	0	0	0	0	0	0	0	0	1	0	0	0	0	0	0	0	0	0	0	0	0	0	1	0	0	0	0	0	0	0	0	0	0	0	0	0	0	0	0	0	1	0	1	0	1	0	1	0	1	0	1	0	0	1	1	0	1	0	0	1	0	1	0	1	0	1	0	1	0	0	1	1	0	1	0	1	0	0	1	0	1	0	0	0	1	0	0	0	0	0	1	0	1	0	0	1	0	0	1	0	0	1	0	0	1	0	0	1	0	0	0	1	0	1	1	0	1	0	1	0	1	0	0	1	0	1	0	1	1	0	0	0	1	0	1	0	1	0	0	1	0	1	0	1	0	1	0	0	1	0	0	1	0	1	0	0	1	0	1	0	1	0	1	0	1	0	0	1	0	0	0	0	1	0	0	0	1	0	1	1	0	1	0	1	1	0	0	1	0	0	1	0	1	0	1	0	0	0	1	0	1	0	0	0	0	1	0	1	0	1	0	0	0	1	0	1	0	0	0	1	0	1	0	1	0	0	1	0	0	0	0	1	0	0	1	0	0	1	0	1	0	1	0	1	0	1	0	0	1	0	1	0	1	0	1	1	0	1	0	0	0	1	0	1	1	0	0	1	1	0	0	0	1	1	0	0	1	0	0	0	0	1	0	1	0	1	0	1	0	1	1	0	0	1	0	1	1	0	0	1	0	0	0	0	0	1	0	1	0	0	1	0	0	1	0	0	0	1	1	0	1	0	1	0	0	1	0	0	1	0	0	0	1	0	0	0	0	1	0	1	0	1	0	0	0	0	0	0	0	0	1	0	1	1	0	0	1	0	0	1	0	0	0	1	0	0	1	0	1	0	1	0	0	1	0	1	1	0	1	0	1	0	1	0	1	0	0	0	0	0	0	1	1	0	0	1	0	1	0	0	0	1	0	0	0	0	1	0	0	1	0	1	0	0	0	1	0	1	0	0	1	0	1	0	0	1	0	1	0	1	0	0	0	0	1	0	0	1	0	0	1	0	0	1	1	0	0	1	0	1	0	0	0	1	0	0	0	0	1	0	0	0	1	0	0	0	0	0	0	0	0	0	1	0	0	0	1	1	0	0	0	0	0	1	0	0	0	1	0	1	0	1	0	0	0	0	1	0	0	0	0	0	1	0	0	1	1	0	1	0	0	0	0	0	0	1	0	1	0	0	0	0	0	1	0	1	0	1	0	0	0	0	0	1	1	0	1	0	0	0	0	1	0	0	1	0	0	1	0	0	0	0	0	0	0	1	0	0	0	0	1	0	0	0	0	1	0	0	0	0	1	0	0	0	1	0	1	0	0	1	0	1	0	1	0	0	0	0	0	1	1	0	1	1	0	0	0	0	1	0	1	0	1	0	0	0	1	0	0	0	0	1	0	0	0	0	0	0	0	1	0	1	0	0	0	1	0	1	0	0	1	0	0	0	1	0	0	0	0	0	1	1	0	1	0	0	0	1	0	1	0	0	0	0	0	0	1	0	0	1	1	0	0	0	0	0	0	0	0	0	0	0	1	0	0	0	0	0	1	0	1	0	0	0	0	0	1	0	0	1	0	0	0	1	0	0	0	0	0	1	0	0	0	0	1	0	0	0	1	0	0	0	0	0	1	0	0	1	1	0	1	0	0	1	0	0	0	0	1	1	0	0	0	0	1	0	0	0	0	0	0	0	0	0	0	0	0	0	1	0	0	0	0	1	1	0	1	0	0	0	1	0	0	0	0	1	1	0	0	0	0	0	0	0	1	0	0	0	0	0	0	0	0	0	0	0	1	1	0	0	0	0	1	0	0	1	0	0	0	0	0	0	0	0	0	0	0	1	0	0	0	0	0	0	0	0	0	0	0	0	0	0	0	0	0	1	0	0	1	0	0	0	0	0	0	0	0	0	0	0	0	0	0	0	0	0	0	0	0	0	0	0	0	0	0	0	1	0	0	0	0	0	1	0	0	0	0	0	0	0	0	0	0	0	0	0	1	0	0	0	0	0	0	0	0	0	0	0	0	0	0	0	0	1	0	0	0	0	1	0	0	0	0	0	0	0	0	0	0	0	0	0	0	0	0	0	0	0	0	0	0	0	0	0	0	0	0	0	0	0	0	0	0	1	0	0	0	0	1	0	1	0	1	0	0	0	1	0	0	0	1	0	0	1	0	0	1	0	1	0	0	0	0	1	0	0	0	1	0	0	1	0	0	1	0	1	0	0	1	0	0	0	1	0	0	0	0	0	0	1	0	1	0	0	0	0	0	0	0	0	1	0	1	0	0	0	0	1	0	0	1	0	0	0	1	0	0	0	1	0	1	1	0	1	0	0	0	1	0	0	0	0	0	0	1	0	1	0	1	0	0	0	1	1	0	0	0	1	0	0	0	1	0	1	0	0	1	0	1	0	1	0	1	1	0	1	0	1	0	1	0	1	0	0	0	0	0	0	1	0	1	0	0	0	0	0	1	0	0	0	1	0	0	0	1	0	0	1	0	1	1	0	1	0	1	0	1	0	1	0	0	1	0	0	0	0	1	0	0	1	0	0	1	0	0	1	0	1	1	0	0	0	1	1	1	0	1	1	0	0	0	1	0	1	0	1	0	0	1	0	0	0	0	0	0	0	0	1	0	0	0	0	1	1	0	0	0	0	0	0	0	1	1	0	0	1	1	1	0	1	0	0	0	0	0	1	0	0	0	0	1	0	0	1	0	0	0	0	0	0	0	1	0	0	0	0	0	0	1	0	0	0	1	0	0	0	0	0	0	1	0	0	1	0	0	1	0	0	1	0	0	0	0	1	0	1	0	0	0	0	0	0	0	0	0	1	0	0	0	0	0	0	1	0	1	0	0	0	0	0	0	0	0	0	0	0	0	0	0	0	1	0	0	0	0	1	0	0	0	0	0	0	1	0	1	0	0	0	0	0	0	0	0	0	0	0	0	0	0	0	0	0	0	0	0	0	0	0	0	0	0	0	0	0	0	0	0	0	0	0	1	0	0	0	0	0	0	0	0	0	0	0	0	0	0	0	0	0	0	1	0	0	0	0	0	1	0	1	0	0	0	0	0	0	0	1	0	0	0	0	0	0	1	0	0	1	0	0	0	0	0	1	0	0	0	0	0	1	0	1	0	0	0	0	0	0	0	1	0	0	0	1	0	0	0	0	0	1	0	0	0	0	0	0	1	0	0	0	1	0	1	0	0
AM	meAM20	1	0	1	0	1	0	1	0	1	1	0	1	0	1	0	0	0	1	0	0	0	0	1	0	0	0	0	0	0	0	0	0	0	1	0	0	1	0	1	0	1	0	1	0	1	0	0	0	0	1	0	1	1	0	1	0	1	0	0	0	1	0	0	1	1	0	0	1	0	1	0	1	0	0	0	1	0	1	0	1	0	0	1	0	1	0	1	1	0	1	0	1	0	1	0	0	1	0	0	1	1	0	1	0	1	0	0	0	1	0	0	0	1	0	1	0	1	0	1	1	0	0	0	0	0	1	0	0	0	0	1	0	1	0	0	1	0	0	1	0	1	0	1	0	1	0	0	0	1	1	0	0	0	1	0	0	1	0	1	1	0	1	0	0	1	0	1	1	0	0	1	0	1	0	0	1	0	1	0	0	1	0	0	0	1	1	0	0	0	0	0	0	1	0	0	1	0	0	1	1	0	1	0	1	0	1	0	1	0	1	0	1	0	0	1	1	0	1	0	1	1	0	0	0	0	0	1	0	1	0	1	0	1	0	1	0	0	0	0	1	1	0	1	0	0	1	0	0	1	0	1	0	0	1	0	1	0	0	1	0	0	0	0	1	0	1	0	1	0	0	1	0	1	1	1	0	1	1	0	0	0	0	1	0	1	0	1	0	1	0	0	0	1	1	0	0	1	0	0	1	0	0	0	0	0	1	0	0	0	1	1	0	1	0	0	1	0	1	0	1	0	1	0	1	0	0	0	1	0	1	0	0	1	0	1	0	1	0	1	1	0	0	1	0	0	0	0	0	1	1	0	0	1	1	0	0	1	0	0	1	1	0	0	0	0	0	1	1	0	1	0	0	0	0	1	0	0	0	1	0	1	0	1	1	0	0	0	1	0	0	0	0	1	0	0	1	0	0	1	0	0	0	0	0	1	0	1	0	1	0	0	1	0	1	0	0	0	0	0	1	0	1	0	1	0	0	1	0	0	0	1	0	0	0	0	0	0	0	0	1	0	1	0	1	0	0	0	0	0	1	0	0	1	0	0	0	1	0	1	0	0	0	0	1	1	0	0	0	1	0	0	0	0	1	0	1	0	0	0	0	1	1	0	0	1	0	0	0	0	0	0	0	1	1	0	0	1	0	0	0	0	0	0	0	0	1	1	0	0	0	1	0	1	0	0	0	0	1	0	0	0	0	0	1	0	1	0	0	0	1	0	0	0	1	0	0	1	0	0	0	0	0	1	0	0	1	0	0	0	0	0	0	1	0	0	0	0	0	0	0	0	0	0	0	0	0	0	0	1	0	0	0	0	0	0	0	0	0	0	0	0	1	0	0	1	0	0	0	0	1	0	0	0	0	0	0	0	0	0	0	0	0	0	0	0	0	0	0	0	0	0	0	0	0	0	0	0	0	0	0	0	0	0	0	0	0	0	0	0	0	1	0	0	0	0	0	0	0	0	0	0	0	0	0	0	0	0	0	0	0	0	0	1	0	0	0	0	0	0	0	0	0	0	0	0	0	0	0	0	0	0	1	0	0	0	0	0	0	0	0	0	0	0	0	0	0	0	1	0	0	0	0	0	0	0	0	0	0	0	0	0	0	0	0	0	0	1	0	0	0	0	0	0	0	0	0	0	0	0	0	1	0	0	0	0	0	0	1	1	0	0	0	0	0	0	0	0	0	0	0	0	1	0	0	0	0	0	0	0	1	0	0	0	0	0	1	0	1	0	0	0	0	0	0	0	1	0	0	0	0	0	0	0	0	0	0	0	0	0	0	0	0	0	0	0	0	0	0	0	0	0	0	0	0	0	1	0	1	0	1	0	1	0	0	0	1	0	1	0	1	0	1	0	1	0	1	0	0	1	0	1	0	1	0	1	0	0	1	1	0	1	0	1	0	0	1	0	0	1	0	0	1	0	0	0	0	0	1	0	1	0	0	1	0	0	1	0	0	1	0	0	1	0	0	1	0	0	0	0	1	0	0	1	0	1	0	0	1	0	0	1	0	1	0	0	1	0	0	0	1	0	1	0	1	0	0	1	0	1	0	1	0	1	0	0	1	0	0	1	0	1	0	0	1	0	0	0	1	0	1	0	1	0	0	0	0	1	0	0	1	0	0	0	1	0	1	1	0	1	0	1	1	0	0	1	0	0	1	1	0	0	0	1	0	0	0	1	0	0	0	0	0	1	0	1	0	1	0	0	0	1	0	0	0	1	0	1	0	1	0	1	0	0	1	0	1	0	0	1	0	0	1	0	0	1	0	1	0	1	0	0	0	1	0	0	1	0	1	0	1	0	1	1	0	1	0	1	0	1	0	1	1	0	0	0	1	0	0	0	1	1	0	0	1	1	0	1	0	1	0	1	0	1	1	0	0	1	1	0	1	1	0	1	1	0	0	1	0	0	1	0	0	1	0	1	0	0	1	0	0	1	0	0	0	1	1	0	1	0	1	0	0	1	0	1	0	1	0	0	0	1	0	0	0	0	1	0	0	1	0	0	0	1	0	1	0	0	1	0	0	1	0	0	1	1	0	1	0	0	0	1	0	0	1	0	1	0	1	0	1	1	0	1	0	1	0	1	1	0	1	0	1	0	0	1	1	0	0	1	1	0	0	1	0	1	0	0	1	0	1	0	0	1	1	0	0	0	1	1	0	0	0	1	0	1	0	0	1	0	0	1	0	1	0	1	0	0	1	1	0	0	1	1	0	0	0	0	1	0	0	1	1	0	1	0	0	1	0	0	0	0	1	0	0	1	0	0	0	0	1	0	0	0	0	0	0	0	0	0	1	0	0	0	1	0	0	0	0	1	0	1	0	0	0	1	0	1	0	1	0	0	0	1	0	0	0	0	0	0	1	0	0	1	1	0	1	0	0	0	0	0	0	1	0	1	0	0	0	1	0	1	0	1	0	0	1	1	0	0	1	0	1	0	1	0	1	0	0	1	0	0	1	0	0	0	0	0	1	0	0	0	0	1	0	0	0	0	1	0	0	0	0	0	1	0	0	0	1	0	0	0	1	0	1	0	0	1	0	1	0	1	0	0	0	0	0	1	1	0	1	1	0	0	0	0	0	0	1	0	1	0	0	0	0	0	0	0	0	1	0	0	1	0	0	0	0	1	0	1	0	0	0	0	0	1	0	0	1	0	0	1	1	0	0	0	0	0	1	0	0	1	0	0	0	0	0	1	0	0	0	0	1	1	0	1	0	1	1	0	0	0	1	0	0	1	0	0	0	0	0	0	0	0	0	0	1	0	1	0	0	0	0	0	1	0	0	1	0	0	0	0	1	0	0	0	0	0	0	0	0	0	0	0	0	0	1	0	0	1	0	1	0	0	0	1	1	0	1	0	0	1	0	0	0	0	1	0	0	0	1	0	1	0	1	0	1	0	1	0	0	1	0	0	0	0	1	0	1	0	0	1	0	1	1	0	0	1	1	0	0	0	1	0	1	0	1	0	0	0	0	0	1	0	0	0	0	0	0	0	0	0	0	0	0	1	0	0	0	0	1	0	0	1	1	0	0	0	0	1	0	0	0	0	1	0	0	0	0	0	0	0	1	1	0	1	0	0	0	0	1	0	0	1	0	0	1	0	0	0	0	1	0	0	0	1	0	0	0	0	0	0	0	0	1	0	0	0	0	1	0	0	1	0	0	0	0	0	0	0	0	0	0	0	0	0	0	0	0	0	0	0	0	0	1	0	0	0	0	0	0	0	0	0	0	0	0	1	0	0	0	1	0	0	0	0	0	0	0	0	0	0	0	0	0	0	0	0	0	0	0	0	0	0	0	0	0	0	0	0	0	0	0	0	0	0	0	0	0	0	0	0	0	0	0	0	1	1	0	0	1	0	0	0	1	0	0	0	1	0	1	0	0	0	1	0	1	0	0	0	0	1	0	0	0	1	0	0	0	0	0	0	0	1	0	0	1	0	0	0	1	0	0	0	0	0	0	0	1	0	0	0	0	0	0	0	0	0	1	0	1	1	0	0	0	1	0	1	0	0	1	0	1	0	1	0	0	0	1	1	0	1	0	0	0	1	0	1	1	0	0	0	1	0	1	0	1	0	0	0	1	0	0	1	0	0	0	0	0	1	0	0	0	1	0	1	0	0	1	1	0	1	0	1	1	0	1	0	0	1	0	1	0	0	0	0	1	1	1	0	0	0	0	0	1	0	0	0	1	0	0	0	1	0	0	1	0	0	1	1	0	1	0	0	1	0	1	0	0	1	0	0	0	0	0	0	1	0	1	0	1	0	0	1	0	1	0	0	0	0	1	0	0	1	0	1	0	0	0	0	1	0	1	1	0	0	0	1	0	0	0	0	0	0	1	1	0	0	0	0	1	1	0	1	0	0	0	0	0	1	1	0	0	0	1	0	0	1	0	0	0	0	0	1	0	0	0	0	1	0	0	0	0	0	0	0	0	0	0	0	0	0	0	0	0	0	1	0	0	0	0	0	0	0	0	0	0	0	0	0	0	0	0	0	0	0	0	0	0	0	0	0	0	0	0	0	0	0	0	0	0	0	0	1	0	0	0	0	0	1	1	0	0	0	0	0	0	0	0	0	0	0	0	1	0	0	0	0	0	0	0	0	0	0	0	0	0	0	0	1	0	0	1	0	0	0	0	0	0	0	0	0	0	0	0	0	0	0	0	0	0	0	0	0	0	0	1	0	0	0	0	0	0	0	0	0	0	0	1	0	0	0	0	0	1	0	0	0	0	0	0	0	0	0	0	0	0	0	0	0	0	1	0	1	0	1	0	0	0	0	0	0	0	0	0	0	0	0	0	0	1	0	0	1	0	0	0	0	0	0	0	1	0	0	0	1	0	0	0	0	0	0	0	0	0	1	0	0	0	0	0	0	0	0	0	1	0	0	0	0	0	0	1	0	0	0	0	1	0	0	0
AM	meAM21	1	0	1	0	1	0	1	0	0	1	0	1	0	1	0	0	0	1	0	0	0	0	1	0	0	0	0	0	0	0	0	1	0	1	0	0	1	0	1	0	0	0	1	0	0	1	0	0	0	1	0	1	0	1	0	0	1	0	0	0	0	1	0	1	0	1	0	1	0	1	0	1	0	0	0	0	1	0	1	0	1	0	1	0	1	0	1	0	1	1	0	1	0	0	1	0	1	0	1	0	0	1	0	0	0	0	1	0	0	1	1	0	0	1	0	1	1	0	1	0	1	0	1	0	0	1	0	1	0	0	0	1	0	1	0	0	1	0	1	0	1	0	1	0	0	0	1	0	1	1	0	0	0	0	1	0	1	0	1	1	0	1	0	0	1	0	1	0	1	0	0	1	1	0	0	1	0	0	0	1	0	0	0	0	1	1	0	0	0	0	0	1	1	1	0	1	0	0	1	0	0	0	1	1	0	1	0	0	1	1	0	1	0	0	1	0	1	0	0	1	0	1	0	0	0	0	0	1	0	1	0	1	0	1	0	1	0	1	0	1	1	0	0	1	0	0	1	0	1	0	0	1	0	1	1	0	0	0	1	0	0	0	0	1	0	1	0	1	0	0	1	0	1	0	1	0	1	0	0	0	0	0	1	0	0	0	1	0	1	0	0	0	1	0	0	0	1	0	0	0	0	0	0	0	0	0	0	1	0	1	0	1	0	1	1	0	1	1	0	1	0	1	0	1	0	0	0	1	0	0	1	0	0	1	0	1	1	0	1	0	1	0	0	0	1	0	0	0	1	0	1	0	1	1	0	0	1	0	0	1	0	1	0	0	0	0	1	0	1	0	0	0	0	0	1	0	0	0	1	0	1	0	1	0	1	0	0	1	0	0	0	0	1	0	0	1	0	0	1	0	0	0	0	0	1	0	0	0	1	0	0	1	0	0	0	1	0	0	0	1	0	1	0	1	0	0	1	0	0	0	0	1	0	0	0	0	0	0	0	1	0	1	0	0	0	0	0	0	0	1	0	0	1	0	0	0	1	0	1	0	0	0	0	0	1	0	0	0	1	0	1	0	0	0	0	1	0	0	0	0	1	0	0	0	1	0	0	0	0	0	0	0	0	0	1	0	0	0	0	1	0	0	0	1	0	0	1	0	0	0	0	1	0	0	0	0	0	0	0	0	0	0	0	1	0	1	0	0	0	0	0	0	0	0	0	0	1	0	0	0	0	0	0	1	0	1	0	0	0	0	1	0	1	0	0	0	0	0	0	0	0	0	0	0	0	0	0	1	1	0	0	0	0	0	0	0	0	0	0	0	0	0	1	0	0	0	1	0	0	1	0	0	0	0	0	0	0	1	0	0	0	0	0	0	0	0	0	0	0	0	0	0	0	0	0	0	0	0	0	0	0	0	0	0	0	0	0	0	0	0	0	0	0	0	0	0	0	0	0	0	0	0	0	0	0	0	0	0	0	0	0	0	1	0	0	0	0	0	0	0	0	1	0	0	0	0	0	0	0	0	0	0	1	0	0	0	0	0	0	0	0	0	0	0	0	0	0	0	1	0	1	0	0	0	0	0	0	0	0	0	1	0	0	0	0	0	0	0	0	0	0	0	0	0	0	0	0	0	0	0	0	0	0	0	0	1	0	1	0	1	0	0	0	0	0	0	0	0	0	1	0	1	0	0	0	0	0	0	1	1	0	0	0	1	0	0	0	0	1	0	0	1	0	0	0	1	0	0	0	0	0	0	0	0	0	0	0	0	0	0	0	0	0	0	0	1	0	0	1	0	0	0	0	0	0	0	1	1	0	1	0	0	0	1	0	1	0	1	0	1	0	1	0	1	0	1	0	0	1	0	1	0	1	0	1	0	0	0	1	0	1	0	1	0	0	0	0	1	1	0	0	1	0	0	0	0	0	1	0	1	0	1	0	0	0	1	0	1	1	0	0	1	0	0	1	0	0	0	0	0	1	0	0	1	0	1	0	0	0	0	1	0	1	0	0	1	0	0	0	1	0	1	0	1	0	0	1	0	1	0	1	0	1	0	0	1	0	0	1	0	1	0	0	1	0	0	0	1	0	1	0	1	0	0	0	0	1	0	0	0	1	0	0	1	0	1	1	0	1	0	0	1	0	0	1	0	0	1	0	1	1	0	0	1	0	0	1	1	0	0	1	0	1	0	0	0	1	0	0	0	1	0	1	0	1	0	1	0	1	0	1	0	0	1	0	0	0	0	1	0	0	1	0	0	1	0	1	0	1	0	0	0	1	0	0	1	0	0	0	1	1	0	1	0	1	0	0	0	0	0	0	1	0	0	0	0	0	0	1	0	0	0	0	1	0	0	1	0	1	0	1	0	1	1	0	0	1	0	0	0	1	0	1	0	1	0	1	0	0	1	0	0	1	0	1	0	0	1	0	0	1	0	0	0	1	0	1	1	0	0	1	0	1	0	1	0	0	0	0	1	0	0	0	0	1	0	0	1	1	0	0	1	0	0	0	0	1	0	0	0	1	0	0	1	0	0	0	1	0	0	1	0	0	1	0	1	0	1	0	0	1	0	1	0	1	0	1	1	0	1	0	0	0	0	0	0	0	0	1	1	0	0	1	0	1	0	0	1	0	1	0	0	0	1	0	0	1	0	1	0	0	0	1	0	0	0	0	1	0	0	0	0	0	0	1	0	0	1	0	1	0	1	0	0	1	0	0	1	0	0	1	0	1	0	0	0	1	0	0	0	0	1	0	0	0	1	0	0	0	0	0	0	0	0	0	1	0	0	0	1	0	0	0	1	0	0	0	0	0	0	1	0	0	0	1	0	1	0	1	0	0	0	0	1	0	0	0	0	0	1	0	0	1	1	0	1	0	0	0	0	0	0	1	0	1	0	0	0	0	0	1	0	1	0	0	1	1	0	0	0	0	1	0	1	1	0	0	0	1	1	0	1	0	0	0	0	1	0	0	0	0	0	0	0	0	0	0	1	0	0	0	0	1	0	0	0	0	1	0	0	0	1	0	0	0	0	1	0	1	0	1	0	0	0	0	0	0	0	0	1	1	0	0	0	0	1	0	1	0	1	0	0	0	1	0	0	0	0	0	0	0	0	0	0	0	0	1	0	0	0	0	0	0	1	0	0	0	1	0	1	0	1	0	0	0	0	0	1	0	0	1	0	0	0	0	1	1	0	0	0	0	0	1	0	1	0	1	1	0	0	0	0	0	0	0	0	0	0	0	0	0	0	0	0	0	0	0	0	1	0	0	0	0	1	0	0	0	1	0	0	0	0	0	0	1	0	0	1	1	0	0	0	0	0	0	0	0	0	1	0	0	1	0	0	1	1	0	1	1	0	1	0	0	0	1	0	0	0	0	0	0	1	0	0	0	0	0	0	0	0	0	0	0	0	0	1	0	0	0	0	0	0	0	0	0	0	0	0	0	0	0	0	1	0	0	0	0	0	0	0	0	1	0	0	0	0	0	0	0	0	0	0	0	0	0	0	0	0	0	0	0	0	1	0	0	0	0	0	0	0	0	0	0	0	0	0	0	0	0	0	0	0	0	0	0	0	0	0	0	0	0	0	1	0	0	0	0	0	0	0	0	0	0	0	0	0	0	0	0	0	0	0	0	0	0	0	0	0	0	0	0	0	0	0	0	0	0	0	0	0	0	0	0	0	0	0	0	0	0	0	0	0	0	0	0	0	0	0	0	0	0	0	0	0	0	0	1	0	0	0	1	0	0	0	0	0	0	0	0	0	0	0	0	1	0	0	0	0	0	0	0	0	0	0	0	0	0	0	0	0	0	0	0	0	0	0	0	0	0	0	0	0	0	0	0	1	1	0	0	1	0	0	1	0	0	0	0	1	0	0	1	0	0	1	0	1	0	0	0	1	0	0	0	0	1	0	0	0	0	0	0	0	1	0	0	1	0	0	0	1	0	0	0	1	0	0	0	1	0	1	0	0	0	0	0	0	0	1	0	0	1	0	0	0	1	0	1	0	0	0	0	0	0	1	0	1	0	1	1	0	1	0	1	1	0	0	1	0	0	0	0	1	0	1	0	1	0	0	0	1	1	0	0	1	1	0	0	0	1	0	0	0	1	0	1	0	0	1	1	0	1	0	1	0	1	0	0	0	1	1	0	0	0	0	0	1	1	0	0	0	0	0	0	1	0	0	0	1	0	0	0	1	0	0	0	1	0	1	0	1	0	1	1	0	0	1	0	0	1	0	0	0	0	1	0	1	0	0	1	0	0	0	1	0	1	0	0	0	1	0	0	0	1	1	1	0	0	0	0	1	0	0	1	0	0	0	1	0	0	0	0	0	0	0	1	0	0	0	0	0	1	0	0	0	0	0	0	0	1	0	1	0	0	1	0	0	1	0	0	0	0	0	0	0	0	0	0	1	0	0	0	0	0	0	0	0	0	0	0	0	0	0	0	0	0	1	0	0	0	0	0	0	0	0	0	0	0	0	0	1	0	0	0	0	0	0	0	0	0	0	0	0	0	0	0	0	0	0	0	0	0	0	1	0	0	0	0	0	0	1	0	0	0	0	0	0	0	0	0	0	0	0	0	0	0	0	0	0	0	0	0	0	1	0	0	0	0	0	0	0	0	1	0	0	0	0	0	0	0	0	0	0	0	0	0	0	0	0	0	0	0	0	0	0	0	0	0	0	0	0	0	0	0	0	0	0	0	1	0	0	0	0	0	0	0	0	0	0	0	0	0	0	0	0	0	0	1	0	0	0	0	0	1	0	1	0	0	0	0	0	0	0	0	0	0	0	0	0	0	1	0	0	1	0	0	0	0	0	0	0	0	1	0	0	0	0	0	0	0	0	0	0	0	0	0	0	0	0	0	0	0	0	0	0	0	0	0	0	0	0	0	0	0	0	0	0	0	0	0	0
AM	meAM22	1	0	1	0	1	0	1	0	0	0	0	1	0	1	0	0	0	1	0	0	0	1	0	0	0	0	0	0	1	0	1	0	0	1	0	0	1	0	0	0	1	0	1	0	1	0	0	0	0	1	0	1	1	0	1	0	1	0	0	1	0	1	1	0	1	0	0	1	0	1	0	1	0	1	0	1	0	0	1	1	0	1	0	0	1	0	1	1	0	1	0	0	1	1	0	0	1	0	0	1	1	0	0	1	0	0	1	0	0	1	1	0	1	0	1	0	1	0	1	0	1	0	1	0	0	1	0	1	0	0	1	0	1	0	0	1	0	1	0	0	1	0	1	0	0	1	0	0	1	1	0	0	0	1	0	0	1	0	1	1	0	1	0	0	1	0	1	1	0	1	1	0	1	0	0	1	0	1	0	1	0	0	0	0	1	1	0	0	0	0	0	0	1	1	0	1	0	0	1	0	0	1	0	1	0	1	0	1	0	0	0	1	0	1	0	1	0	0	0	1	0	1	0	0	0	0	1	0	0	1	1	0	1	0	1	0	0	1	0	1	1	0	1	0	0	0	1	0	1	0	0	1	0	1	0	1	0	1	0	0	0	0	0	1	0	0	0	0	1	0	1	0	1	0	1	0	1	0	0	0	0	0	1	1	1	0	1	0	1	0	0	0	0	1	0	0	1	0	0	1	0	0	0	0	1	0	0	1	0	1	1	0	1	0	1	0	1	1	0	1	0	1	0	1	0	1	0	1	0	1	0	0	1	0	1	0	1	0	1	1	0	0	0	0	1	0	0	1	0	1	0	1	0	1	0	0	1	0	0	1	1	0	0	0	0	0	1	1	0	0	0	0	0	0	1	1	0	0	1	0	1	1	0	0	1	0	0	1	0	0	0	0	1	0	0	1	0	0	1	0	0	0	0	0	1	0	1	0	1	0	0	1	0	1	0	1	0	0	0	1	0	1	0	1	0	0	1	0	0	0	1	0	0	0	0	1	0	0	0	1	0	1	0	0	0	0	1	0	0	1	0	0	1	0	0	0	1	0	1	0	1	0	0	0	1	0	1	0	1	0	1	0	0	1	0	1	0	0	0	0	1	1	0	0	1	1	0	0	0	0	1	0	1	1	0	1	1	0	0	1	0	1	0	1	0	1	1	0	0	0	1	0	1	0	0	0	0	1	0	0	0	0	0	1	0	1	0	0	1	1	1	1	0	1	0	0	1	0	0	0	0	0	1	0	0	1	0	0	0	0	0	0	1	0	0	0	1	0	0	0	0	0	0	0	0	0	0	0	1	0	1	0	0	0	0	0	0	1	0	0	0	0	1	1	1	0	1	0	0	1	0	1	0	1	0	0	0	1	0	1	0	0	0	0	0	0	0	0	0	0	0	1	0	0	0	0	0	0	0	0	0	0	0	0	0	0	1	0	0	0	1	0	0	0	1	0	0	0	0	0	0	0	0	0	0	0	0	0	0	0	0	0	1	0	0	0	0	0	0	0	0	1	0	0	1	0	1	0	0	0	0	1	0	0	0	0	0	0	0	0	0	0	0	0	0	0	0	0	1	1	0	0	0	0	0	0	0	0	0	0	0	0	0	1	0	0	0	0	0	0	0	0	0	0	0	0	0	0	0	1	1	0	0	0	0	0	1	0	1	0	0	0	0	0	1	0	0	1	0	1	0	1	0	0	0	1	0	0	1	1	0	0	1	1	1	1	0	1	0	0	1	0	0	0	0	1	1	0	0	0	0	0	0	0	1	0	1	0	0	1	0	0	1	0	1	0	0	0	0	0	0	0	0	0	0	0	0	1	0	1	0	1	0	1	0	1	0	1	0	0	1	0	0	1	0	1	0	0	1	0	1	0	1	0	1	0	0	1	1	0	1	0	1	0	0	1	0	0	1	0	0	1	0	0	0	0	0	1	0	1	0	0	1	0	0	1	0	1	1	0	0	1	0	0	1	0	0	0	1	0	1	0	0	0	0	1	0	1	0	1	0	0	1	0	1	0	1	0	0	1	0	1	0	1	0	0	1	0	1	0	1	0	1	0	0	1	0	0	1	0	1	0	0	1	0	1	0	1	0	1	0	0	1	0	0	0	1	0	0	1	0	0	0	1	0	0	1	0	1	0	0	0	1	0	1	0	0	0	0	0	0	0	1	0	0	0	0	1	0	0	0	1	0	0	1	0	1	0	0	1	0	0	0	0	1	0	0	0	1	0	1	0	0	1	0	0	0	0	1	0	0	1	0	0	1	0	0	0	1	0	0	0	1	0	0	1	1	0	0	1	0	0	1	0	0	0	0	0	0	0	0	0	0	0	0	0	0	0	0	1	1	0	0	0	0	0	0	0	1	0	1	0	1	0	1	0	1	0	0	0	1	0	0	1	0	0	0	0	0	0	0	0	0	0	1	0	0	1	0	0	1	0	0	0	1	0	1	0	0	0	1	0	1	0	0	0	0	0	0	0	0	0	0	0	1	0	0	0	0	0	0	1	0	0	0	0	0	0	0	0	0	0	0	1	0	0	1	0	0	0	1	0	0	0	0	1	0	0	0	0	1	0	1	0	0	1	0	1	0	0	0	0	0	0	0	0	0	0	1	0	0	0	1	0	0	0	0	0	1	0	1	0	0	0	0	0	0	0	1	0	0	0	1	0	0	0	0	1	0	0	0	0	0	0	1	0	0	0	0	0	0	1	0	0	0	0	0	0	0	0	1	1	0	0	0	0	0	0	0	0	0	0	0	0	0	0	0	0	0	0	0	0	0	0	0	0	0	0	0	0	0	0	0	0	0	0	0	0	0	0	0	0	0	0	0	0	0	0	0	0	0	0	0	0	0	0	0	0	0	1	0	0	0	0	0	0	0	0	0	0	0	0	0	0	0	0	0	0	0	0	0	0	1	0	1	0	0	0	0	0	0	0	0	0	0	0	0	0	0	0	0	1	0	0	0	0	0	0	0	0	0	0	0	0	0	0	0	0	0	0	0	0	0	0	0	0	0	0	0	0	0	0	0	0	0	0	0	0	0	0	0	0	0	0	0	0	0	0	0	0	0	0	0	0	0	0	0	0	0	0	0	0	0	0	0	0	0	0	0	0	0	0	0	0	0	0	0	0	0	0	0	0	0	0	0	0	0	1	1	1	1	1	0	0	0	1	0	1	1	0	1	0	0	0	1	0	1	0	0	0	0	0	1	0	1	0	1	1	1	0	0	0	1	0	0	0	0	0	0	1	0	0	0	0	0	1	0	1	0	0	0	0	0	1	0	1	1	0	0	0	0	0	0	0	1	0	1	0	0	1	0	0	0	0	0	1	0	0	1	0	0	1	0	1	1	1	0	1	1	0	1	0	0	0	0	0	0	1	0	0	0	1	0	1	0	0	0	0	1	0	0	0	0	1	0	1	0	1	0	0	1	0	0	0	1	0	0	0	1	0	0	1	0	1	0	0	0	0	0	0	0	0	0	0	0	0	1	0	0	0	0	0	0	0	1	0	0	0	0	1	0	0	1	0	0	0	0	0	0	0	0	0	0	0	0	0	0	0	0	0	0	0	0	0	0	0	0	0	0	0	0	0	1	0	0	1	0	0	0	0	1	0	0	0	0	0	0	0	0	0	0	0	0	0	0	0	0	0	1	0	0	1	1	0	0	0	0	0	0	0	0	0	0	0	0	0	0	0	0	0	0	0	0	1	0	0	0	0	0	0	0	0	0	0	0	0	1	0	0	0	0	0	0	0	0	0	0	0	0	0	0	0	0	0	0	0	0	0	0	0	0	0	0	0	0	0	0	0	0	0	0	0	0	0	0	0	0	0	0	0	1	0	0	0	1	1	1	0	0	0	0	0	0	1	0	1	0	0	1	1	0	0	0	1	0	1	0	1	0	1	0	1	0	0	1	0	0	0	0	0	0	0	1	0	0	1	0	0	0	1	0	0	0	0	0	0	1	0	0	0	0	1	0	0	0	0	0	1	0	0	0	0	0	1	0	0	1	0	0	0	1	1	1	0	0	0	0	0	1	0	1	1	0	1	0	1	0	0	1	0	0	1	0	1	0	0	0	0	1	0	1	0	0	0	1	0	0	0	0	0	0	0	1	0	0	0	1	0	1	0	1	0	1	1	0	1	0	1	0	0	1	0	0	0	1	0	0	1	0	0	0	0	1	0	0	0	0	1	0	0	1	0	1	0	0	1	0	0	1	0	0	0	0	0	0	1	0	0	0	0	0	0	0	0	0	0	0	0	1	0	0	1	0	0	1	0	0	0	1	0	0	0	0	1	0	0	0	0	1	0	0	0	0	0	0	0	0	0	0	0	0	0	0	0	0	0	0	0	0	0	1	0	0	0	0	0	0	0	1	0	0	0	0	0	0	0	0	0	0	0	0	0	0	0	0	0	0	0	0	0	0	0	0	0	0	0	0	0	0	0	0	0	0	0	0	0	0	0	0	0	0	0	0	0	0	0	0	0	0	0	0	0	0	0	0	0	0	0	0	0	0	0	0	0	0	0	0	1	0	0	0	0	1	0	0	0	0	0	0	1	0	0	0	0	0	0	0	0	0	0	0	0	1	0	0	0	0	0	0	0	0	0	0	0	0	0	0	0	0	0	0	0	0	0	0	0	0	0	0	0	0	0	0	0	0	0	0	0	0	0	0	0	0	0	0	0	0	0	0	0	0	0	0	0	0	0	0	1	0	0	0	0	0	0	0	0	0	0	0	0	0	0	0	0	1	0	1	0	0	0	0	0	1	0	1	0	1	0	0	0	0	0	0	0	0	0	0	0	0	0	0	1	0	0	0	0	0	0	0	0	0	0	0	0	1	1	0	0	0	0	0	0	0	0	0	0	0	0	1	0	0	0	1	0	0	0	0	0	0	0	0	1	0	0	0	0	1	0	0	0
AM	meAM23	1	0	1	0	1	0	1	0	1	0	0	1	0	1	0	0	0	1	0	0	0	0	1	0	0	0	0	0	0	0	0	0	0	1	0	0	0	0	1	0	1	0	0	1	0	1	0	0	1	0	0	1	0	1	0	1	1	0	0	0	0	1	0	1	0	1	0	1	0	1	0	1	0	0	1	1	0	0	1	0	0	0	1	0	1	0	1	1	0	1	0	1	0	0	1	0	1	0	0	1	0	1	0	0	0	0	1	0	0	1	1	0	0	1	0	1	1	0	1	0	1	0	0	0	0	1	0	0	1	0	0	1	0	1	0	1	0	0	1	0	1	0	1	0	0	0	1	0	1	1	0	0	0	0	1	1	0	0	1	1	0	1	0	0	1	0	1	0	1	0	0	1	1	0	0	1	0	0	0	0	0	1	0	0	1	1	0	0	0	0	0	1	0	0	0	1	0	0	1	1	0	1	0	1	0	0	1	1	0	0	0	1	0	0	1	1	0	0	0	1	0	0	0	0	0	0	0	1	0	1	0	1	0	1	0	1	0	0	0	1	0	1	0	1	0	0	0	0	1	0	0	1	1	0	0	1	0	0	1	0	0	0	0	0	0	0	0	0	0	0	1	0	1	0	1	0	0	0	0	0	0	0	1	0	0	0	1	0	1	0	0	0	0	0	0	0	1	0	1	0	0	0	0	0	0	0	0	0	0	1	0	1	0	1	0	0	1	0	0	1	0	0	1	1	0	1	0	0	0	0	1	0	0	1	0	1	0	0	1	1	0	0	0	0	1	0	0	0	1	0	0	0	1	0	0	0	0	0	0	0	0	1	0	0	0	0	0	0	1	0	0	0	0	0	1	0	0	0	0	1	1	0	1	0	0	0	0	1	0	0	0	0	1	0	0	0	1	0	0	0	0	0	0	0	1	0	0	0	0	0	0	1	0	0	0	0	1	0	0	0	0	0	0	0	0	0	0	0	0	0	0	1	0	0	0	0	0	0	0	0	0	0	0	0	0	0	0	0	0	0	0	0	1	0	0	0	1	0	1	0	0	0	0	0	1	0	0	0	1	0	0	0	0	0	0	0	0	0	0	0	1	0	0	0	0	0	0	0	0	0	0	0	0	1	0	0	0	0	0	0	0	0	0	0	0	0	0	0	0	0	0	0	0	0	0	0	0	0	0	0	0	0	0	0	0	0	0	0	0	0	0	0	0	0	0	0	0	0	0	0	0	0	0	0	0	0	0	0	0	0	0	0	0	0	0	0	0	0	0	0	0	0	0	0	0	0	0	0	0	0	0	0	0	0	0	0	0	0	0	0	0	0	1	0	0	0	0	0	0	0	0	0	0	0	0	0	0	0	0	0	0	0	0	0	0	0	0	0	0	0	0	0	0	0	0	0	0	0	0	0	0	0	0	0	1	0	0	0	0	0	0	0	0	0	0	0	0	0	0	0	0	0	0	0	0	0	0	0	0	0	0	0	0	0	0	0	0	0	0	0	0	0	0	1	0	0	0	0	0	0	0	0	1	0	0	0	0	0	0	0	0	0	0	0	0	0	0	0	1	0	0	0	0	0	0	0	0	0	0	0	1	1	0	0	0	0	0	0	0	0	0	0	0	0	0	0	1	0	0	0	0	0	0	0	0	0	0	1	1	0	0	0	0	0	0	0	1	0	0	0	0	1	0	0	0	0	0	0	1	0	0	0	0	0	0	1	0	0	0	0	0	0	0	0	0	1	0	0	0	0	0	0	0	0	0	0	0	0	0	0	0	0	0	0	0	0	0	0	0	0	0	0	0	0	0	0	0	1	0	1	0	1	0	1	0	1	0	1	0	0	1	0	0	1	0	0	1	0	1	0	1	0	1	0	1	0	0	0	1	0	1	0	1	0	1	0	0	0	1	0	0	1	0	0	0	0	0	1	0	1	0	0	1	0	0	1	0	0	1	0	0	1	0	0	1	0	0	0	1	0	1	0	0	1	0	1	0	1	0	1	0	0	1	0	0	0	1	0	0	1	0	1	0	1	0	0	0	0	0	0	1	0	0	1	0	1	0	0	1	0	1	0	0	1	0	1	0	0	0	1	0	1	0	0	0	0	1	0	0	0	1	0	0	1	0	0	1	0	1	0	0	1	0	0	1	0	0	0	0	1	0	0	1	0	0	0	0	1	0	0	0	0	1	1	0	0	1	0	0	0	1	1	0	1	1	0	0	0	1	0	1	0	0	1	0	0	0	0	1	0	0	1	0	0	1	0	1	0	1	0	0	1	0	1	0	1	1	0	0	1	1	0	1	0	1	0	0	0	1	0	0	0	0	0	1	1	0	0	0	1	1	0	0	1	0	0	0	0	1	0	1	0	1	0	1	0	1	0	0	0	1	0	0	0	0	1	1	0	0	0	1	0	1	0	1	0	0	1	0	0	1	0	0	0	1	0	1	0	0	1	0	0	1	0	1	0	0	0	0	0	0	0	0	0	1	0	0	0	0	0	0	1	0	0	0	0	0	0	0	0	1	0	0	1	0	0	1	0	0	0	1	0	1	0	0	1	0	0	0	0	0	0	1	0	0	1	0	1	0	0	0	0	0	0	0	0	0	0	1	0	0	0	0	0	0	0	0	0	0	1	1	0	0	0	0	0	0	0	1	0	0	0	1	0	0	0	0	1	0	0	0	0	0	1	0	0	0	0	0	0	0	1	0	0	0	1	0	0	0	0	1	0	0	0	0	0	0	0	0	0	0	0	0	1	0	0	0	0	0	0	0	0	0	0	0	0	0	0	0	0	0	0	0	0	0	0	0	0	0	0	0	0	0	0	0	0	0	0	0	0	0	0	0	0	0	0	0	0	0	0	0	0	0	0	0	0	0	0	0	0	0	0	0	0	0	0	1	0	0	0	0	0	1	0	0	0	0	0	0	0	0	0	0	0	0	0	0	0	0	0	0	0	0	0	0	0	0	0	0	0	0	0	0	0	0	0	0	0	0	0	0	0	0	0	0	0	0	0	0	0	0	0	0	0	0	0	0	0	0	0	0	0	0	0	0	0	0	0	0	0	0	0	0	0	0	0	0	0	0	0	0	0	0	0	0	0	0	0	0	0	0	0	0	0	0	0	0	0	0	0	0	0	0	0	0	0	0	1	1	1	0	1	0	0	0	0	0	1	0	0	1	0	0	0	0	0	1	0	0	0	0	0	1	0	1	1	0	1	0	0	0	0	0	0	1	0	0	0	0	0	0	0	0	0	0	1	0	1	0	0	0	1	0	1	0	0	1	0	0	0	1	0	0	0	0	0	1	0	0	0	0	0	0	0	0	0	1	0	1	0	1	0	0	0	1	1	0	1	1	0	1	0	0	0	0	1	1	0	0	0	0	1	0	0	0	1	0	0	1	0	0	0	0	0	0	1	0	0	0	0	0	0	1	1	0	1	0	1	0	0	0	1	0	1	0	0	0	0	0	0	0	0	1	1	0	1	0	1	0	0	0	0	0	0	0	0	0	0	0	0	0	0	1	0	0	0	0	0	0	0	0	0	0	1	0	0	0	0	0	0	0	0	0	0	0	0	0	0	0	0	0	0	1	0	0	1	0	0	0	0	0	0	0	0	0	0	0	0	0	0	0	0	0	0	0	0	0	0	0	0	0	0	0	0	0	0	0	0	0	0	0	0	0	0	0	0	0	0	0	0	0	0	0	0	0	0	0	0	0	0	0	0	0	0	0	0	0	0	0	1	0	0	0	0	0	0	0	0	0	0	0	0	0	0	0	0	0	0	0	0	0	0	0	0	0	0	0	0	0	0	0	0	0	0	0	0	0	0	0	0	1	0	1	0	1	1	1	0	0	0	0	0	0	0	0	1	0	0	1	0	1	0	0	1	0	1	0	1	0	1	0	0	0	0	1	0	0	1	1	0	0	0	1	0	0	0	0	0	0	1	0	0	0	1	0	0	0	1	0	0	0	0	0	0	0	0	0	1	0	0	0	1	0	0	1	0	1	0	0	1	0	1	0	1	0	1	0	1	1	0	1	0	0	1	0	0	0	1	0	0	0	1	0	1	0	1	0	1	1	0	1	0	1	0	1	0	0	0	0	0	0	0	1	0	0	0	0	1	1	0	1	0	1	1	0	0	0	0	1	0	1	0	0	0	0	1	1	0	0	0	0	0	0	0	0	0	0	1	0	0	0	1	0	0	1	0	0	1	0	1	0	1	1	0	0	1	0	0	0	0	0	0	0	0	0	1	0	0	1	0	0	0	0	1	1	0	0	0	1	0	0	0	0	1	1	0	0	0	1	0	0	0	0	0	1	1	0	0	0	0	0	0	0	0	0	0	0	0	0	0	1	0	1	0	0	0	0	0	1	0	0	0	0	0	0	0	0	0	1	0	0	0	0	0	0	0	0	1	0	0	0	0	0	0	0	0	0	0	1	0	0	0	0	0	0	0	0	0	0	0	0	0	0	0	0	0	0	0	0	0	0	0	0	0	1	0	0	0	0	0	0	0	0	0	0	0	0	0	0	0	0	0	1	0	0	0	0	0	0	1	0	0	0	0	0	0	0	0	0	0	0	0	0	0	0	0	0	0	0	0	0	0	1	0	0	0	0	0	0	0	0	1	0	0	0	0	0	0	0	1	0	0	0	0	0	0	0	0	0	0	0	0	0	0	0	0	0	0	0	0	0	0	0	0	0	0	0	0	0	0	0	0	0	0	0	0	0	0	0	0	0	0	0	0	0	0	0	0	0	0	1	0	1	0	1	0	0	0	0	0	0	0	0	0	0	0	0	0	0	0	0	0	0	0	0	0	0	0	0	0	0	0	0	0	1	0	0	0	0	0	0	0	0	0	1	0	0	0	0	0	0	0	0	0	0	0	0	0	0	0	0	1	0	0	0	0	0	0	0	0
AM	meAM24	1	0	0	1	1	0	1	0	0	1	0	1	0	1	0	0	0	1	0	0	0	0	1	0	0	0	0	1	0	0	0	1	0	1	0	0	0	0	1	0	1	0	0	0	0	1	0	0	0	1	0	1	0	0	0	0	1	0	0	1	0	1	0	1	0	1	0	1	0	1	0	1	0	0	1	0	1	0	1	0	1	0	1	0	1	0	1	0	1	1	0	1	0	0	0	0	0	1	0	1	0	1	0	1	0	0	0	0	0	1	1	0	0	1	0	1	1	0	1	0	1	0	0	1	0	1	0	1	0	0	0	1	0	1	0	0	1	0	1	0	1	0	1	0	0	0	1	0	1	0	1	0	0	0	1	0	1	0	1	1	0	1	0	0	1	0	1	0	1	0	0	1	1	0	0	1	0	1	0	0	0	1	0	0	1	0	1	0	0	0	0	0	1	0	0	1	0	0	1	0	0	1	0	0	1	0	1	0	1	0	1	1	0	0	1	0	1	0	0	1	0	1	0	0	0	0	0	1	0	1	0	1	0	1	0	1	0	1	0	1	1	0	0	1	0	0	1	0	1	0	0	1	0	1	0	1	0	0	1	0	0	0	0	0	0	1	0	0	0	0	1	0	1	0	0	1	1	0	1	0	0	0	1	1	0	0	1	0	1	0	0	0	1	1	0	0	1	0	1	0	0	0	0	0	0	0	0	1	0	1	0	1	0	1	0	1	0	1	0	1	0	0	1	1	0	1	0	1	0	0	1	0	0	1	1	0	0	1	1	0	1	0	0	0	1	0	0	0	1	0	1	0	1	1	0	0	1	0	0	0	0	1	1	0	0	0	1	0	1	0	0	0	0	0	1	0	0	0	1	0	1	0	1	0	1	0	0	1	0	0	0	0	1	0	0	1	0	0	0	0	0	0	0	0	1	0	0	0	1	0	0	1	0	0	1	0	1	0	0	0	0	1	0	1	0	0	0	0	0	0	0	1	0	0	0	1	0	0	0	1	0	0	0	0	0	0	0	0	0	1	0	0	1	0	0	0	1	0	1	0	0	0	0	0	1	0	0	0	1	0	0	0	1	0	0	1	0	0	0	0	1	1	0	0	1	0	0	0	0	0	1	0	0	1	0	0	0	0	0	0	0	0	1	0	0	1	1	0	0	0	0	1	0	0	0	0	0	0	0	0	1	0	0	1	0	1	0	0	0	1	0	0	0	1	0	0	0	0	0	0	0	0	0	0	0	0	0	0	0	0	1	0	0	0	0	0	0	0	0	0	0	0	0	0	0	0	0	0	1	0	0	0	0	0	0	0	0	0	0	1	0	0	1	0	0	0	0	0	0	1	0	0	0	1	0	0	0	1	0	0	0	0	0	0	0	0	0	0	0	0	0	0	0	0	0	0	0	0	0	0	0	0	0	0	0	0	0	0	0	0	0	1	0	1	0	0	0	0	0	0	0	0	0	0	0	0	0	0	0	0	0	0	0	0	0	0	0	0	0	0	0	0	0	1	0	0	0	0	0	0	0	1	0	0	0	0	0	0	0	0	0	0	0	0	0	0	0	0	1	0	0	0	0	0	0	0	0	0	0	0	0	0	0	0	0	0	0	0	0	0	0	0	0	0	0	0	0	0	0	0	1	0	0	0	0	0	0	1	0	1	0	0	0	0	0	0	0	0	0	0	0	1	0	0	0	0	0	0	1	1	0	0	1	0	0	1	0	0	1	0	0	0	0	0	0	1	0	0	0	0	0	0	0	0	0	0	0	0	0	0	0	0	1	0	0	0	0	0	0	0	0	0	0	0	0	0	0	1	0	1	0	1	0	0	0	1	0	1	0	0	1	1	0	1	0	1	1	0	1	0	1	0	1	0	1	0	0	0	1	0	1	0	1	0	1	0	0	0	1	0	0	1	0	0	0	0	0	1	0	1	0	0	1	0	0	1	0	0	0	1	0	1	0	0	1	0	0	0	1	0	1	1	0	0	1	0	0	1	0	0	1	0	1	0	1	0	0	0	0	1	0	1	0	1	0	0	0	0	1	0	1	0	1	0	0	0	0	0	1	0	1	0	0	1	0	0	0	1	0	1	0	1	0	0	0	0	1	0	0	1	0	0	0	1	0	0	1	0	0	0	1	0	1	0	0	1	0	1	0	1	0	0	1	0	0	0	0	1	0	0	1	0	1	0	1	0	1	0	0	0	1	0	1	0	1	0	1	0	1	0	1	0	0	1	0	0	0	0	1	0	0	1	0	0	1	0	1	0	1	0	0	0	1	0	1	1	0	1	0	1	0	1	1	0	1	0	0	0	0	0	1	0	0	0	1	0	0	0	1	0	1	0	0	1	1	0	1	0	1	0	1	1	0	1	0	0	1	1	0	1	1	0	1	1	0	0	1	0	0	1	0	0	1	0	1	0	0	1	0	0	1	0	0	1	0	1	0	1	0	1	0	0	1	0	1	0	0	0	0	1	0	0	0	0	1	0	1	0	1	0	0	0	0	0	0	1	1	0	0	0	1	0	0	1	0	0	1	0	0	0	1	0	0	1	0	1	0	1	0	1	1	0	1	1	0	1	0	1	0	1	0	1	0	0	0	0	0	0	1	1	0	1	0	0	1	0	0	0	1	0	1	0	0	1	0	0	0	1	1	0	0	0	1	0	1	0	0	1	0	0	0	0	1	0	1	0	1	0	0	0	0	1	0	0	1	0	0	1	0	0	1	1	0	0	1	0	1	0	0	0	0	1	0	1	1	0	0	0	0	1	0	0	0	0	0	0	0	0	0	1	0	0	0	1	0	0	0	0	0	0	1	0	0	1	0	0	1	0	1	0	0	0	0	1	0	0	0	0	0	1	0	0	1	1	0	1	0	0	0	0	0	0	1	0	1	0	0	0	1	0	0	0	1	0	1	0	0	0	0	0	0	1	0	1	1	0	0	0	1	0	1	0	0	0	0	0	1	0	0	0	0	0	1	0	0	0	0	0	1	0	0	0	1	0	0	0	0	1	0	0	0	1	0	1	0	0	0	0	1	0	1	0	0	0	0	0	1	1	0	1	1	0	0	0	0	0	0	1	0	1	0	0	0	0	0	0	0	0	0	0	1	1	0	0	0	0	1	0	1	0	0	0	1	0	0	1	1	1	0	1	0	1	0	0	0	0	0	1	0	0	1	0	0	0	1	0	1	0	0	0	0	0	0	0	1	0	1	1	0	0	0	0	0	0	0	0	0	0	0	1	0	0	0	0	1	0	0	0	1	0	0	0	0	1	0	0	1	0	0	0	0	0	0	0	0	0	1	0	0	0	0	0	0	0	0	1	0	0	1	0	1	0	0	0	1	1	0	1	1	0	1	1	0	0	0	1	1	0	0	0	0	0	0	0	0	0	0	0	0	0	0	0	1	0	0	1	0	0	0	0	1	0	0	0	1	0	0	1	0	0	0	1	0	1	0	0	0	0	0	0	0	0	0	0	0	0	0	1	0	0	0	0	0	0	1	0	0	0	0	1	0	0	0	0	0	0	0	0	0	0	0	0	0	1	0	0	0	0	1	0	0	0	0	0	0	0	0	0	0	0	0	0	1	0	1	0	0	0	0	0	0	0	0	0	0	1	0	0	0	0	0	0	0	0	0	0	0	0	1	0	0	1	1	0	0	0	0	0	0	0	0	0	0	0	0	0	0	0	0	0	0	1	0	1	0	0	0	0	0	0	0	0	0	0	0	0	0	0	0	0	1	0	0	0	0	0	0	0	0	0	0	0	0	1	0	0	0	0	0	0	0	0	0	0	0	0	0	0	0	0	0	0	0	0	0	0	0	0	0	0	1	0	1	0	1	1	1	0	0	1	0	0	1	0	0	0	0	0	1	0	1	0	0	1	0	1	0	0	0	0	1	0	0	0	1	0	0	1	0	0	0	0	1	0	0	0	0	0	1	1	0	0	0	1	0	0	1	0	0	0	0	0	0	0	0	0	0	1	0	0	0	0	0	0	1	0	1	0	0	0	1	0	0	1	0	1	0	1	1	0	1	1	0	1	0	0	1	1	0	0	0	1	0	1	0	1	0	0	1	0	0	0	1	0	1	0	1	0	1	0	0	0	1	0	1	0	0	1	1	0	1	0	1	1	0	0	0	0	1	0	1	0	0	1	0	1	0	1	0	0	0	0	0	0	0	0	0	1	0	0	1	0	0	1	1	0	0	1	1	0	1	0	1	0	1	1	0	0	1	0	0	0	0	1	0	1	0	0	1	0	0	0	0	0	1	0	0	0	1	0	1	1	1	1	1	0	0	1	1	0	1	0	1	0	0	1	0	0	0	0	0	1	0	1	1	0	0	0	0	1	1	0	1	0	0	0	0	0	1	1	0	1	0	1	0	0	1	0	0	0	0	1	1	0	0	0	0	1	0	0	0	0	0	0	0	0	0	0	1	0	0	0	1	0	0	1	0	0	0	0	0	0	0	0	0	1	0	1	0	1	0	0	0	0	0	0	0	0	0	0	0	0	1	0	0	0	0	0	0	0	0	0	1	0	0	0	0	0	1	1	0	0	0	0	0	0	0	0	0	0	0	0	0	0	0	0	0	0	0	0	0	0	1	0	0	0	0	0	0	0	0	0	0	0	0	0	0	0	0	0	0	0	0	0	0	0	0	0	0	0	0	0	0	0	0	0	0	0	0	0	0	0	0	0	0	0	0	1	0	0	0	0	0	0	0	0	0	0	0	0	0	0	0	0	0	0	0	0	0	0	1	0	1	0	1	0	0	1	0	1	0	0	0	0	1	1	0	0	0	1	0	0	1	0	0	0	0	0	0	0	0	0	0	0	1	0	0	0	0	0	0	0	1	0	1	0	0	0	0	0	0	0	0	0	0	0	0	0	0	0	0	0	0	0	0	0	0	0	0	0
AM	meAM25	1	0	1	0	1	0	1	0	1	0	0	1	0	1	0	0	0	1	0	0	0	1	0	0	0	0	1	0	0	0	1	0	0	1	0	0	1	0	1	0	1	0	1	0	0	0	1	0	0	1	0	1	1	0	1	0	1	0	0	1	0	1	1	0	1	0	0	1	0	1	1	0	0	0	0	1	0	0	1	1	0	0	1	0	1	0	1	0	1	1	0	1	1	0	0	0	0	1	1	0	1	0	0	1	0	0	1	0	0	1	1	0	1	0	1	0	1	0	1	0	1	0	0	1	0	1	0	1	0	0	1	0	0	1	0	1	0	0	1	0	1	0	1	0	0	0	1	0	1	1	0	0	1	1	0	0	1	1	0	1	0	1	0	0	1	0	1	1	0	0	1	0	1	0	0	1	0	1	0	0	0	0	0	0	1	0	1	0	0	0	1	0	0	0	0	1	0	0	1	0	0	1	0	1	0	1	0	1	0	1	0	1	0	1	0	1	0	0	0	1	0	1	0	1	0	0	1	0	0	1	0	1	1	0	1	0	0	1	0	1	1	0	1	0	0	0	1	0	1	0	0	1	0	1	0	1	0	0	1	0	0	0	0	0	1	1	0	1	0	0	1	0	1	0	1	0	1	0	0	0	0	0	1	0	1	0	1	0	1	0	0	0	1	0	0	0	1	0	0	1	0	0	0	0	0	0	1	0	0	1	0	1	1	0	1	0	0	0	0	1	0	1	0	1	0	1	0	1	0	1	0	0	1	0	1	0	0	0	1	1	0	0	0	0	1	0	0	0	1	1	0	0	1	1	0	0	1	0	0	0	0	1	1	0	0	0	1	0	1	1	0	0	0	0	1	0	0	0	1	0	1	0	1	1	0	0	0	1	0	1	0	0	1	0	0	1	0	0	1	0	0	0	0	0	1	0	1	0	0	1	0	1	0	0	1	0	1	0	0	1	0	0	0	1	0	0	0	0	0	0	0	1	0	0	0	0	0	0	0	1	0	0	0	0	0	0	0	0	0	1	0	0	1	0	0	0	1	0	1	0	0	0	0	0	1	0	0	0	1	0	0	0	1	0	0	1	0	0	0	0	0	1	0	0	1	0	0	0	0	0	0	0	0	1	0	0	0	0	0	0	0	0	0	0	0	0	0	0	0	0	0	0	0	0	0	0	0	0	0	0	0	0	0	1	0	1	0	0	0	0	0	0	0	0	0	0	1	0	0	0	0	0	1	0	0	0	0	0	0	0	0	0	1	0	0	0	1	0	0	0	0	0	0	0	0	0	0	0	1	0	1	0	0	0	0	0	0	0	0	0	0	1	0	0	1	0	1	0	0	1	0	0	0	1	0	0	0	1	0	0	0	0	0	0	0	1	0	0	0	0	0	0	0	0	0	0	0	0	0	0	0	0	0	0	0	0	1	0	0	0	1	0	0	0	1	0	0	0	0	0	0	0	0	0	0	0	0	1	0	0	0	0	1	0	0	0	0	0	0	0	0	0	0	0	0	0	0	0	0	0	0	1	0	0	0	0	0	0	0	0	0	0	0	0	0	0	0	0	1	0	0	0	0	0	0	0	0	0	0	0	0	0	0	0	0	0	1	0	0	0	0	0	0	0	0	0	0	0	0	0	1	0	0	0	0	0	1	0	1	0	0	0	1	0	1	0	0	0	0	1	0	1	0	0	0	1	0	1	0	1	0	0	0	0	0	1	0	1	0	0	1	0	0	1	0	1	0	0	0	0	0	0	0	0	0	0	0	0	0	1	0	0	0	0	1	0	1	0	0	0	0	0	0	0	0	0	0	1	0	1	0	1	0	1	0	1	0	1	0	1	0	0	0	1	0	0	0	0	1	0	1	0	1	0	1	0	0	0	1	0	1	0	1	0	1	0	0	0	1	0	0	1	0	1	0	0	0	1	0	1	0	0	1	0	0	1	0	0	1	0	0	1	0	0	1	0	0	0	1	0	1	0	1	0	0	1	0	1	0	0	1	0	1	0	1	0	0	0	0	1	0	1	0	1	0	0	1	0	1	0	1	0	1	0	1	0	0	1	0	0	1	0	1	0	1	0	1	1	0	1	0	1	0	0	0	1	0	0	0	1	0	0	0	1	0	0	1	0	1	0	1	1	0	0	1	0	1	0	0	1	0	1	0	0	0	0	1	0	0	0	0	1	0	1	0	1	0	0	0	1	0	0	0	0	0	0	1	0	1	1	0	0	0	1	0	0	0	1	0	0	0	1	0	0	1	0	1	0	1	0	0	1	0	0	0	1	0	1	0	1	1	0	1	0	0	0	0	0	0	0	0	1	0	0	0	0	0	0	1	0	1	0	1	0	0	0	1	1	0	1	0	1	0	1	0	0	1	0	0	0	1	0	1	1	0	1	1	0	0	1	0	0	1	0	1	0	1	0	0	0	1	0	0	1	0	1	0	1	0	1	0	1	0	0	1	0	0	0	1	0	0	0	0	0	1	0	1	0	1	0	0	1	0	0	0	0	1	0	0	0	1	0	1	0	0	0	1	0	0	0	1	0	0	1	0	1	0	0	0	0	1	0	1	1	0	1	0	1	0	1	0	1	0	0	0	0	0	1	0	1	0	0	1	0	1	0	0	0	1	0	1	0	0	1	0	0	0	0	1	0	0	0	1	0	0	0	1	0	0	0	0	0	1	1	0	0	1	0	0	0	1	0	0	0	1	0	0	1	0	0	1	1	0	0	0	0	1	0	0	0	1	0	0	0	1	0	0	0	0	0	0	0	0	0	0	0	0	0	0	1	0	0	0	1	0	0	0	0	0	1	0	1	0	1	0	0	1	0	1	0	0	0	0	1	0	0	0	0	0	1	0	0	1	1	1	0	0	0	0	0	0	0	1	0	1	0	0	0	0	0	0	0	1	0	1	0	0	0	0	0	1	0	0	0	0	0	0	0	1	0	1	0	0	0	0	0	0	1	0	0	0	0	1	0	0	0	0	1	0	0	0	0	1	0	0	0	0	1	0	0	0	1	0	1	0	0	1	0	1	0	1	0	0	0	0	0	1	1	0	1	0	0	0	0	0	1	0	1	0	0	0	0	0	1	0	0	0	0	0	0	0	1	0	0	0	0	1	0	0	0	0	0	1	0	0	0	1	1	1	1	1	1	0	0	0	0	0	1	1	0	1	1	0	0	1	0	1	0	0	0	0	0	0	0	1	0	1	1	0	0	0	0	1	0	0	0	0	0	0	0	0	0	0	0	1	0	0	1	0	1	0	0	0	1	0	0	1	0	0	0	0	0	0	0	0	0	1	0	0	0	0	1	0	1	0	1	0	0	0	1	1	0	0	1	1	1	0	1	1	0	1	1	0	0	1	0	1	0	0	1	0	1	1	0	0	1	0	0	0	0	0	0	1	0	0	1	0	0	0	0	0	0	0	1	0	0	0	1	0	0	0	1	0	0	0	0	0	0	0	0	0	0	0	0	0	0	1	0	0	0	0	0	0	0	1	0	0	0	0	0	0	0	1	0	0	0	0	0	0	0	0	0	0	0	0	0	0	0	0	0	0	1	0	0	0	0	0	0	0	0	0	0	1	0	0	1	0	0	0	0	1	0	0	0	0	1	0	0	0	0	0	0	0	0	0	0	0	0	1	0	0	1	0	0	1	0	0	0	0	1	1	0	0	0	0	0	0	0	1	0	0	1	0	1	0	0	0	0	0	0	0	1	0	0	0	0	1	0	1	0	0	0	0	0	0	1	0	0	0	0	0	0	0	1	0	0	0	0	0	0	0	0	0	0	0	0	0	0	0	0	0	0	0	0	0	0	0	0	0	0	0	0	1	0	1	0	0	1	0	0	0	0	0	1	0	0	0	0	1	0	1	0	0	1	0	1	0	0	0	0	1	0	0	0	1	0	0	0	0	0	1	0	1	1	0	1	0	0	0	1	0	0	0	0	0	0	0	1	0	1	0	0	0	0	0	0	0	1	0	1	0	0	0	0	1	0	1	0	0	0	1	1	1	0	0	1	0	1	1	0	1	0	1	1	0	0	0	0	0	0	0	1	0	1	0	1	0	0	1	0	1	0	0	0	0	0	0	0	1	0	1	0	1	0	1	0	0	1	1	0	1	0	1	1	0	0	0	0	1	0	1	0	0	0	0	1	0	1	0	0	0	0	0	1	0	0	0	0	0	0	0	1	0	0	0	1	0	0	0	1	0	0	1	0	0	1	0	0	1	0	0	0	0	0	0	1	0	0	1	0	0	0	1	0	1	0	0	0	1	0	0	1	0	0	1	0	0	0	0	0	1	0	1	0	0	0	1	0	0	0	0	1	0	0	0	0	0	0	0	0	1	0	0	0	0	0	0	0	1	1	0	0	0	0	0	0	1	0	0	0	0	0	0	0	0	0	0	1	0	0	0	0	0	0	0	0	0	0	0	0	0	0	0	0	0	1	0	0	0	0	0	0	0	0	0	0	0	0	0	0	0	0	0	0	0	0	0	0	0	0	0	0	0	0	0	0	0	0	0	0	0	0	1	0	0	0	0	0	0	1	0	0	0	0	0	0	1	0	0	0	0	0	0	0	0	0	0	0	0	0	0	0	0	0	0	0	0	0	0	0	0	0	0	0	0	0	0	0	0	0	0	0	0	0	0	0	0	0	0	0	0	0	0	0	0	0	0	0	0	0	0	0	0	0	0	0	0	1	0	0	0	0	0	0	0	0	0	0	0	0	0	0	0	0	0	0	1	0	0	0	0	0	1	0	1	0	0	0	0	0	0	0	0	0	0	0	0	0	0	0	0	0	1	0	0	0	0	0	0	0	1	0	0	0	0	0	0	0	0	0	0	0	0	0	1	0	0	0	0	0	0	0	0	0	0	0	0	0	0	0	0	1	0	0	0	0	0	0	0	0
AM	meAM26	1	0	0	1	1	0	1	0	0	1	0	1	0	1	0	0	0	1	0	0	0	0	1	0	0	0	0	0	0	0	0	1	0	1	0	0	1	0	1	0	1	0	0	1	0	1	0	0	0	1	0	1	0	0	1	0	1	0	0	1	0	1	0	1	0	1	0	1	0	1	0	1	0	0	1	0	1	0	1	0	1	0	0	0	1	0	1	0	1	1	0	1	0	0	1	0	1	0	0	1	0	1	0	1	0	0	0	0	0	1	1	0	1	0	0	1	0	0	1	0	1	0	1	0	0	1	0	1	0	0	0	1	0	1	0	1	0	1	0	0	1	0	1	0	0	0	1	0	1	1	0	0	0	0	1	0	1	0	1	0	0	1	0	0	1	0	1	1	0	0	0	1	1	0	0	0	1	0	0	0	0	0	1	0	1	0	1	0	0	0	0	1	1	0	0	1	0	0	1	1	0	0	1	1	0	0	1	0	1	0	1	0	1	0	1	0	1	0	0	1	0	1	0	0	0	0	0	1	0	1	0	1	0	1	0	1	0	1	0	1	1	0	0	1	0	0	1	0	1	0	0	1	0	1	0	1	0	0	1	0	0	0	1	0	0	0	0	0	0	0	1	0	0	0	0	1	0	0	0	0	0	0	1	0	0	0	1	0	1	0	0	0	1	0	0	0	1	0	0	0	1	0	0	0	0	0	1	1	0	1	0	1	0	1	0	0	1	0	0	1	0	0	1	0	1	1	0	1	0	0	1	0	0	1	0	1	0	0	1	1	0	0	0	0	1	0	0	0	0	1	0	0	1	1	0	0	1	0	0	0	0	1	1	0	0	0	0	0	1	0	0	0	0	0	1	0	0	0	0	1	1	0	1	0	0	0	0	1	0	0	0	0	1	0	0	1	0	0	1	0	0	0	0	0	1	0	0	0	0	0	0	1	0	0	1	0	1	0	0	1	0	0	0	0	1	0	1	0	0	0	0	1	0	0	0	0	0	0	0	1	0	1	0	0	0	0	0	0	0	1	0	0	1	0	0	0	1	0	1	0	0	0	0	0	1	0	1	0	1	0	0	0	1	0	0	0	0	0	0	0	1	0	0	0	0	0	0	0	0	0	1	0	0	0	1	0	0	0	0	0	0	0	0	0	0	0	0	0	0	0	0	1	1	0	0	0	0	0	0	0	0	0	0	1	0	1	0	0	0	0	0	0	0	0	0	0	0	0	0	0	0	0	0	1	0	0	0	0	0	0	1	0	0	0	0	0	0	0	0	0	0	0	0	0	0	0	0	0	1	0	1	0	0	0	0	0	0	0	0	0	0	0	1	0	0	0	0	0	0	1	0	0	0	0	0	0	0	1	0	0	0	0	0	0	0	0	0	0	0	0	0	0	1	0	0	0	0	0	0	0	0	0	0	0	0	0	0	0	0	0	0	1	0	0	0	0	0	0	0	0	0	0	0	0	0	0	0	0	0	0	0	0	1	0	0	0	0	0	0	0	0	1	0	0	0	0	0	0	0	0	0	1	0	0	0	0	0	0	0	0	0	0	0	0	0	0	0	0	1	0	1	0	0	0	0	0	0	0	0	0	0	0	0	0	0	0	1	0	0	0	0	0	0	0	0	0	0	0	0	0	0	0	0	0	0	0	1	0	0	1	0	0	0	0	0	1	0	0	0	1	0	1	0	0	0	0	0	0	0	1	0	0	0	0	0	1	1	1	0	0	0	0	0	0	0	1	0	0	0	0	0	0	0	0	0	0	0	0	0	1	0	0	0	0	0	1	0	0	0	0	0	0	0	0	0	0	1	1	0	1	0	1	1	0	0	1	0	1	0	0	1	1	0	1	0	0	1	0	1	0	1	0	1	0	1	0	0	0	1	0	1	0	1	0	0	1	0	1	1	0	0	1	0	1	0	0	0	1	0	1	0	1	0	0	0	1	0	0	1	0	0	1	0	0	1	0	1	0	1	1	0	1	0	1	0	1	0	1	1	0	0	0	1	0	1	0	0	0	0	0	1	1	0	1	0	0	0	0	1	0	1	0	1	0	1	0	0	0	1	0	1	0	0	1	0	0	0	0	0	1	0	0	1	0	0	0	1	0	0	1	0	0	0	1	0	1	1	0	1	0	1	0	1	0	0	1	0	1	1	0	0	0	1	0	0	1	0	1	0	0	0	0	1	0	1	0	1	0	0	0	1	0	0	0	1	0	0	0	1	0	1	0	0	1	0	0	0	0	1	0	0	1	0	0	1	0	1	0	1	0	0	0	1	1	0	1	0	1	0	1	0	1	1	0	1	0	0	0	0	0	1	0	0	0	0	0	0	0	0	1	1	0	0	1	1	0	1	0	1	0	1	0	1	0	1	0	1	0	0	0	1	0	1	1	0	1	0	0	0	1	0	0	1	0	1	0	0	1	0	0	1	0	0	1	0	1	0	1	0	1	0	0	1	0	1	0	0	0	0	1	0	0	0	0	1	0	1	0	1	0	0	1	0	0	0	1	0	1	1	0	1	0	0	1	0	0	1	0	0	0	1	0	0	1	0	1	0	1	0	0	1	0	1	0	1	1	0	1	0	1	0	0	1	0	1	1	0	0	1	1	0	0	1	0	1	0	0	1	1	0	1	0	0	1	0	0	0	0	1	0	0	0	1	0	0	0	0	1	0	0	0	0	1	0	1	0	0	1	0	1	0	1	0	0	1	0	0	1	0	0	1	0	1	0	0	0	1	1	0	0	0	1	0	0	1	0	0	0	0	0	0	0	0	0	0	0	0	0	0	1	0	0	0	1	0	0	0	0	0	0	1	1	0	0	1	0	1	0	1	0	0	0	0	1	0	0	0	0	0	0	1	0	1	1	0	0	0	0	0	0	0	0	1	0	1	0	0	0	0	0	0	0	1	0	1	0	0	0	0	0	1	0	0	0	0	0	0	0	1	0	0	1	0	0	0	0	1	0	0	0	0	0	1	0	0	0	0	0	0	1	0	0	1	0	0	0	0	1	0	0	0	1	0	1	0	0	1	0	1	0	1	0	0	0	0	0	0	1	0	1	0	0	1	0	0	0	0	1	0	1	0	0	0	0	0	0	0	0	0	0	0	1	0	0	0	0	1	0	1	0	0	0	1	0	0	1	0	0	1	1	1	1	0	0	1	0	0	1	0	0	0	0	0	0	1	0	1	0	0	0	0	0	1	0	1	0	1	1	0	0	0	0	0	0	0	0	0	0	0	1	0	0	0	0	0	1	0	1	0	0	1	0	0	0	1	0	1	0	0	0	1	0	0	0	0	0	1	0	0	0	0	0	0	0	0	0	1	0	1	0	1	0	0	1	1	1	0	0	0	0	1	1	0	0	0	0	0	0	0	0	0	1	0	0	0	0	0	0	1	0	0	0	0	1	0	1	0	0	0	0	1	0	1	0	1	0	0	1	0	0	0	0	1	0	0	0	0	0	0	0	0	0	0	0	0	0	0	0	1	0	0	0	0	0	1	0	0	0	0	0	0	0	1	0	0	0	0	0	0	0	0	0	0	0	0	0	0	0	0	0	0	0	0	0	0	0	0	0	0	0	0	0	1	0	0	1	0	0	0	0	0	0	0	0	0	1	0	0	0	0	0	0	0	0	0	0	0	0	1	0	0	1	0	0	0	0	0	0	0	0	0	0	0	0	0	0	0	0	0	0	0	1	0	0	0	0	0	0	0	0	0	0	0	0	0	0	0	0	0	0	0	0	0	0	0	0	0	0	0	0	0	0	0	0	0	0	0	0	0	0	0	0	0	0	0	0	0	0	0	0	0	0	0	0	0	0	0	0	0	0	1	0	1	0	1	1	0	1	0	1	0	0	0	1	0	0	0	0	1	0	1	0	0	1	0	1	0	0	0	0	1	0	0	0	1	0	0	1	1	0	0	0	1	0	0	0	0	0	0	1	0	0	0	0	0	0	0	1	0	0	0	0	0	0	0	0	0	1	0	1	0	0	0	1	0	0	1	0	0	0	1	0	1	0	0	0	0	1	1	0	1	1	0	1	0	0	1	0	0	0	0	1	0	1	0	1	0	0	1	0	1	0	1	0	1	0	0	0	1	0	0	0	1	0	1	0	0	1	1	0	1	0	1	1	0	0	0	0	0	0	1	0	0	0	0	1	1	1	0	0	0	0	0	0	0	0	0	0	0	0	0	1	0	0	1	0	0	0	0	1	0	0	1	0	0	1	0	0	1	0	0	0	0	1	0	1	0	0	1	0	0	0	0	0	1	1	0	0	1	0	0	0	0	0	1	0	0	1	1	0	0	0	1	0	0	1	0	0	0	0	0	0	0	0	1	0	0	0	0	1	1	0	0	0	0	0	0	0	1	1	0	1	0	0	0	0	1	0	0	0	0	0	1	0	0	0	0	0	0	0	0	0	0	0	0	0	0	0	1	0	0	0	0	0	0	1	0	0	0	0	0	0	0	0	0	1	0	0	0	1	0	0	0	0	0	0	0	0	0	0	0	0	0	0	0	0	0	0	0	0	0	0	1	0	0	0	0	0	0	1	0	0	0	0	0	1	0	0	0	0	0	0	0	0	0	0	0	0	0	0	0	0	1	0	0	0	0	0	0	1	0	0	0	0	0	0	0	0	0	0	0	0	0	0	0	0	0	0	0	0	0	0	0	0	0	0	0	0	0	0	0	0	0	0	0	0	0	1	0	0	0	0	0	0	0	0	0	0	0	0	0	0	0	0	0	0	1	0	0	0	0	0	1	0	1	0	0	0	0	0	0	0	0	0	0	0	0	0	0	1	0	0	0	0	0	0	0	0	0	0	1	0	0	0	0	0	0	0	0	0	0	0	0	0	1	0	0	0	0	0	0	0	0	0	0	0	0	0	0	0	0	0	0	0	0	0	1	0	0	0
AM	meAM27	1	0	0	1	1	0	1	0	0	1	0	0	0	1	0	0	0	1	1	0	0	1	0	0	0	0	0	0	1	0	0	1	0	1	0	0	1	0	0	0	1	0	0	1	0	1	1	0	0	1	0	1	0	0	1	0	1	0	0	1	0	1	0	1	0	1	0	1	0	1	0	1	0	1	0	0	1	0	1	0	0	0	1	0	1	0	1	0	0	1	0	1	0	0	0	0	1	0	1	0	0	1	0	1	0	0	0	0	0	1	1	0	1	0	1	0	1	0	1	0	1	0	1	0	0	1	0	0	0	0	0	1	0	1	0	1	0	0	1	0	1	0	1	0	1	0	1	0	1	0	1	0	1	0	1	0	1	0	1	1	0	1	0	0	1	0	1	0	1	0	0	1	1	0	0	0	0	0	0	0	0	1	0	0	1	1	0	0	0	0	0	0	1	1	0	0	1	0	1	1	0	1	0	1	0	0	1	0	1	1	0	0	0	0	1	1	0	0	0	1	0	1	0	0	0	0	0	1	0	1	1	0	0	1	0	1	0	1	0	1	1	0	1	0	0	0	1	0	1	0	0	1	0	1	0	1	0	0	1	0	0	0	0	0	0	0	0	0	1	0	1	0	1	0	0	1	0	0	0	0	0	0	1	0	0	0	1	0	1	0	0	0	1	0	0	0	1	0	0	1	0	0	0	0	0	0	1	1	0	1	1	0	0	1	0	1	0	0	0	1	0	1	0	1	0	0	0	1	0	0	1	0	0	0	1	0	0	0	1	1	0	0	1	0	1	0	1	0	1	1	0	0	1	1	0	0	1	0	0	1	0	1	1	0	0	0	0	0	1	0	0	0	0	0	1	0	0	0	0	0	1	0	1	0	1	0	0	1	0	0	1	0	1	0	0	0	1	0	1	0	0	0	0	0	1	1	0	0	0	0	0	1	0	0	0	0	0	1	0	1	0	0	0	1	0	0	1	0	0	0	0	1	0	0	0	0	0	0	0	1	0	0	0	0	0	0	0	0	0	1	0	1	0	0	0	0	1	0	1	0	0	0	0	0	1	0	0	0	1	0	0	0	1	0	0	0	0	0	0	0	0	0	0	0	1	0	0	0	0	0	0	0	0	1	0	0	0	0	0	0	0	0	0	1	0	0	0	0	0	0	0	0	0	0	0	0	0	0	0	0	0	0	0	1	0	1	0	0	0	0	0	0	0	0	1	0	0	0	0	0	0	0	0	0	0	0	0	0	0	0	0	0	0	0	0	0	0	0	0	0	0	0	0	0	0	0	0	0	0	0	0	0	0	0	0	0	0	0	0	0	0	0	1	0	0	0	0	0	0	1	0	0	0	0	0	0	0	0	0	0	0	0	0	0	0	0	0	0	0	0	0	0	0	0	0	0	0	0	0	0	0	0	0	0	0	0	0	0	0	0	1	0	0	0	0	0	0	0	0	0	0	0	0	0	0	0	0	0	0	0	0	0	0	0	0	0	0	0	0	0	0	0	0	1	0	0	0	0	0	0	0	1	0	0	0	0	0	0	0	0	0	0	0	0	0	0	0	0	1	0	0	0	0	0	0	0	0	0	0	0	0	0	0	0	0	0	0	0	0	0	0	0	0	0	0	0	0	0	0	0	0	0	0	0	0	0	0	1	0	1	0	0	0	0	0	0	0	0	0	0	0	1	0	0	0	0	0	0	0	1	0	0	0	0	0	1	0	0	0	0	0	0	0	0	0	1	0	0	0	0	0	0	0	0	0	0	0	0	0	0	0	0	0	0	0	0	0	0	0	0	0	0	0	0	0	0	0	1	0	1	0	1	1	0	0	1	0	1	0	1	0	0	0	1	0	1	0	0	1	0	1	0	1	0	1	0	0	0	1	0	1	0	1	0	0	1	1	0	1	0	0	1	0	1	0	0	0	1	0	1	0	0	1	0	0	1	0	0	1	0	0	1	0	0	1	0	0	1	0	1	0	0	1	0	1	0	0	1	1	0	1	0	1	0	0	1	0	0	0	1	0	1	1	0	0	0	0	1	0	0	1	0	1	0	1	0	0	0	1	0	1	0	1	0	1	0	0	1	0	1	0	1	0	0	1	0	1	0	0	0	1	0	0	1	0	1	1	0	1	0	0	1	0	0	1	0	1	0	0	1	0	1	0	0	1	0	0	1	0	0	0	1	0	0	0	1	0	0	0	0	1	0	0	0	0	0	0	0	1	1	0	0	0	1	0	0	0	1	0	0	0	1	0	0	1	0	1	0	1	0	0	1	0	0	0	1	0	1	0	1	1	0	1	0	1	0	0	0	0	0	1	0	0	0	1	0	0	0	0	1	0	0	1	0	0	0	1	1	0	0	1	1	0	0	0	0	1	0	0	0	1	0	0	1	0	0	1	0	0	0	1	0	1	0	1	0	0	1	0	0	1	0	0	1	0	1	0	1	0	1	0	0	1	0	1	0	0	0	1	0	0	0	0	0	1	0	0	0	1	0	0	1	0	0	0	0	1	0	0	0	0	0	0	1	0	0	1	0	0	0	1	0	0	1	0	1	0	1	0	0	1	0	0	1	0	1	0	1	0	1	0	0	1	0	0	0	0	0	1	1	0	0	1	0	1	0	0	0	1	0	0	0	0	1	0	0	0	1	1	0	0	0	1	0	0	0	0	1	0	0	0	0	0	0	1	0	0	1	0	0	0	1	0	0	1	0	0	1	0	0	1	1	0	0	0	0	1	0	0	1	1	0	0	0	1	0	1	0	0	0	0	0	0	0	0	0	0	0	0	1	0	0	0	0	1	0	0	0	0	0	1	1	0	0	1	0	1	0	1	0	0	0	0	1	0	0	0	0	0	1	0	0	1	0	0	0	0	0	0	0	0	0	1	0	1	0	0	0	0	0	0	0	1	0	1	0	0	0	0	0	1	0	0	0	0	0	0	0	0	0	0	1	0	0	0	0	0	0	0	0	0	0	0	1	0	0	0	0	0	0	0	0	0	0	0	0	0	1	0	0	0	1	0	1	0	0	1	0	1	0	1	0	0	0	0	0	0	1	0	1	0	0	0	0	0	0	0	0	0	0	0	0	0	1	0	0	0	0	0	0	0	0	0	0	0	0	0	0	0	0	0	0	1	0	0	0	1	1	1	1	0	0	0	0	0	0	0	1	1	0	1	0	0	0	1	0	1	0	0	0	0	0	0	0	1	0	1	1	0	0	0	0	0	0	0	0	0	0	0	1	0	0	0	0	0	0	0	1	0	0	0	0	0	1	0	0	1	0	0	0	0	0	0	0	0	0	0	0	0	0	0	0	0	1	0	1	0	0	1	0	1	0	0	0	0	1	0	0	0	0	1	0	0	0	0	1	0	0	0	0	0	1	0	0	0	0	0	0	0	0	0	0	0	0	0	1	0	0	0	0	1	0	0	0	0	0	0	1	0	0	0	0	1	0	0	0	0	0	0	0	0	0	0	0	0	0	0	0	0	0	0	0	0	0	0	0	0	0	0	0	0	0	1	0	0	0	0	0	0	0	0	0	0	0	0	0	0	0	0	0	0	0	0	0	0	0	0	0	0	0	0	0	1	0	0	1	0	0	0	0	0	0	0	0	0	0	0	0	0	0	0	0	0	0	0	0	0	0	0	0	0	0	0	0	0	0	0	0	0	0	0	0	0	0	0	0	0	0	0	0	0	1	0	0	0	0	0	0	0	0	0	0	0	0	0	0	0	0	0	0	0	0	0	0	0	0	0	0	0	0	0	0	0	1	0	0	0	0	0	0	0	0	0	0	0	0	0	0	0	0	0	0	0	0	0	0	0	0	0	0	0	0	0	0	0	0	1	0	0	1	0	1	0	0	0	0	1	0	0	0	0	0	0	0	1	0	1	0	0	0	1	0	0	0	1	0	0	1	1	0	0	0	1	0	1	1	0	0	0	0	1	0	0	1	0	0	0	1	0	1	0	1	1	0	0	0	0	1	0	0	0	0	0	0	1	0	1	0	0	0	1	0	1	0	0	0	0	1	1	0	1	0	0	1	0	0	0	0	0	0	0	1	0	1	0	1	0	0	1	0	1	0	0	0	0	0	0	1	1	0	0	0	1	0	0	1	1	0	1	0	1	0	1	0	1	0	0	0	1	0	0	0	0	1	0	1	0	1	0	0	0	1	0	0	0	0	0	1	0	0	0	1	0	0	0	1	0	0	1	0	0	1	0	1	0	1	0	0	1	0	0	0	0	1	0	1	0	0	0	1	0	0	0	1	1	0	0	0	0	1	0	1	1	1	1	0	0	0	1	0	1	0	1	0	0	0	1	0	0	0	0	0	0	1	1	0	0	0	0	0	1	0	1	0	1	0	0	0	1	1	0	1	0	0	0	0	1	0	0	0	0	1	1	0	0	0	0	1	0	0	1	0	0	0	0	0	0	0	1	0	0	0	0	0	0	1	0	0	0	0	0	0	0	1	0	0	1	0	0	0	0	0	0	0	1	0	0	0	0	0	0	0	0	1	0	0	0	0	0	0	0	0	1	0	0	0	0	0	0	1	0	0	0	0	0	0	0	0	0	0	1	0	0	0	0	0	0	0	0	0	0	0	1	0	0	0	0	0	0	0	0	1	0	0	0	0	0	0	0	0	0	0	0	0	0	0	0	0	0	0	0	0	0	0	0	0	0	0	0	0	0	0	0	0	0	0	0	1	0	0	0	0	0	0	0	0	0	0	0	0	0	0	0	0	0	0	1	0	0	0	0	0	1	0	1	0	0	0	0	0	0	0	0	0	0	0	0	0	0	1	0	0	1	0	0	0	1	0	0	0	1	0	0	0	1	0	1	0	0	0	0	0	1	0	1	0	0	0	0	0	0	0	0	1	0	0	0	0	0	1	0	1	0	0	0	0	1	0	0	0
BV	meBV01	1	0	0	1	1	0	1	0	0	1	0	1	0	1	0	0	0	1	0	0	0	0	1	0	0	0	1	0	0	0	0	1	0	1	0	0	0	0	1	0	1	1	0	0	0	1	1	0	0	0	0	0	0	0	1	0	1	0	0	1	0	1	0	1	0	1	0	1	0	1	0	1	0	0	1	1	0	0	1	0	0	0	1	0	1	0	1	1	0	1	0	1	0	0	1	0	1	0	0	1	1	0	0	0	0	1	1	0	0	1	1	0	0	1	1	0	1	0	1	0	1	0	1	0	1	0	0	0	1	0	0	1	0	1	0	1	0	1	0	0	1	0	1	0	0	0	1	0	1	1	0	0	1	1	0	0	1	0	1	1	0	1	0	0	1	0	1	0	1	1	0	1	1	0	0	1	0	1	0	0	0	0	1	0	1	1	0	0	0	1	0	0	1	0	0	1	0	0	1	0	0	1	0	1	0	1	0	1	0	1	0	0	1	0	1	1	0	1	0	1	0	0	0	0	0	0	0	1	0	1	1	0	1	0	1	0	0	1	0	1	1	0	1	0	0	0	1	0	1	0	0	1	0	1	0	1	0	0	1	0	0	0	1	0	1	0	0	1	0	0	1	0	0	0	0	1	1	0	0	0	0	0	1	0	1	0	1	0	1	0	0	0	1	0	0	0	1	1	0	0	0	0	1	0	0	1	0	0	0	1	1	0	1	0	0	1	0	1	0	1	0	1	0	1	0	1	0	1	0	1	0	0	1	0	1	0	1	0	1	1	0	0	1	0	0	0	0	1	0	1	0	0	1	1	0	0	1	0	0	1	0	1	0	0	0	0	1	0	1	0	1	0	0	0	1	1	0	0	1	0	1	0	1	0	1	0	0	1	0	0	0	0	1	0	0	1	0	0	1	0	0	0	0	0	1	0	1	1	0	0	0	1	0	0	1	1	0	0	0	1	0	1	0	1	0	1	0	0	0	0	0	1	0	1	0	1	0	0	0	1	0	0	1	0	0	0	1	0	0	1	0	0	1	0	0	1	0	0	1	0	0	0	0	0	1	0	0	1	1	0	1	0	0	1	0	1	0	0	0	0	0	1	0	0	1	0	0	0	0	0	1	0	0	1	0	0	0	0	0	0	0	0	0	1	0	1	0	0	0	0	0	1	1	0	0	0	0	1	0	1	0	0	0	1	0	1	0	0	1	0	0	0	0	0	0	0	0	0	0	0	0	0	0	1	0	1	0	0	0	0	0	0	0	0	0	0	0	0	0	0	0	0	0	0	0	0	0	0	1	0	0	0	0	0	0	0	0	0	0	0	0	1	0	0	0	0	0	0	0	1	0	0	0	0	0	0	0	0	0	0	0	0	0	0	0	0	0	0	0	0	0	0	0	0	0	0	0	0	0	0	0	0	0	0	0	0	0	0	0	0	0	0	0	0	0	0	0	0	0	0	0	0	0	1	0	1	0	0	0	0	0	0	0	0	0	0	0	0	0	0	0	0	0	1	0	0	0	0	0	0	0	1	0	0	0	0	0	0	0	0	0	0	0	0	0	0	0	0	1	0	0	0	0	0	0	0	0	0	0	0	0	0	0	0	0	0	0	0	0	0	0	0	0	0	0	0	1	0	0	0	1	0	0	0	0	0	0	1	0	1	0	0	0	0	0	0	0	1	0	0	0	1	0	0	0	0	0	0	0	1	0	0	0	0	0	0	0	0	0	0	0	0	0	0	0	1	0	0	0	0	0	0	0	0	0	1	0	0	0	0	0	0	0	0	0	0	0	0	0	0	0	0	0	0	0	0	0	1	0	1	0	1	0	0	0	1	0	1	0	0	1	1	0	1	0	0	1	0	1	0	1	0	1	0	1	0	0	1	0	0	1	0	1	0	0	1	0	0	0	0	0	1	0	1	0	0	0	1	0	1	0	1	0	0	1	0	0	0	1	0	0	1	0	0	1	0	0	0	1	0	1	1	0	1	0	1	0	1	1	0	0	0	1	0	0	1	0	0	0	0	0	1	0	1	0	0	0	0	1	0	1	0	1	0	0	1	0	0	1	0	1	0	0	1	0	0	0	1	0	1	0	1	0	0	0	0	1	0	0	0	1	0	0	1	1	0	1	0	1	0	0	1	0	0	0	1	0	1	0	1	0	0	1	0	0	1	0	1	0	0	0	0	1	0	1	0	1	0	0	0	0	0	0	0	1	0	1	0	1	0	1	0	0	1	0	0	0	0	1	0	1	0	0	0	1	0	1	0	1	0	0	1	0	0	0	1	1	0	0	1	0	1	1	0	0	0	0	0	0	0	1	0	0	0	1	0	1	0	0	1	1	0	0	1	0	0	0	0	1	1	0	1	0	0	0	0	1	1	0	0	1	0	0	1	0	0	1	0	0	1	0	0	1	0	1	0	0	1	0	0	1	0	0	1	0	1	0	1	0	1	0	1	1	0	1	0	0	0	0	1	0	0	1	0	0	1	1	0	1	0	0	1	0	0	0	0	1	0	0	1	1	0	0	1	0	0	1	0	0	0	1	0	0	1	0	1	0	1	0	0	1	0	1	1	0	1	0	1	0	1	0	1	0	0	0	0	0	0	1	1	0	0	1	0	1	0	0	0	0	1	0	0	0	1	0	0	0	1	1	0	0	0	1	0	0	0	0	1	0	1	0	0	1	0	1	0	0	1	0	0	0	1	0	0	1	0	0	1	0	0	1	1	0	0	0	0	1	0	0	0	1	0	0	0	1	0	0	0	0	1	0	0	0	0	0	0	0	0	0	1	0	0	0	1	0	0	0	0	0	1	0	0	0	1	0	0	1	0	1	0	0	0	0	1	0	0	0	0	0	1	0	0	1	1	0	1	0	0	0	0	0	0	1	0	1	0	0	0	0	0	1	0	1	0	1	0	0	0	0	1	0	1	1	0	1	0	0	0	1	0	1	0	1	0	1	0	0	1	0	0	0	0	1	0	0	0	0	1	0	0	0	0	1	0	0	0	0	1	0	0	0	1	0	1	0	0	1	0	1	0	1	0	0	0	0	0	1	1	0	1	0	0	0	0	0	1	1	1	0	1	0	0	0	1	0	0	0	0	1	0	0	1	0	0	0	0	1	0	0	0	0	0	1	0	0	1	1	1	1	1	0	1	0	0	0	0	0	1	0	0	1	0	0	0	0	0	0	0	0	0	0	0	1	0	1	0	1	1	0	1	0	0	0	0	0	0	0	0	0	1	0	0	0	0	1	0	0	1	0	0	0	0	0	1	0	0	1	0	0	0	0	0	0	0	0	0	0	0	0	1	0	0	0	0	0	1	0	0	0	1	1	0	0	0	1	1	0	1	1	0	1	0	0	0	0	0	1	0	0	1	0	1	0	0	0	0	0	0	0	0	0	0	1	0	0	1	0	1	1	0	0	0	0	0	1	0	0	1	0	0	0	1	0	1	0	0	0	0	0	0	0	0	0	0	1	0	0	0	0	1	0	0	0	0	1	0	0	1	0	1	0	0	1	0	0	0	0	0	0	0	0	0	0	1	1	0	0	0	0	0	0	0	0	0	1	0	0	0	0	0	1	0	1	0	0	1	0	0	0	0	0	0	0	0	0	1	0	0	0	0	0	0	0	0	0	0	0	0	1	0	0	1	0	0	0	0	0	0	0	0	0	1	0	0	0	0	0	0	0	0	0	0	0	1	0	0	0	0	0	0	0	1	0	0	0	0	1	0	0	0	1	0	0	0	0	1	0	0	0	0	0	0	0	0	1	0	0	0	0	0	0	0	0	0	0	1	0	0	0	0	0	0	0	0	0	0	0	0	0	0	0	0	0	0	1	1	1	0	0	1	0	0	1	0	0	0	1	0	0	0	1	0	0	1	0	1	0	0	0	0	1	0	0	0	1	0	0	1	0	0	0	0	1	0	0	1	0	0	0	1	0	0	0	1	0	0	0	1	1	0	0	0	0	1	0	0	0	1	0	1	0	0	0	1	0	0	1	0	0	0	0	1	0	1	1	0	0	1	1	0	1	0	1	1	0	0	0	1	0	0	0	1	0	1	0	1	0	0	1	0	1	0	0	0	0	0	0	1	1	0	0	0	1	0	1	0	1	0	1	0	1	0	1	1	0	0	0	0	1	0	1	0	0	0	0	1	1	1	0	0	0	0	1	0	1	0	0	1	0	0	0	1	0	0	1	0	0	0	1	0	1	0	1	0	0	1	0	1	1	0	0	0	0	1	0	1	0	0	1	0	0	0	1	0	1	0	0	0	1	0	1	1	1	1	1	0	0	0	1	0	1	0	1	0	0	0	1	0	0	0	0	1	0	1	1	0	0	0	0	1	1	0	0	0	0	0	0	0	1	1	0	0	0	0	0	0	1	0	0	0	0	0	0	0	0	0	0	1	0	1	0	0	0	0	0	0	0	0	1	0	0	0	0	0	0	1	0	0	0	0	1	0	0	0	0	1	0	0	0	1	0	0	0	0	1	0	0	0	0	0	1	0	1	0	0	0	0	0	0	0	0	0	1	0	0	0	0	0	1	1	0	0	0	0	0	1	0	0	0	0	0	0	1	0	0	0	0	0	0	0	0	0	0	0	0	0	0	0	1	0	0	1	0	0	0	0	0	0	0	0	0	0	1	1	0	0	0	0	0	0	0	0	0	0	0	0	0	0	0	0	0	0	0	0	0	0	0	1	0	0	0	0	0	0	0	0	0	0	0	0	0	0	0	0	0	0	1	0	0	0	0	0	1	0	1	0	0	0	0	0	0	0	0	0	0	0	0	0	0	1	0	0	0	0	0	0	0	0	0	0	0	1	0	1	1	0	1	0	1	0	1	0	0	0	1	0	0	0	1	0	0	0	0	1	0	0	0	0	0	0	0	0	1	0	0	0	1	0	0	0
BV	meBV02	1	0	0	1	1	0	1	0	1	0	0	1	0	0	0	1	0	1	0	0	0	1	0	0	0	0	1	0	1	0	1	0	0	1	0	0	0	0	1	0	0	0	0	1	0	1	0	0	0	1	0	0	1	0	1	0	1	0	0	1	0	0	0	1	0	1	0	1	0	1	0	1	0	0	1	1	0	0	1	0	0	0	1	0	1	0	1	0	1	1	0	1	0	0	0	0	1	0	0	1	0	1	0	0	0	1	0	1	0	1	1	0	0	1	0	1	0	0	1	0	1	0	0	0	0	1	0	1	1	0	0	1	0	1	0	0	1	0	1	0	0	0	1	0	1	0	1	0	1	1	0	0	1	0	1	0	1	0	1	1	0	1	0	0	1	0	1	0	1	1	0	1	0	1	0	0	1	0	1	0	0	0	1	0	1	0	1	0	0	0	0	1	1	0	0	1	0	0	0	0	0	1	0	1	0	1	0	1	0	0	0	0	0	1	0	0	1	1	0	1	0	1	0	0	0	0	0	1	0	1	0	1	1	0	0	1	0	1	0	1	1	0	1	0	0	0	1	0	1	0	1	0	0	1	0	1	0	0	1	0	0	0	0	0	0	0	0	0	0	0	1	0	0	0	1	0	0	1	0	0	0	0	0	0	0	0	1	0	1	0	0	0	1	0	0	0	1	0	0	1	0	0	0	0	0	0	0	0	0	1	1	0	1	0	0	0	1	0	0	1	0	1	0	1	0	1	0	0	0	0	1	0	1	0	0	1	0	0	1	0	1	0	0	0	0	0	0	1	0	1	0	0	1	1	0	0	1	0	0	1	0	1	0	0	0	0	0	0	1	1	0	0	0	0	1	0	0	0	1	0	1	0	1	0	1	0	0	1	0	0	0	0	1	0	0	0	0	0	1	0	0	0	0	0	1	0	0	0	0	0	0	0	1	0	0	0	0	0	0	1	0	0	0	1	0	0	0	0	0	0	0	1	0	1	0	0	0	0	0	1	0	1	0	0	0	0	0	0	0	1	0	0	1	0	0	0	1	0	1	0	0	0	0	0	1	0	0	0	1	0	1	0	1	0	0	1	0	0	0	0	0	0	0	0	0	0	0	0	0	0	0	0	0	1	0	0	0	0	0	0	0	0	0	0	0	0	0	0	0	0	0	0	0	0	0	0	0	0	0	1	0	0	0	1	0	1	0	0	0	0	0	0	0	0	0	0	0	0	0	0	0	0	0	0	0	0	0	0	0	0	0	0	0	0	0	0	0	0	0	0	0	0	0	0	0	0	0	0	0	0	0	0	0	0	0	0	0	0	0	0	0	0	1	0	1	0	0	0	0	1	0	0	0	0	0	0	0	0	0	0	0	0	0	0	0	0	0	0	0	0	0	0	0	0	0	0	0	0	0	0	0	0	0	0	0	0	0	0	0	0	0	0	0	0	0	0	0	0	0	0	0	0	0	0	0	0	0	0	0	0	0	0	0	0	0	0	0	0	0	0	0	0	0	1	0	0	0	0	0	0	0	1	0	0	0	0	0	0	0	0	0	0	0	0	0	0	0	0	1	0	0	0	0	0	0	0	0	0	0	0	0	0	0	0	0	0	1	0	0	0	0	0	0	0	0	0	0	0	0	0	0	0	0	0	0	1	0	1	0	0	0	0	0	0	0	0	0	0	0	0	0	1	0	0	0	0	0	0	0	1	0	0	0	1	0	0	0	0	1	0	0	0	0	0	0	1	0	0	0	0	0	0	0	0	0	0	0	0	0	0	0	0	0	0	0	1	0	0	0	0	0	0	0	0	0	0	0	1	0	1	0	1	0	1	0	1	0	1	0	1	0	0	0	1	0	0	1	0	1	0	1	0	1	0	1	0	0	1	1	0	1	0	1	0	0	1	0	0	1	0	0	1	0	0	0	0	0	1	0	1	0	0	1	0	0	1	0	0	1	0	0	1	0	0	1	0	0	0	1	0	1	1	0	1	0	1	0	1	1	0	1	0	1	0	0	1	0	0	0	1	0	1	0	1	0	0	1	0	1	0	1	0	1	0	0	1	0	0	1	0	1	0	0	1	0	1	0	1	0	1	0	1	0	0	0	0	1	0	0	0	1	0	0	1	0	0	1	0	1	0	1	0	0	0	1	0	0	1	0	1	0	0	1	0	1	1	0	1	0	0	1	0	1	0	1	0	1	0	0	0	1	0	0	0	1	0	1	0	1	0	1	0	0	1	0	0	0	1	0	0	0	1	0	0	1	0	1	0	0	1	0	0	1	1	0	1	0	1	0	1	1	0	1	0	1	0	0	1	0	0	1	1	0	0	1	0	0	0	1	0	1	0	0	1	0	0	1	0	1	0	1	1	0	1	0	0	1	1	0	0	1	0	1	1	0	1	1	0	0	1	0	0	1	0	1	0	1	0	0	0	1	0	0	1	0	1	0	1	0	1	0	1	1	0	1	0	1	0	0	1	0	0	0	0	0	1	0	1	0	0	0	0	0	0	0	0	1	0	0	1	1	0	1	0	0	0	1	0	0	0	1	0	1	0	0	1	0	1	0	1	1	0	1	0	1	0	1	1	0	1	0	1	0	0	0	0	0	0	1	1	0	0	0	0	1	0	0	1	0	1	1	0	0	1	0	0	0	1	1	0	0	0	1	0	0	0	0	1	0	0	1	0	1	0	1	0	1	0	0	0	0	1	0	0	1	0	0	1	0	0	1	1	0	0	0	0	1	0	0	0	1	0	0	0	1	0	0	0	0	0	0	0	0	0	0	0	0	0	0	1	0	0	1	0	0	0	0	0	1	1	0	1	0	1	0	0	1	0	0	0	0	0	0	1	0	0	0	0	0	1	0	0	1	1	0	1	0	0	0	0	0	0	1	0	1	0	0	0	0	0	0	0	1	0	1	0	0	0	0	0	1	1	1	0	1	0	0	0	1	0	1	0	0	0	0	0	0	0	0	0	0	0	1	1	0	0	0	1	0	0	0	0	1	0	0	0	0	1	0	0	0	1	0	0	0	0	1	0	1	0	1	0	0	0	0	0	1	1	0	1	0	0	0	0	0	1	0	1	0	1	0	0	0	0	0	1	0	0	0	0	0	1	0	0	0	0	1	0	0	0	0	0	1	0	0	0	0	1	0	0	0	1	0	0	0	0	0	1	0	0	1	0	0	0	0	0	1	0	0	0	0	0	0	0	1	0	1	1	0	0	0	0	1	0	0	0	1	0	1	1	0	1	0	0	0	1	0	1	0	0	1	0	1	1	0	0	1	0	0	0	1	0	0	0	0	0	1	0	0	1	0	0	0	0	0	1	0	0	1	0	1	0	0	1	1	1	0	1	1	0	1	1	0	0	1	0	1	0	0	0	0	1	0	0	0	0	0	0	0	0	0	0	0	0	0	1	0	0	0	0	1	0	0	0	1	0	0	1	0	0	0	1	0	0	0	1	0	0	0	0	0	0	0	0	1	0	1	0	0	0	0	1	0	1	1	0	0	0	0	0	0	0	1	0	0	0	0	0	0	0	0	0	0	0	0	0	0	0	0	0	0	0	1	0	1	0	0	0	0	0	0	0	1	0	0	1	0	0	0	0	0	0	0	0	0	0	0	0	0	0	0	0	0	0	0	0	0	0	1	0	0	0	1	0	0	0	0	0	0	0	0	0	0	0	0	0	1	0	0	0	0	0	0	1	0	0	0	0	0	0	0	0	0	0	0	0	0	0	0	0	1	0	0	0	0	0	0	0	0	0	0	0	0	0	0	0	0	0	0	0	0	0	0	0	0	0	0	0	0	0	0	0	0	0	0	0	0	0	0	0	0	0	1	0	1	1	0	1	0	1	0	1	0	1	0	0	0	1	0	0	1	0	0	1	0	1	0	0	0	0	1	0	0	0	1	0	0	1	1	0	1	0	1	1	0	0	1	0	1	0	0	1	0	1	0	0	1	0	1	0	0	0	0	0	0	0	0	1	0	1	1	0	0	1	0	0	1	0	0	0	1	1	0	1	0	1	1	1	1	0	1	0	0	1	0	1	0	1	0	1	0	1	0	1	0	1	0	0	1	0	1	0	0	0	1	0	0	1	1	0	1	0	1	0	1	0	1	0	1	0	1	0	1	1	0	0	0	0	1	0	1	0	0	0	0	1	1	1	0	0	0	0	0	0	0	0	0	1	0	0	0	1	0	0	1	0	0	1	1	0	0	1	1	0	1	1	0	1	1	0	0	0	0	1	0	1	0	0	1	0	0	0	1	0	1	0	0	0	1	0	0	1	0	0	1	0	0	0	1	0	0	0	1	0	0	1	0	0	0	0	1	0	0	0	1	0	0	0	1	0	1	0	1	0	0	0	0	0	1	1	0	0	1	0	1	0	1	0	0	0	0	0	0	0	0	0	0	0	1	0	0	0	0	0	0	0	1	0	1	0	0	0	1	0	0	1	1	0	1	1	0	0	0	0	0	1	0	0	0	1	0	0	1	0	1	0	0	0	0	0	0	0	1	0	0	0	0	0	0	0	0	0	1	0	0	0	0	0	0	1	0	0	0	0	0	0	0	0	0	0	0	0	1	0	0	0	0	0	0	0	0	0	0	0	1	0	0	0	0	0	0	0	0	0	0	0	0	0	0	0	0	0	0	0	0	0	0	0	0	0	0	0	0	0	0	0	0	0	0	0	0	0	0	0	0	0	0	1	0	0	0	0	0	0	0	0	0	1	0	0	0	0	0	1	1	0	0	0	0	0	1	0	0	1	1	0	0	0	0	1	0	0	1	0	0	1	0	0	0	1	0	0	1	1	0	0	0	1	0	0	1	0	0	1	1	0	1	0	0	0	0	0	1	0	1	0	0	0	1	0	0	1	0	0	0	0	0	0	0	0	0	1	0	0	0	0	0	0	0	0
BV	meBV03	1	0	0	1	1	0	1	0	0	0	0	1	0	0	0	1	0	1	0	0	0	0	1	0	0	0	0	0	0	0	0	0	0	1	0	0	0	0	1	0	1	0	1	0	0	1	0	0	0	1	0	0	1	0	0	0	1	0	0	1	0	1	0	1	0	1	0	1	0	1	0	1	0	0	0	1	0	0	1	0	1	0	1	0	1	0	1	0	1	1	0	1	0	0	0	0	0	0	1	0	1	0	0	1	0	0	0	0	0	1	1	0	0	1	1	0	1	0	1	0	1	0	0	0	1	0	0	0	0	0	0	1	0	1	0	1	0	0	1	0	1	0	1	0	0	1	0	0	1	0	1	0	1	0	1	0	1	0	1	1	0	1	1	0	1	0	1	0	1	1	0	1	1	0	0	1	0	1	0	0	1	0	0	0	1	1	0	0	0	0	0	0	1	0	0	1	0	0	1	0	0	0	1	1	0	1	0	1	0	1	0	0	1	0	1	1	0	1	0	1	0	1	0	0	0	0	0	1	0	1	0	1	1	0	0	1	0	1	0	1	1	0	1	0	0	0	1	0	1	0	0	1	0	1	0	1	0	0	1	0	0	0	0	1	0	0	0	1	0	0	1	0	0	0	0	0	0	1	0	0	0	0	1	0	1	0	1	0	1	0	0	0	0	0	0	0	1	1	0	0	0	0	0	0	0	1	0	0	0	1	1	0	0	1	0	0	1	0	0	1	0	1	0	1	0	1	0	0	0	0	1	0	1	0	0	1	1	0	1	0	1	0	1	0	1	0	0	0	1	0	0	1	0	1	0	0	1	0	0	1	0	1	1	0	0	0	1	0	1	0	0	0	0	0	1	0	0	0	1	0	1	0	1	0	0	1	0	1	0	0	0	0	1	0	0	1	0	0	1	0	0	0	0	0	1	0	0	0	0	0	0	1	0	0	0	0	1	0	0	0	0	0	0	0	1	0	1	0	0	0	0	1	0	0	0	0	0	0	0	1	0	0	0	0	0	0	0	0	0	1	0	0	1	0	0	0	1	0	1	0	0	0	0	0	1	0	0	0	1	0	0	0	0	0	0	0	0	0	0	0	1	0	0	0	1	0	0	0	0	0	0	1	0	1	0	0	0	0	0	0	0	0	0	0	0	0	0	1	0	0	0	0	0	0	0	0	0	0	0	0	0	0	0	1	0	1	0	0	0	0	0	0	0	0	0	0	0	0	0	0	0	0	0	1	0	0	0	0	0	0	0	0	0	0	0	0	0	0	0	0	0	0	0	0	0	0	1	0	1	0	0	0	0	0	0	0	0	0	0	0	0	0	1	0	0	0	0	0	0	1	0	0	0	0	0	0	0	0	0	0	0	0	0	0	0	0	0	0	0	0	0	0	0	0	0	0	0	0	0	0	0	0	0	0	0	0	0	0	0	0	0	0	0	0	0	0	0	0	0	0	0	0	0	0	0	0	0	0	0	0	0	0	1	0	0	0	0	0	0	0	0	0	0	1	0	0	0	0	0	0	0	1	0	0	0	0	0	0	0	0	0	0	0	0	0	0	0	0	1	0	0	0	0	0	0	0	0	0	0	0	0	0	0	0	0	0	0	0	0	0	0	0	0	0	0	0	1	0	0	0	1	0	0	0	0	0	0	1	0	0	0	0	0	0	0	0	0	1	0	1	0	0	0	0	0	0	0	0	0	0	0	0	0	0	0	0	0	1	0	0	0	0	0	0	0	0	0	0	0	0	0	0	0	0	0	0	0	0	0	0	0	0	0	0	0	0	0	0	0	0	0	0	0	0	0	0	1	1	0	1	0	1	0	1	0	1	0	1	0	1	0	1	0	1	0	1	0	0	1	0	1	0	1	0	1	0	0	0	1	0	1	0	1	0	0	1	0	0	1	0	0	1	0	1	0	0	0	1	0	1	0	0	1	0	0	1	0	0	1	0	0	1	0	0	1	0	0	0	1	1	0	1	0	1	0	1	0	1	1	0	1	0	1	0	1	0	0	0	0	1	0	1	0	1	0	0	0	0	1	0	1	0	1	0	0	1	0	0	1	0	1	0	0	1	0	1	0	0	0	1	0	1	0	0	0	0	1	0	0	0	1	0	0	1	1	0	1	0	1	0	1	0	1	0	1	0	0	1	0	1	1	0	1	0	0	1	0	1	0	0	1	0	1	0	1	0	1	0	0	0	1	0	0	0	0	0	1	0	1	0	1	0	0	1	0	0	0	0	1	0	1	0	0	0	1	0	1	0	0	1	0	0	1	0	1	1	0	1	0	1	0	1	1	0	1	0	0	0	0	1	1	1	0	0	0	1	0	0	0	1	1	0	0	1	0	0	1	1	0	0	1	0	1	1	0	0	1	0	1	1	1	0	1	0	1	0	1	0	0	0	1	0	0	1	1	0	0	1	0	0	1	0	0	0	1	1	0	1	0	1	0	1	1	0	1	0	1	0	0	1	0	1	0	0	1	0	0	1	1	0	0	0	0	0	0	0	1	0	0	1	1	0	0	1	0	0	1	0	0	0	1	0	0	1	0	1	0	1	0	0	1	0	1	0	1	0	1	0	1	1	0	1	0	0	0	0	0	0	1	0	0	0	1	0	1	0	0	0	0	1	1	0	0	0	1	0	0	1	1	0	0	0	1	0	1	0	0	1	0	1	0	0	0	0	1	0	1	0	0	0	0	1	0	0	1	0	0	1	0	0	1	0	1	0	1	0	1	0	0	0	0	1	0	0	0	1	0	0	0	1	0	0	0	0	0	0	0	0	0	1	0	0	0	1	1	0	0	0	1	0	1	1	0	0	1	0	1	0	0	0	0	0	1	0	0	0	0	0	0	1	0	0	1	1	0	1	0	0	0	0	0	0	1	0	1	0	0	0	1	0	1	0	1	0	1	0	1	0	0	0	1	0	1	0	0	0	0	0	1	0	0	1	0	1	0	1	0	1	0	0	0	0	1	0	0	0	0	0	1	0	0	0	1	0	1	0	0	1	0	0	0	1	0	1	0	0	1	0	1	0	1	0	0	0	0	0	1	1	0	1	0	0	0	0	0	1	0	1	1	1	0	0	0	1	0	0	0	0	1	0	0	1	0	0	0	0	1	0	1	0	0	1	0	1	0	0	0	1	1	1	0	1	0	0	0	1	0	1	1	0	1	0	0	0	0	1	1	0	1	0	0	0	1	0	1	0	1	1	0	1	0	0	0	0	0	1	0	0	0	1	0	1	0	0	0	0	0	1	0	0	0	0	0	1	0	0	1	0	0	0	1	0	0	0	1	0	1	0	0	1	0	0	0	0	0	1	0	0	0	1	1	0	0	0	1	1	0	1	1	0	1	0	0	0	0	0	1	0	0	0	0	1	0	1	0	0	1	0	1	0	1	0	1	1	0	1	0	1	0	0	1	0	1	0	1	0	0	1	0	0	0	1	0	1	0	1	0	0	0	1	0	0	1	0	1	0	0	1	1	1	0	0	0	1	1	0	0	1	0	0	0	0	1	1	0	0	0	0	0	0	0	0	0	1	1	0	1	1	0	0	0	0	1	0	1	0	0	0	1	0	1	0	1	0	0	1	0	0	0	1	0	1	0	0	1	0	0	0	0	1	0	1	0	1	0	0	1	0	0	1	0	1	1	0	1	0	0	1	0	1	1	0	1	1	1	0	0	1	0	0	1	0	0	1	0	0	1	0	0	0	0	1	0	0	0	0	1	0	0	1	0	1	0	0	1	1	0	0	0	0	0	0	0	0	1	0	1	0	0	0	0	0	1	0	0	0	1	0	0	0	1	0	0	0	0	0	0	1	0	0	1	0	0	0	0	1	1	0	0	1	0	0	1	0	0	0	0	1	0	0	1	0	0	1	0	1	0	1	0	0	1	0	0	0	1	0	0	1	1	0	0	0	1	0	0	1	0	0	0	0	1	0	0	0	0	0	0	1	0	1	0	0	0	0	0	0	0	1	0	1	0	0	0	0	1	0	1	0	0	0	0	0	0	1	0	1	0	1	0	0	1	0	1	1	0	0	1	0	0	0	0	1	0	1	0	0	0	0	1	0	1	0	0	0	1	0	0	1	1	0	0	0	1	0	0	1	0	1	1	0	1	0	1	0	1	0	0	0	1	0	1	0	0	0	0	1	0	1	0	0	0	0	0	0	0	0	0	1	0	0	0	1	0	0	0	1	0	0	1	0	1	0	1	0	0	0	0	0	1	0	0	0	0	1	0	1	0	0	1	0	0	0	1	0	1	0	0	0	1	0	0	1	0	0	1	0	0	1	0	1	1	0	1	0	0	1	0	0	0	0	0	0	0	0	0	1	0	0	0	0	1	0	0	0	0	0	0	0	1	0	0	0	0	0	0	0	1	0	0	0	0	0	0	0	0	0	0	1	0	0	0	0	0	0	0	0	0	0	0	0	0	0	1	0	0	1	0	0	0	0	0	0	0	0	0	0	0	0	0	0	0	0	1	0	1	0	0	0	0	0	0	0	1	0	0	0	0	0	0	0	0	0	1	0	0	0	0	0	0	1	0	0	0	0	0	0	0	0	0	0	0	0	0	0	0	0	0	0	0	0	0	0	0	0	0	0	0	0	0	0	0	0	0	0	0	0	0	0	1	0	0	0	0	0	0	0	0	0	0	0	0	0	0	0	0	0	0	0	0	0	0	0	0	0	0	0	0	0	0	0	0	0	0	0	0	0	0	0	0	0	0	0	0	0	0	0	0	0	0	0	0	0	1	0	1	0	0	0	0	0	0	0	0	0	0	0	0	0	0	0	0	0	1	0	0	0	0	0	0	0	0	0	0	0	1	0	1	0	0	0	0	0	0	0	0	0	0	0	0	0	0	0	0	0	0	0	0	0	0	0	0	1	0	0	0	0	1	0	0	0
BV	meBV04	1	0	0	1	1	0	1	0	0	0	0	1	0	1	0	0	0	1	0	0	0	1	0	0	0	0	1	0	0	0	0	0	0	1	0	0	0	0	1	0	0	1	0	1	0	1	0	0	0	1	0	0	0	1	1	0	1	0	0	0	0	1	0	1	0	1	0	1	0	1	0	1	0	0	0	0	1	0	1	1	0	0	1	0	1	0	1	0	1	1	0	1	0	0	0	0	0	0	0	1	0	1	0	0	0	0	0	0	0	1	0	0	0	1	0	1	1	0	1	0	1	0	1	0	0	0	0	0	1	0	0	1	0	1	0	0	1	0	1	0	1	0	1	0	0	0	1	0	1	1	0	0	0	1	0	0	1	0	1	1	0	1	0	0	1	0	1	0	1	0	0	1	1	0	0	1	0	0	0	0	1	0	0	0	1	1	0	0	0	1	0	0	1	0	0	1	0	0	0	0	0	1	0	1	0	1	0	1	0	0	0	1	0	1	0	1	0	1	0	1	0	1	0	0	0	0	0	1	0	1	0	1	1	0	0	1	0	1	0	1	1	0	1	0	0	0	1	0	1	0	1	0	0	1	0	1	0	0	1	0	0	0	0	1	0	0	0	1	0	0	1	0	0	0	0	1	0	1	0	0	0	0	1	0	0	0	1	0	1	0	1	0	0	0	0	0	1	0	0	0	0	0	0	0	0	0	1	0	0	1	1	0	1	0	0	1	0	0	0	1	0	1	0	1	0	1	0	0	0	0	1	0	0	1	0	1	0	1	1	0	1	0	0	0	0	0	0	1	0	1	0	0	1	1	0	0	1	0	0	0	0	1	0	0	0	0	1	0	1	0	0	0	0	0	1	0	0	0	1	0	1	0	1	0	1	0	0	1	0	0	0	0	1	0	0	0	0	0	1	0	0	0	0	0	1	0	0	0	0	0	0	1	0	0	0	0	0	0	0	0	0	0	0	1	0	0	1	0	0	0	0	1	0	0	0	0	0	0	0	1	0	0	1	0	0	0	1	0	0	0	0	0	1	0	0	0	1	0	0	0	0	0	0	0	1	0	0	0	1	0	0	0	1	0	0	0	0	0	0	0	0	1	0	0	1	0	0	0	0	0	0	0	0	1	0	0	0	0	0	0	0	0	0	0	0	0	0	0	0	0	1	0	0	0	0	0	0	0	0	0	0	0	0	1	0	1	0	0	0	0	0	0	0	0	0	0	0	0	0	0	0	0	0	0	0	0	0	0	0	0	1	0	1	0	0	0	0	0	0	0	0	0	0	0	0	0	0	0	0	0	0	0	0	0	0	0	0	0	0	0	0	0	1	0	0	0	0	0	0	1	0	0	0	0	0	0	0	0	0	0	0	0	0	0	0	0	0	0	0	0	0	1	0	0	0	0	0	0	0	0	0	0	0	0	0	0	0	0	0	0	0	0	0	0	0	0	1	0	0	0	0	0	0	0	0	0	0	0	0	0	0	0	1	0	0	0	0	0	0	0	0	0	0	0	0	0	0	0	0	0	0	1	0	0	0	0	0	0	0	0	0	1	0	0	0	0	0	0	1	0	0	0	0	0	0	0	0	0	0	0	0	0	0	0	0	0	1	0	0	0	0	0	0	0	0	0	0	0	0	0	0	0	0	0	0	1	0	1	0	0	0	0	0	0	0	0	0	0	0	0	0	1	0	0	0	0	0	0	1	0	0	0	0	1	0	1	0	0	0	0	0	0	0	0	0	0	0	0	0	0	0	0	0	0	0	0	0	0	0	0	0	0	0	0	0	0	0	0	0	0	0	0	0	0	0	0	0	1	0	1	0	1	0	1	0	1	0	1	0	1	0	0	0	1	0	1	0	0	1	0	1	0	1	0	1	0	0	0	1	0	1	0	1	0	1	0	0	1	0	0	0	1	0	1	0	0	0	1	0	1	0	1	0	0	0	1	0	0	1	0	0	1	0	0	1	0	0	0	0	0	1	0	0	1	0	1	0	1	0	0	1	0	1	0	1	0	0	0	0	1	0	1	0	1	0	0	1	0	1	0	1	0	1	0	1	0	0	0	1	0	1	0	0	1	1	0	0	1	0	1	0	1	0	0	0	0	1	0	0	0	1	0	0	1	0	0	1	0	0	0	0	1	0	0	1	0	0	1	0	1	0	0	1	0	0	1	0	1	0	0	1	0	1	0	1	0	1	0	1	0	1	0	0	0	1	0	1	0	1	0	1	0	0	1	0	0	0	0	1	0	1	0	0	0	1	0	1	0	1	0	1	0	1	0	0	1	1	0	0	1	1	0	1	0	1	0	0	0	0	0	0	1	0	0	0	0	0	0	1	0	0	0	1	0	0	0	0	1	0	1	0	0	1	0	0	0	1	0	0	0	1	0	1	1	0	0	1	0	0	1	0	0	1	0	1	0	0	1	0	0	1	0	0	1	0	1	0	1	0	1	0	0	1	0	1	0	0	0	0	1	0	0	0	0	1	0	0	0	0	0	0	0	0	0	0	0	1	0	0	1	1	0	1	0	0	0	1	0	0	0	1	0	0	1	0	1	0	1	0	1	1	0	1	0	1	1	0	1	0	1	0	1	0	0	0	0	0	0	1	1	0	0	1	0	1	0	0	0	1	0	1	0	0	1	0	0	0	1	1	0	0	0	1	0	0	0	0	1	0	0	0	0	0	0	1	0	1	0	0	0	0	1	0	0	1	0	0	1	0	0	1	1	0	0	0	0	1	0	0	0	1	0	0	0	1	0	1	0	0	0	0	0	0	0	0	0	0	0	0	1	0	0	0	0	1	0	0	0	0	1	0	0	0	0	1	0	1	0	0	0	0	0	1	0	0	0	0	0	0	1	0	0	1	1	0	0	0	0	0	0	0	0	1	0	1	0	0	0	0	0	1	0	1	0	1	0	0	0	0	1	0	0	0	0	0	0	0	0	1	0	1	0	0	0	0	0	1	0	0	0	0	1	0	0	0	0	0	1	0	0	0	0	1	0	0	0	0	1	0	0	0	1	0	0	0	0	1	0	1	0	1	0	0	0	0	0	0	1	0	1	1	0	0	0	0	0	0	1	0	1	0	0	0	0	0	0	0	0	0	0	0	1	0	0	0	0	0	0	0	0	1	0	0	0	0	0	0	1	0	0	0	1	0	0	0	0	0	1	0	0	1	0	0	0	0	0	1	0	0	0	0	0	0	0	1	0	1	1	0	0	0	0	1	0	0	0	0	0	0	0	0	0	0	0	1	0	0	1	0	0	1	0	0	1	0	0	1	0	0	0	0	0	0	0	0	0	1	0	0	0	0	0	0	0	0	1	0	0	1	0	1	0	0	0	1	1	0	1	0	0	1	0	0	0	0	0	0	0	0	0	0	1	0	0	0	0	0	0	0	0	0	0	0	1	0	1	0	0	0	0	1	0	0	0	1	0	0	1	0	0	0	1	0	1	0	0	0	0	0	0	0	1	0	0	0	0	0	0	0	0	0	0	0	0	1	0	0	0	0	0	0	0	1	0	0	0	0	0	0	0	0	0	0	0	0	0	0	0	0	0	0	0	1	0	0	0	0	0	0	0	1	0	1	0	0	0	0	0	0	0	0	0	0	0	0	0	0	0	0	0	0	0	0	0	0	0	0	0	0	0	0	1	0	0	0	0	0	0	0	0	0	0	0	0	0	0	0	0	0	0	0	0	0	1	0	0	0	0	0	0	0	0	0	0	0	0	0	0	1	0	0	0	0	0	0	0	0	0	0	0	0	0	0	0	0	0	0	0	0	0	0	0	0	0	0	0	0	0	0	0	0	0	0	0	0	0	0	0	0	0	0	0	1	0	1	1	0	1	0	1	0	0	0	1	0	0	1	0	0	1	0	0	0	0	0	1	0	0	0	1	0	1	0	0	0	1	0	1	1	0	1	0	1	0	0	1	0	0	0	1	0	0	0	1	0	0	0	1	0	1	0	0	0	0	0	0	0	1	0	0	1	0	0	0	1	0	1	0	0	0	0	1	0	1	0	1	0	1	1	0	1	0	0	0	1	0	1	0	0	0	0	1	0	1	0	0	1	0	1	0	1	0	0	0	0	1	0	1	1	0	0	0	0	1	0	1	0	0	1	0	1	0	1	0	1	1	0	0	0	0	1	0	0	0	0	1	1	1	0	0	0	0	0	0	0	0	0	1	0	0	0	1	0	0	0	1	0	1	0	1	0	1	0	1	0	1	0	0	1	0	0	0	0	0	0	0	0	0	1	0	1	0	1	0	1	0	0	0	0	1	1	0	0	0	1	0	0	0	0	1	0	0	1	0	0	0	1	0	0	0	0	1	0	0	1	0	0	0	0	1	1	0	1	0	0	0	0	0	1	0	0	0	0	0	1	0	1	0	0	0	0	0	1	0	0	0	0	1	0	0	0	0	0	0	0	0	0	0	1	0	0	0	0	0	0	1	0	0	0	0	0	0	0	0	0	0	0	0	0	0	0	0	1	0	1	0	0	0	0	1	0	0	1	0	0	0	0	0	0	0	0	0	1	0	0	0	0	0	0	1	0	1	0	0	0	1	0	0	0	0	0	0	0	0	0	0	0	0	0	0	0	0	1	0	0	0	0	0	0	1	0	0	0	0	0	0	0	0	0	0	0	0	0	0	0	0	0	0	0	0	0	0	0	0	0	0	0	0	0	0	0	0	0	0	0	0	0	1	0	0	0	0	0	0	0	0	0	0	0	0	0	1	0	1	0	0	0	0	0	0	1	0	0	1	1	0	0	0	0	0	0	1	0	0	0	0	1	0	0	1	0	0	1	0	0	0	0	0	0	0	1	0	0	0	1	0	1	0	0	0	0	0	1	0	1	0	0	0	0	0	1	0	0	1	0	0	0	0	0	0	0	1	0	0	0	0	1	0	0	0
BV	meBV05	1	0	0	1	1	0	1	0	1	0	0	1	0	0	0	1	0	1	0	0	0	0	1	0	0	0	1	0	0	0	0	0	0	1	0	0	0	0	1	0	1	0	0	1	0	0	1	0	0	0	0	1	0	0	1	0	1	0	0	0	0	1	0	1	0	1	0	1	0	1	0	1	0	0	1	1	0	0	1	0	0	0	1	0	1	0	1	1	0	1	0	1	0	0	1	0	1	0	0	1	1	0	0	0	0	1	0	0	0	1	1	0	0	1	0	1	1	0	1	0	1	0	1	0	0	1	0	1	0	0	0	1	0	1	0	0	1	0	1	0	1	0	1	0	1	0	1	0	1	0	1	0	1	0	1	0	1	0	1	1	0	1	0	0	1	0	1	0	1	1	0	1	1	0	0	0	1	1	0	0	1	0	1	0	1	0	1	0	0	0	0	1	1	0	0	1	0	0	1	0	0	0	1	1	0	0	1	1	0	0	1	1	0	0	1	0	1	0	0	1	0	1	0	0	0	0	0	1	0	1	0	1	1	0	0	1	0	1	0	1	1	0	1	0	0	0	1	0	1	0	0	1	0	1	0	1	0	0	1	0	0	0	1	1	0	0	1	0	1	0	1	0	0	0	1	0	0	1	0	0	0	0	1	0	0	0	1	0	1	0	0	0	0	0	0	0	1	0	1	0	0	0	0	0	0	1	0	1	0	1	0	1	0	1	0	1	0	0	0	1	0	1	0	1	0	1	0	0	1	0	1	0	0	1	1	0	0	0	1	0	1	0	0	0	0	0	0	0	1	0	0	1	0	1	0	0	1	0	0	1	0	1	0	0	0	0	1	0	1	0	0	0	0	0	1	0	0	0	1	0	1	0	1	0	1	0	0	1	0	0	0	0	1	0	0	1	0	0	1	0	0	0	0	0	1	0	0	1	0	0	0	0	1	0	1	0	1	0	0	0	1	1	0	1	0	0	1	0	0	0	0	1	0	1	0	0	0	0	0	1	0	1	0	0	0	0	0	0	0	0	0	0	1	0	0	0	1	0	1	0	0	0	0	0	1	0	1	0	1	0	1	0	1	0	0	1	0	0	0	0	1	0	0	0	1	0	0	0	0	0	1	0	0	0	1	0	0	0	0	0	0	0	0	0	0	0	0	0	0	0	0	0	0	0	0	0	0	0	0	1	0	0	0	1	0	1	0	0	0	0	0	0	0	0	0	0	1	0	0	0	0	0	0	1	0	0	0	0	0	0	1	0	0	0	0	0	1	0	0	0	0	0	0	0	0	0	0	0	1	0	1	0	0	0	0	0	0	0	0	0	0	0	1	0	0	0	0	0	0	1	0	0	0	0	0	0	0	1	0	0	0	0	0	0	0	0	0	0	1	0	0	0	0	0	0	0	0	0	0	0	0	0	0	0	0	0	1	0	0	0	1	0	0	0	0	0	0	0	0	0	0	0	0	0	0	0	0	0	0	0	0	0	1	0	0	0	0	0	0	0	0	1	0	0	0	0	0	0	0	0	0	1	0	0	0	0	0	0	0	0	0	0	0	0	0	0	0	0	1	0	0	0	0	0	0	0	0	0	0	0	0	0	0	0	0	0	1	0	0	0	0	0	0	0	0	0	0	0	0	0	1	0	0	0	0	0	1	0	0	1	0	0	0	0	1	0	0	1	0	0	0	1	0	0	0	1	0	0	0	1	0	0	0	0	0	1	0	0	1	0	0	0	0	0	0	1	0	0	0	0	0	0	0	0	0	0	0	0	0	1	0	0	0	0	0	0	0	0	0	0	0	0	0	0	0	0	0	0	0	1	0	1	0	1	0	1	0	1	0	0	1	0	0	1	0	1	0	0	1	0	1	0	1	0	1	0	0	1	1	0	1	0	1	0	0	1	0	0	1	0	0	1	0	1	0	0	0	1	0	1	0	0	1	0	0	1	0	0	1	0	0	1	0	0	1	0	0	0	1	0	1	0	0	1	0	1	0	1	1	0	1	0	1	0	1	0	0	0	0	1	0	1	0	1	0	0	1	0	1	0	1	0	1	0	0	1	0	0	1	0	1	0	0	1	0	1	0	1	0	1	0	0	0	0	0	0	1	0	0	0	1	0	1	0	0	0	0	1	1	0	1	0	0	0	1	0	0	1	0	1	0	0	1	0	0	1	0	1	0	0	1	0	1	0	1	0	1	0	0	0	1	0	1	0	1	0	1	0	1	0	1	0	1	1	0	0	0	1	0	0	1	0	0	0	1	0	1	0	1	0	0	1	0	0	0	1	0	1	0	1	0	1	1	0	1	0	0	0	0	0	0	1	0	0	1	1	0	0	0	1	0	0	0	1	0	0	0	0	1	0	1	0	1	1	0	0	1	1	0	0	1	0	1	1	0	0	1	0	0	1	0	0	1	0	1	0	1	0	0	0	1	0	0	1	0	1	0	1	0	1	0	0	1	0	1	0	1	0	0	1	0	0	0	0	0	1	0	1	1	0	0	1	0	1	0	0	1	0	0	1	1	0	0	1	0	0	1	0	0	0	1	0	0	1	0	1	0	1	0	0	1	0	1	0	1	0	1	1	0	1	0	1	0	0	1	0	0	0	1	1	0	0	0	0	1	0	0	0	0	0	1	0	0	1	0	0	0	0	1	0	0	0	1	0	0	0	0	1	0	0	0	0	1	0	1	0	1	0	0	0	0	1	0	0	1	0	0	1	1	0	1	1	0	0	0	0	1	0	0	0	0	1	0	0	1	0	1	0	0	0	0	0	0	0	0	0	0	0	0	1	0	0	0	1	1	0	0	0	0	0	1	1	0	0	1	0	1	0	0	0	0	0	1	0	0	0	0	0	0	1	0	0	1	1	0	0	0	0	0	0	0	0	1	0	1	0	0	0	0	0	1	0	1	0	0	1	0	0	0	0	1	0	0	0	0	0	0	0	1	0	0	1	0	1	0	0	0	0	0	0	0	0	1	0	0	0	0	0	0	0	0	0	1	0	0	0	0	1	0	0	0	1	0	0	0	0	1	0	1	0	1	0	0	0	0	1	0	1	0	1	0	0	0	0	0	1	0	1	0	1	0	0	0	0	0	0	0	0	1	0	0	1	0	0	0	0	0	0	0	0	0	1	1	0	0	0	1	1	1	1	0	1	0	0	0	0	0	1	0	0	1	0	1	0	0	0	1	0	0	0	0	0	0	0	1	0	1	1	0	1	0	0	1	0	0	0	0	0	0	1	0	0	1	0	0	1	0	1	0	0	0	0	0	1	0	0	1	0	0	0	1	0	0	0	0	0	1	0	0	0	0	0	0	1	0	1	0	0	1	0	1	0	0	0	1	1	0	1	1	0	1	0	0	0	0	0	1	0	0	0	0	1	0	0	0	0	0	0	0	0	0	0	1	0	0	1	0	0	0	0	1	0	0	0	1	0	0	1	0	0	0	0	1	0	0	0	0	0	0	0	0	0	0	0	0	0	0	0	0	0	0	0	0	0	1	0	0	0	0	0	0	0	1	0	0	0	0	0	0	0	0	0	0	1	0	0	0	0	0	0	0	0	0	0	0	0	0	0	0	0	0	0	1	0	0	1	0	0	0	0	1	1	0	0	0	0	0	0	0	0	0	0	0	0	0	0	0	0	0	0	0	0	0	0	0	0	1	0	0	0	0	0	0	0	0	0	0	0	0	0	0	1	0	1	0	0	0	0	0	0	0	0	0	0	0	0	0	0	0	0	1	0	0	0	0	1	0	0	0	0	0	0	0	0	1	0	0	0	0	0	0	0	0	0	0	0	0	0	0	0	0	0	0	0	0	0	0	0	0	0	1	0	1	0	1	1	1	0	0	1	0	0	1	0	0	0	0	1	0	1	0	0	0	1	0	1	0	0	0	1	0	0	0	0	1	0	0	1	0	0	0	0	1	0	0	1	0	0	1	0	0	0	0	1	0	0	1	0	1	0	1	0	0	0	0	0	0	1	0	1	1	0	0	1	0	0	1	0	0	0	1	1	1	0	1	0	0	1	1	0	1	1	0	1	0	1	0	0	0	0	0	1	0	1	0	0	1	0	1	0	1	0	1	0	1	0	0	1	1	0	0	0	1	0	1	0	1	0	1	0	1	0	1	1	0	1	0	1	0	0	1	0	0	0	0	1	1	1	0	0	0	0	0	1	0	0	0	1	0	1	0	1	0	0	1	0	0	1	1	0	0	1	1	0	0	1	0	1	1	0	0	0	0	0	0	1	0	0	1	0	0	0	1	0	1	0	0	0	1	0	0	1	0	1	1	0	0	0	1	0	1	0	1	0	0	1	0	0	0	0	0	1	0	1	1	0	0	0	0	1	1	0	0	0	0	0	0	0	1	1	0	0	0	1	0	0	1	0	0	0	0	0	1	0	0	0	0	1	0	1	0	0	0	1	0	0	0	0	0	0	0	0	1	0	0	1	0	0	0	1	0	0	0	0	0	1	0	1	0	0	0	0	1	0	1	0	0	0	0	1	0	0	0	0	0	0	0	1	0	0	0	0	1	0	0	0	0	0	0	1	0	0	0	0	0	0	0	0	0	0	0	0	1	0	0	1	0	0	0	0	0	0	0	0	0	0	0	0	0	0	0	0	0	0	0	0	0	0	0	0	0	0	0	0	0	0	0	0	0	0	0	0	0	0	0	0	0	0	0	0	0	0	0	0	0	0	0	0	0	0	0	0	0	0	0	0	0	0	0	0	0	0	0	1	0	0	1	0	0	0	0	0	1	0	1	0	0	0	0	0	0	0	1	0	1	0	0	0	0	1	0	0	1	0	0	0	0	0	0	0	1	0	0	1	1	0	1	0	0	0	0	0	1	0	1	0	0	0	0	0	0	0	1	0	0	0	0	0	0	0	0	1	0	0	0	0	0	0	0	0
BV	meBV06	1	0	1	0	1	0	1	0	0	1	0	1	0	1	0	0	0	1	0	0	0	0	1	0	0	0	0	0	1	0	0	0	0	1	0	0	1	0	1	0	0	0	1	0	0	1	0	0	0	0	1	0	0	0	1	0	1	0	0	1	0	1	0	1	0	1	0	1	0	1	0	1	0	0	0	1	0	0	1	0	1	0	1	0	1	0	1	1	0	1	0	1	0	1	0	0	0	0	0	1	1	0	0	0	0	0	1	0	0	1	1	0	1	0	1	0	0	0	1	0	1	0	1	0	1	0	0	1	0	0	0	1	0	1	0	1	0	0	1	0	1	0	1	0	1	0	1	0	1	1	0	0	1	1	0	0	1	1	0	1	0	1	0	0	1	0	1	1	0	0	0	1	1	0	0	1	0	1	0	0	1	0	1	0	1	1	0	0	0	0	0	0	1	0	0	1	0	0	0	0	0	1	0	1	0	1	0	1	0	1	0	1	0	0	1	0	1	1	0	1	0	0	0	0	0	0	0	1	0	1	0	1	1	0	0	1	0	1	0	1	1	0	1	0	0	0	1	0	1	0	1	0	1	0	0	1	0	0	1	0	0	0	1	1	0	0	0	1	0	0	1	0	0	0	0	0	0	1	0	0	0	0	1	0	1	0	1	0	1	0	1	0	1	0	0	0	1	0	1	0	0	0	0	0	0	1	0	0	0	1	1	0	1	0	0	1	0	0	0	1	0	1	0	0	0	1	0	0	0	1	0	0	1	0	0	1	1	0	1	1	0	0	0	0	1	0	0	0	1	1	0	0	1	1	0	0	1	0	0	1	0	1	0	0	0	0	1	0	1	1	0	0	0	0	1	0	0	0	1	0	1	0	1	0	0	0	0	1	0	0	0	0	1	0	0	0	0	0	1	0	0	0	0	0	1	0	0	0	0	0	0	1	0	0	0	1	0	0	0	0	0	1	0	1	0	1	0	0	0	0	0	1	0	1	0	0	0	0	0	1	0	0	1	0	0	0	0	0	0	0	0	0	1	0	0	1	0	0	1	0	0	0	0	0	1	0	0	0	1	0	0	0	1	0	0	1	0	0	0	1	0	0	0	0	1	0	0	0	0	0	0	0	0	1	0	0	0	0	0	0	0	0	0	0	0	0	0	0	0	0	0	0	0	0	0	0	0	0	0	0	0	0	0	1	0	1	0	0	0	0	0	0	0	0	0	0	0	0	0	0	0	0	0	1	0	0	0	0	0	0	0	0	1	0	0	0	0	0	0	0	0	0	0	0	0	0	0	0	1	0	0	0	0	0	0	0	1	0	0	0	0	1	0	1	1	0	0	0	0	1	0	0	0	0	0	0	0	0	0	0	0	0	0	0	0	0	0	0	0	0	0	0	0	0	0	0	0	0	0	0	0	0	0	0	0	0	0	0	0	0	0	0	0	1	0	0	0	0	0	0	0	0	0	0	0	0	0	0	0	0	0	0	1	0	0	0	0	0	0	0	0	1	0	1	0	0	0	0	0	0	0	1	0	0	0	0	0	0	0	0	0	0	0	0	0	0	0	0	1	0	0	0	0	0	0	0	0	0	0	0	0	0	0	0	0	0	1	0	0	0	0	0	0	0	0	0	0	0	0	0	1	0	0	0	0	0	1	0	0	0	0	0	0	0	0	0	0	1	0	0	0	1	0	0	0	0	0	0	0	1	0	0	0	1	0	0	0	0	0	0	1	0	0	0	0	0	0	0	0	0	0	0	0	0	0	0	0	0	0	1	0	0	0	0	0	1	0	0	0	0	0	0	0	0	0	0	1	1	0	1	0	1	0	0	0	1	0	1	0	1	0	1	0	1	0	1	0	0	1	0	1	0	1	0	1	0	0	0	1	0	1	0	1	0	1	0	0	1	1	0	0	1	0	0	0	0	0	1	0	1	0	0	1	0	0	1	0	0	1	0	0	1	1	0	1	0	0	0	1	0	1	1	0	1	0	1	0	1	1	0	1	0	1	0	1	1	0	0	0	0	1	1	0	1	0	0	1	0	1	0	1	0	1	0	0	1	0	0	1	0	1	0	0	1	0	1	0	1	0	1	0	1	0	0	0	0	1	0	0	1	0	0	0	1	0	1	1	0	1	0	1	0	0	0	1	0	0	1	0	1	0	0	1	0	0	1	0	1	0	0	1	0	1	0	1	0	1	0	0	0	1	0	0	0	1	0	1	0	1	0	1	0	1	0	1	0	0	0	1	0	0	1	0	0	1	0	1	0	1	0	0	0	1	0	0	1	0	1	0	1	0	0	1	0	0	0	0	1	0	0	1	1	0	0	1	0	0	0	0	1	0	0	0	1	0	0	1	0	1	0	1	0	1	0	0	0	1	1	0	0	1	0	1	0	1	0	1	0	0	0	1	0	1	0	1	0	0	1	0	0	1	0	0	0	1	0	1	1	0	0	1	0	1	0	1	0	1	0	0	1	0	0	0	0	1	0	0	0	1	0	0	0	0	0	0	0	1	0	0	1	0	0	1	0	0	0	1	0	0	0	1	0	0	1	0	1	0	1	0	0	1	0	1	0	1	1	0	1	0	1	0	1	0	0	0	0	0	0	1	1	0	0	1	0	1	0	0	1	0	1	0	0	0	1	0	0	1	0	1	0	0	0	1	0	0	0	0	1	0	1	0	0	1	0	1	0	0	1	1	0	0	1	0	0	1	0	0	1	1	0	1	1	0	0	0	0	1	0	0	0	0	1	0	0	1	0	0	0	0	0	0	0	0	0	0	0	0	0	0	1	0	0	0	1	1	0	0	0	0	0	1	1	0	0	1	0	0	1	0	0	0	1	1	0	0	0	0	0	0	1	0	0	1	1	0	1	0	0	0	0	0	0	1	0	1	0	0	0	0	0	1	0	1	0	0	1	0	0	0	0	1	0	1	0	1	0	0	0	1	0	0	1	0	0	0	0	0	0	0	0	0	0	1	0	0	0	0	1	0	0	1	0	1	0	0	0	0	1	0	0	0	1	0	1	0	0	1	0	1	0	1	0	0	0	0	0	0	1	0	1	0	0	0	0	0	1	0	1	0	1	0	0	0	1	0	1	0	0	1	0	0	1	0	0	0	0	0	0	0	0	0	1	1	0	0	0	0	1	0	0	0	1	0	0	0	0	0	1	0	0	1	0	0	0	1	0	1	0	0	0	0	0	0	1	0	0	1	1	0	0	0	0	0	0	0	0	1	0	0	0	0	0	0	0	1	0	0	0	0	0	0	0	1	1	0	0	0	1	0	0	0	0	0	0	0	0	0	0	0	0	0	0	0	0	0	0	0	0	1	0	1	0	0	0	1	1	0	0	0	0	1	0	0	0	0	0	1	0	0	0	0	1	0	0	0	0	0	0	0	0	0	0	1	0	0	1	0	0	0	0	1	0	0	0	1	0	0	1	0	0	0	1	0	1	0	0	0	0	0	0	0	0	0	0	0	0	0	0	0	1	0	0	0	0	0	0	0	0	0	0	0	0	1	0	0	0	0	0	0	0	0	0	0	0	0	0	0	0	0	0	0	0	0	0	0	0	0	0	0	0	0	0	0	1	0	1	0	1	0	0	0	0	0	0	0	0	0	0	0	0	0	0	0	0	0	0	0	0	0	0	0	0	0	0	0	0	1	0	0	0	1	0	0	0	0	0	0	0	0	0	0	0	0	1	0	0	0	0	0	0	0	0	0	0	0	0	0	0	0	0	0	0	0	0	0	0	0	0	0	0	0	0	0	1	0	0	0	0	0	0	0	0	0	0	0	0	0	0	0	0	0	0	0	0	0	0	0	0	0	0	0	0	0	0	0	1	0	1	0	1	0	0	0	1	0	0	0	1	0	0	1	0	0	1	0	1	0	0	0	0	1	0	0	0	1	0	0	0	1	0	0	0	1	0	0	1	0	0	1	0	0	1	0	1	0	0	1	0	1	0	0	0	0	0	0	0	0	1	0	0	0	0	0	1	0	0	1	0	0	0	0	0	0	1	0	0	0	1	1	0	1	0	1	1	0	0	1	1	0	1	0	1	0	1	0	1	0	0	1	0	1	0	1	0	1	0	0	0	1	0	0	0	1	0	1	0	1	0	1	0	1	0	1	1	0	0	0	0	1	0	0	0	0	0	0	1	1	1	0	0	0	0	0	1	0	0	0	1	0	1	0	1	0	0	0	1	0	1	1	0	1	0	1	0	0	0	0	1	0	0	0	0	0	0	0	1	0	0	1	0	0	0	1	0	1	0	0	1	1	0	0	1	1	1	1	0	0	0	1	0	0	0	1	0	0	0	1	0	0	0	0	1	0	1	1	0	0	0	0	0	1	0	0	0	0	0	0	0	1	1	0	0	0	0	0	0	1	0	0	0	0	0	0	0	0	0	0	1	0	0	0	0	0	0	0	0	0	0	0	0	0	0	0	0	0	1	0	0	0	0	0	0	0	0	0	1	0	0	0	1	0	0	1	0	0	0	0	0	0	0	0	0	0	0	0	0	0	0	0	0	0	0	1	0	0	0	0	0	0	1	0	0	0	0	0	0	0	0	0	0	0	0	0	0	0	0	0	0	0	0	0	0	1	0	0	0	0	0	0	0	0	0	0	0	0	0	0	0	0	0	0	0	0	0	0	0	0	0	0	0	0	0	0	0	0	0	0	0	0	0	0	0	0	0	0	0	0	1	0	0	0	0	0	0	0	0	0	0	0	0	0	0	0	0	0	0	0	0	0	0	0	0	1	0	1	0	0	0	0	0	0	0	0	0	0	0	0	0	0	0	0	0	1	0	0	0	0	0	0	0	0	0	0	0	1	0	0	0	0	0	0	0	0	0	0	0	0	0	0	0	0	0	0	0	0	0	0	0	0	0	0	0	0	0	0	1	1	0	0	0
BV	meBV07	1	0	0	1	1	0	1	0	0	1	0	1	0	1	0	0	0	1	0	0	0	0	1	0	0	0	1	0	0	0	0	1	0	1	0	0	1	0	1	0	0	0	1	0	0	1	1	0	0	0	0	1	0	0	0	1	1	0	0	1	0	1	0	1	0	1	0	1	0	1	0	1	0	0	1	1	0	0	1	0	1	0	1	0	1	0	1	0	1	1	0	1	0	0	1	0	1	0	0	1	0	1	0	0	0	0	0	0	0	1	1	0	0	1	0	1	1	0	1	0	0	1	0	0	1	0	0	0	1	0	0	1	0	1	0	0	1	0	1	0	1	0	1	0	0	1	0	1	1	0	1	0	1	0	1	0	1	0	1	1	0	1	0	0	1	0	1	0	1	0	0	1	1	0	0	0	1	1	0	0	0	0	0	0	1	0	1	0	0	0	0	1	0	0	0	0	1	0	1	0	0	1	0	1	0	1	0	1	0	0	0	1	0	0	1	1	0	0	0	1	0	0	0	0	0	0	0	1	0	1	0	1	1	0	0	1	0	1	0	1	1	0	1	0	0	0	1	0	1	0	0	1	0	1	0	1	0	0	1	0	0	0	1	0	1	0	0	1	0	0	1	0	1	0	1	0	1	0	0	1	0	1	0	0	1	0	1	0	1	0	1	0	1	0	0	0	1	1	0	0	1	0	0	0	0	1	0	0	0	1	0	1	0	1	0	0	1	0	0	1	0	1	0	1	0	1	0	1	0	0	1	0	0	1	0	1	0	0	1	0	1	0	0	0	1	0	0	1	0	1	0	0	1	0	1	0	1	0	0	0	0	1	1	0	0	0	1	0	1	0	1	0	0	0	1	0	0	0	1	0	1	0	1	0	1	0	0	1	0	0	0	0	1	0	0	1	0	0	1	0	0	0	0	0	1	0	0	1	0	0	0	0	1	0	1	0	1	0	0	0	1	0	0	0	1	0	0	0	0	0	0	1	0	0	1	0	1	0	0	1	0	1	0	0	0	0	1	0	0	1	0	0	1	0	0	0	1	0	1	0	0	0	0	0	1	0	0	0	1	0	1	0	0	0	0	1	0	0	0	0	1	0	0	0	1	0	0	0	0	0	1	0	0	1	0	0	0	0	0	1	0	0	1	0	0	1	1	0	0	0	0	0	1	0	0	0	0	1	0	1	0	0	0	1	0	1	0	0	0	1	0	0	0	1	0	0	1	0	0	0	0	0	0	1	0	0	0	0	0	0	1	0	0	0	0	0	0	0	0	0	0	0	0	0	0	0	0	0	0	0	0	0	0	0	0	0	0	0	0	0	0	0	1	0	1	0	1	0	0	1	0	0	0	0	0	0	0	0	0	0	0	0	0	0	0	0	0	0	0	0	0	0	0	0	0	0	0	0	0	0	0	0	0	0	0	0	0	1	0	0	1	0	0	0	0	0	0	0	0	0	0	0	0	0	0	0	0	0	0	0	0	0	0	0	0	0	0	0	0	0	0	1	0	1	0	0	0	0	0	0	0	1	0	0	0	0	0	0	0	0	0	0	0	0	0	0	0	0	1	0	0	0	0	0	0	0	0	0	0	0	0	0	0	0	0	0	1	0	0	0	0	0	0	0	0	0	0	0	0	0	1	0	0	0	0	0	0	1	0	1	0	0	0	0	0	0	0	0	0	1	0	1	0	0	0	0	0	0	0	1	0	0	0	0	0	1	0	0	1	0	0	0	0	0	0	1	0	0	0	0	0	0	0	0	0	0	0	0	0	0	0	0	0	0	0	0	0	0	0	0	0	0	0	0	0	0	1	1	0	1	0	1	0	0	0	1	0	1	0	0	1	0	0	1	0	1	0	0	1	0	1	0	1	0	1	0	0	0	1	0	1	0	1	0	0	1	0	0	1	0	0	1	0	0	0	0	0	1	0	1	0	1	0	0	0	1	0	0	1	0	0	1	0	0	1	0	0	0	1	0	1	1	0	1	0	1	0	1	0	1	0	0	1	0	0	1	0	0	0	0	1	0	0	1	0	0	1	0	1	0	1	0	1	0	0	1	0	0	1	0	1	0	0	1	1	0	0	1	0	1	0	1	0	0	0	0	1	0	0	0	1	0	0	1	0	0	1	0	1	0	1	0	0	0	1	0	0	1	0	1	1	0	1	0	0	1	0	1	0	0	1	0	1	0	1	0	1	0	0	0	1	0	0	0	1	0	1	0	1	0	1	0	0	1	0	0	0	1	0	0	1	0	0	0	1	0	1	0	1	0	0	0	1	0	0	1	0	0	0	1	1	0	1	0	1	0	0	0	0	0	0	0	0	0	0	1	0	0	1	0	0	0	0	1	0	0	1	0	1	0	1	0	1	1	0	0	1	1	0	0	1	0	0	0	1	0	1	0	0	1	0	0	1	0	1	0	0	0	0	0	1	0	0	0	1	1	0	1	0	1	0	0	1	0	1	0	1	0	0	0	1	0	0	0	0	1	1	0	1	0	0	0	0	0	0	0	1	0	0	1	0	0	0	1	0	0	1	0	0	0	1	0	0	1	0	1	0	1	0	0	1	0	1	0	1	0	0	1	0	1	0	1	0	0	0	0	0	0	1	1	0	0	1	0	1	0	1	0	1	0	1	0	0	1	0	1	1	0	1	0	0	0	1	0	1	0	0	1	0	0	0	0	0	0	1	0	1	0	1	0	0	1	0	0	1	0	0	1	0	0	1	1	0	0	0	0	1	0	0	0	1	0	0	0	1	0	0	0	0	1	0	0	0	0	0	0	0	0	0	1	0	0	0	1	1	0	0	0	0	0	1	0	0	0	1	0	1	0	0	0	0	0	1	0	0	0	0	0	0	1	0	0	1	1	1	0	0	0	0	0	0	0	1	0	1	0	0	0	0	0	1	0	1	0	1	0	0	0	0	1	0	1	0	0	0	0	0	0	1	0	1	0	0	0	0	0	0	0	0	0	0	0	0	0	0	0	0	0	1	0	0	0	1	0	0	0	0	1	0	0	0	1	0	1	0	1	0	1	0	0	1	0	0	0	0	0	0	0	0	1	0	0	0	0	0	1	0	1	1	1	0	0	0	1	0	0	0	0	1	0	0	1	0	0	0	0	0	0	0	0	0	0	1	0	0	0	0	1	0	0	0	1	0	0	0	0	0	1	0	0	1	0	0	0	0	0	1	0	0	0	0	0	0	1	0	0	1	1	0	0	0	0	0	0	0	0	1	0	0	0	0	0	0	0	0	0	0	1	0	0	1	0	1	0	0	0	1	0	0	0	0	0	0	0	0	0	0	0	0	0	0	0	0	0	0	0	1	0	1	0	0	0	0	0	1	1	0	1	0	0	1	0	0	0	0	0	0	0	0	0	0	1	0	0	0	0	0	0	0	0	0	0	0	0	0	0	0	0	0	0	0	0	0	1	0	0	0	1	0	0	0	1	0	1	0	0	0	0	0	1	0	0	0	0	0	0	0	0	0	0	0	0	0	0	0	0	0	0	0	0	0	0	1	0	0	0	0	0	0	0	0	0	0	0	0	0	0	0	0	0	0	0	0	0	0	0	0	0	0	0	0	0	1	0	0	0	0	0	0	0	0	0	0	0	0	0	0	0	0	0	0	0	0	0	0	0	0	0	0	0	0	0	0	0	0	0	0	0	0	0	0	0	0	0	0	0	0	0	0	0	0	0	0	0	0	0	0	0	0	0	0	0	0	0	0	0	0	0	0	0	0	0	0	0	0	0	0	0	0	0	0	0	0	0	0	0	0	0	0	0	0	0	0	0	0	0	0	0	0	0	0	0	0	0	0	0	0	0	0	0	0	0	0	0	0	1	1	0	0	1	0	0	0	0	0	0	0	1	0	1	0	0	0	1	0	1	0	1	0	1	0	1	0	0	1	0	0	1	1	0	0	0	1	0	0	1	0	0	0	1	0	0	0	0	0	0	1	0	0	0	0	0	0	0	1	0	0	1	0	1	0	0	0	1	0	0	1	0	0	0	0	1	1	0	0	1	0	1	1	0	1	0	0	1	0	0	0	0	0	0	0	1	1	0	0	1	0	0	1	0	1	0	0	0	1	0	0	0	1	0	0	0	1	0	1	0	1	0	1	0	1	0	1	1	0	0	0	0	1	0	1	0	0	0	0	1	1	1	0	0	0	0	1	0	0	0	0	1	0	0	0	1	0	0	1	0	0	1	1	0	1	0	1	0	0	1	0	1	1	0	0	0	0	0	0	1	0	0	1	0	0	0	1	0	1	0	0	0	1	0	0	1	0	1	1	0	0	0	1	0	0	0	1	0	0	0	1	0	0	0	0	1	0	1	1	0	0	0	0	1	1	0	0	0	0	0	0	0	1	0	1	0	0	0	0	0	1	0	0	0	0	0	1	0	0	0	0	0	0	0	0	0	0	0	0	0	1	0	1	0	0	0	1	0	0	1	0	0	0	0	0	0	0	0	0	1	0	0	0	0	0	0	0	0	1	0	0	0	0	0	0	0	0	0	0	0	0	0	0	0	0	0	1	0	0	0	0	0	0	1	0	0	0	0	0	0	0	0	0	0	0	0	1	0	0	0	0	0	1	0	0	0	0	0	0	0	0	0	0	0	0	0	0	0	0	0	0	0	0	0	1	0	0	0	0	0	0	0	0	0	0	0	0	0	0	0	0	0	0	0	0	0	0	0	0	0	0	0	0	0	0	0	0	0	0	0	0	0	0	0	0	0	0	1	0	0	1	0	0	0	0	0	1	0	1	0	0	0	0	1	0	0	0	0	1	0	0	0	0	1	0	0	0	0	0	0	0	0	0	0	1	0	0	0	1	1	0	0	0	0	0	0	0	0	1	0	0	0	0	0	0	0	1	0	0	0	0	0	0	0	0	1	0	0	0	0	0	0	0	0
BV	meBV08	1	0	1	0	1	0	1	0	0	1	0	1	0	1	0	0	0	1	0	0	0	0	1	0	0	0	1	0	1	0	0	0	1	0	0	0	1	0	1	0	0	0	1	0	0	1	0	0	0	0	0	1	1	0	0	0	1	0	0	0	1	0	0	1	1	0	0	1	0	1	0	1	0	0	0	1	0	0	1	0	0	0	1	0	1	0	1	1	0	1	0	1	0	1	0	0	1	0	0	1	1	0	0	0	0	0	1	0	0	1	1	0	1	0	1	0	1	0	1	0	1	0	0	0	1	0	0	0	0	0	1	0	0	1	0	1	0	0	1	0	1	0	1	0	1	0	1	0	1	1	0	0	0	1	0	0	1	1	0	1	0	1	0	0	1	0	1	0	0	1	1	0	1	0	0	1	0	1	0	1	0	0	1	0	1	1	0	0	0	0	0	0	1	0	0	1	0	0	1	0	0	1	0	1	0	1	0	1	0	1	0	1	0	1	0	1	0	1	0	1	0	0	0	0	0	0	0	1	0	1	0	1	1	0	1	0	0	1	0	1	1	0	1	0	0	0	1	1	0	0	1	0	1	0	0	1	0	1	0	0	0	0	0	1	0	0	0	1	0	0	1	0	0	0	1	0	1	1	0	0	0	1	0	0	1	0	1	0	1	0	0	0	1	0	0	0	1	0	0	0	0	0	0	0	0	0	0	0	0	1	1	0	1	0	0	1	0	0	0	1	0	1	0	1	0	1	0	1	0	0	1	0	1	0	1	0	0	0	1	0	0	0	0	0	0	1	0	0	0	1	0	0	1	1	0	0	1	0	0	0	1	0	0	0	0	0	1	1	0	0	0	0	0	0	1	0	0	0	1	0	1	0	1	0	0	0	0	1	0	0	0	0	1	0	0	1	0	0	1	0	0	0	0	0	1	0	1	1	0	0	0	1	0	0	0	1	0	0	0	0	0	1	0	1	0	0	0	0	0	0	1	0	0	1	0	0	0	0	0	1	0	0	1	0	0	0	1	0	0	1	0	0	1	0	0	1	0	0	1	0	0	0	0	0	1	0	0	0	1	0	1	0	0	0	0	1	0	0	0	0	1	0	0	0	1	0	0	0	0	0	1	0	0	1	0	0	0	1	0	0	0	0	0	0	0	1	1	0	0	0	0	1	0	0	0	0	0	0	0	0	0	0	0	1	0	1	0	0	0	1	0	0	0	0	0	0	0	0	0	0	0	0	1	0	0	1	0	0	0	0	0	0	0	0	0	0	0	0	1	0	0	0	0	0	0	0	0	1	1	0	1	0	0	0	0	0	0	1	0	0	1	1	0	0	0	0	1	0	0	1	0	0	0	0	0	0	0	1	0	0	0	0	0	0	0	0	0	0	0	0	0	0	0	0	0	0	0	0	0	0	0	0	0	0	0	0	0	0	0	0	1	0	0	0	0	0	0	1	0	0	0	0	0	1	0	0	0	0	0	0	0	0	1	0	0	0	0	0	0	0	0	1	0	0	0	0	0	0	0	0	0	1	0	0	0	0	0	0	0	0	0	0	0	0	0	0	0	0	1	0	0	0	0	0	0	0	0	0	0	0	0	0	0	1	0	0	0	0	0	0	0	1	0	0	0	0	0	0	0	0	0	0	0	0	0	1	1	0	1	0	0	0	0	0	1	0	0	1	0	1	0	1	0	0	0	1	0	1	0	1	0	1	0	1	0	1	0	1	0	0	0	0	0	0	0	1	0	0	0	0	1	0	0	1	0	0	1	0	0	1	0	0	0	0	0	0	0	1	0	0	0	0	0	0	0	1	0	1	0	1	0	1	0	1	0	1	0	1	0	0	1	0	0	1	0	1	1	0	1	0	1	0	1	0	1	0	0	1	1	0	1	0	1	0	0	0	0	0	1	0	0	1	0	0	0	0	0	1	0	1	0	0	1	0	0	1	0	0	1	0	0	1	0	0	1	0	0	0	1	0	1	1	0	1	0	1	0	1	0	0	1	0	1	0	1	0	0	0	0	0	1	1	1	0	0	0	1	0	1	0	1	0	1	0	0	1	0	0	1	1	0	0	0	1	1	0	0	1	0	1	0	1	0	0	0	0	1	0	0	0	1	0	0	1	0	0	1	0	0	0	0	0	1	0	1	0	0	1	0	1	0	0	1	0	0	1	0	1	0	0	1	0	1	1	0	1	0	0	0	0	1	0	0	0	1	0	1	0	1	0	1	0	0	0	1	0	0	0	1	0	0	1	0	0	1	0	1	0	1	0	0	0	1	0	1	1	0	1	0	1	0	0	1	0	1	0	1	0	0	0	0	0	0	0	1	0	0	0	0	1	1	0	0	1	0	0	0	0	1	0	1	0	1	0	1	0	1	1	0	1	1	0	1	1	0	0	1	0	0	0	1	0	1	0	1	0	0	1	0	0	1	0	0	1	0	1	0	1	0	1	0	1	1	0	1	0	1	0	0	1	0	0	0	0	0	1	1	0	1	0	0	0	0	0	0	0	1	0	0	1	1	0	0	1	0	0	1	0	0	0	1	0	0	1	0	1	0	1	0	0	1	0	1	0	1	1	0	1	0	1	0	1	0	0	0	0	0	0	1	1	0	1	0	0	1	0	0	0	0	1	0	0	0	1	0	0	0	0	1	0	0	0	1	0	1	0	0	1	0	0	0	0	0	0	1	0	0	1	0	0	0	1	0	0	1	0	0	1	0	0	1	1	0	0	0	0	1	0	0	0	0	1	0	0	0	1	0	0	0	0	0	0	0	0	0	0	0	0	0	1	0	0	0	1	1	0	0	0	1	0	1	1	0	0	1	0	1	0	0	0	0	0	1	0	0	0	0	0	0	1	0	0	1	1	0	1	0	0	0	0	0	0	1	0	1	0	1	0	0	0	1	0	1	0	1	0	0	0	0	0	1	1	1	0	0	0	0	0	1	0	0	1	0	1	0	0	0	1	0	0	0	0	1	0	0	0	0	0	1	0	0	0	1	0	0	0	0	1	0	0	0	1	0	1	0	0	1	0	1	0	1	0	0	0	0	0	0	0	0	1	0	0	0	0	0	0	0	1	0	0	0	0	0	1	0	0	0	0	1	0	1	1	0	0	0	0	1	0	1	0	0	1	0	1	0	1	0	1	0	0	0	1	0	0	0	0	0	1	0	0	1	0	0	0	1	0	1	0	0	0	0	0	1	0	1	1	0	1	0	0	0	0	0	0	0	0	1	0	1	0	1	0	1	0	1	0	0	1	0	0	1	0	1	1	0	0	1	0	0	0	1	0	0	0	0	0	0	0	0	1	0	0	0	0	0	0	0	0	1	0	1	0	0	1	1	1	0	1	1	0	1	1	0	0	0	0	1	0	0	1	0	1	0	0	0	0	1	0	0	0	0	0	0	0	0	1	0	0	0	0	1	0	1	0	1	1	0	1	0	0	0	0	1	1	0	1	0	0	0	0	0	0	0	0	1	0	0	0	0	0	0	0	0	0	1	0	0	0	0	0	0	0	1	0	0	0	0	0	0	0	0	0	0	1	0	0	1	0	0	0	0	0	0	0	1	0	0	0	0	0	0	0	1	0	0	0	0	0	0	0	1	0	0	0	0	1	0	0	0	0	0	0	0	0	0	0	1	0	0	1	0	1	0	0	0	0	1	0	0	0	0	0	0	0	0	0	0	0	0	0	0	0	0	1	0	0	0	0	0	0	0	0	0	0	0	0	0	0	0	0	1	0	0	0	0	0	0	0	0	0	0	0	0	0	0	0	0	0	0	0	0	0	0	0	0	0	0	0	0	0	0	0	0	0	0	0	0	0	0	0	1	0	0	0	1	1	1	0	0	0	0	0	1	0	0	0	0	1	0	1	0	0	0	1	0	1	0	0	0	1	0	0	0	0	1	0	0	1	0	0	1	0	0	0	0	1	0	0	0	0	0	0	0	0	0	0	1	0	0	0	0	0	0	0	0	0	0	1	0	1	0	0	0	1	0	0	1	0	0	0	0	1	1	0	1	0	0	1	1	0	1	1	0	1	0	1	0	0	0	0	0	1	0	1	0	0	0	0	1	0	1	0	0	0	1	0	0	1	1	0	0	0	1	0	1	0	1	0	1	0	1	0	1	1	0	0	0	1	0	0	0	0	0	0	0	1	0	0	0	0	0	0	0	1	0	0	0	1	0	0	0	0	0	0	1	0	0	1	1	0	1	0	1	0	0	1	1	0	1	0	0	0	0	0	0	0	0	0	1	0	0	0	1	0	1	0	0	1	1	0	0	1	0	1	0	0	0	1	0	0	0	0	0	0	0	1	0	0	0	0	0	1	0	0	0	0	0	0	0	0	1	0	0	0	0	0	0	0	1	0	0	0	0	0	0	0	1	0	0	0	0	0	0	0	1	0	0	1	0	0	0	0	0	0	0	0	0	0	1	0	0	0	0	0	0	1	0	0	0	0	0	0	0	0	0	0	0	0	0	0	0	0	0	0	0	0	0	0	0	0	0	0	0	0	0	0	0	0	0	0	0	0	1	0	0	0	0	0	0	1	0	0	0	0	0	0	0	0	0	0	0	0	1	0	0	0	0	0	0	0	0	0	0	0	0	0	0	0	0	0	0	0	0	0	0	0	0	0	0	0	0	0	0	0	0	0	0	0	0	0	0	0	0	0	0	0	0	0	0	0	0	0	0	0	0	0	0	0	0	0	0	0	0	0	0	0	0	0	0	0	0	0	0	1	0	0	1	0	0	0	0	0	1	0	1	0	0	0	0	0	0	0	0	0	0	0	0	0	0	0	0	0	1	1	0	0	0	0	0	0	1	0	0	1	1	0	1	0	0	0	0	0	1	0	1	0	0	0	0	0	0	0	1	0	0	0	0	0	0	0	0	1	0	0	0	0	0	0	0	0
BV	meBV09	1	0	0	1	1	0	1	0	1	0	0	0	0	1	0	0	0	1	0	0	0	0	1	0	0	0	1	0	0	0	0	0	0	1	0	0	1	0	1	0	1	0	1	0	0	0	1	0	0	1	0	1	1	0	1	0	1	0	0	1	0	1	0	1	0	1	0	1	0	1	0	1	0	0	0	1	0	0	0	1	0	1	0	0	1	0	1	1	0	1	0	1	0	0	0	0	1	0	0	1	0	1	0	1	0	0	1	0	0	1	1	0	0	1	0	1	1	0	1	0	0	1	0	0	1	0	0	1	0	0	0	1	0	1	0	1	0	0	1	0	1	0	1	0	0	0	1	0	1	0	1	0	1	0	1	0	1	0	1	1	0	1	0	0	1	0	1	0	1	0	0	1	1	0	0	1	0	1	0	0	0	1	1	0	1	0	1	0	0	0	0	0	0	0	0	1	0	0	1	0	0	1	0	1	0	1	0	1	0	0	1	1	0	0	1	1	0	0	0	1	0	1	0	1	0	0	0	1	0	1	0	1	1	0	0	1	0	1	0	1	1	0	1	0	0	0	1	0	1	0	0	1	0	1	0	1	0	0	1	0	0	0	0	0	1	0	0	0	1	0	1	0	1	0	0	1	0	1	0	0	0	1	0	0	0	0	1	0	1	0	0	0	1	0	0	0	1	0	1	0	1	0	0	0	0	0	0	1	0	1	0	1	0	1	0	0	1	0	0	1	0	1	0	1	0	1	0	1	0	0	1	0	0	1	1	0	0	0	1	1	0	0	0	0	0	0	0	0	1	1	0	1	0	0	0	0	0	1	0	0	0	1	1	0	0	0	0	0	1	0	0	0	0	0	1	0	0	0	1	0	1	0	1	0	1	0	0	1	0	0	0	0	0	0	0	1	0	0	1	0	0	0	0	0	1	0	1	0	0	0	0	1	0	0	0	0	0	0	0	0	0	0	0	1	0	0	0	0	0	0	0	1	0	1	0	0	0	0	0	1	0	0	0	0	0	0	0	0	0	1	0	0	1	0	0	0	1	0	1	0	0	0	0	0	1	0	0	0	1	0	0	0	1	0	0	0	0	0	0	0	1	0	0	0	1	0	0	0	0	0	1	0	0	1	0	0	0	0	0	0	0	0	0	1	0	0	0	0	0	0	0	0	0	0	0	0	0	0	0	0	0	0	0	1	0	1	0	0	0	0	0	0	0	1	0	0	0	0	0	0	0	0	0	1	0	0	0	0	0	0	0	0	1	0	0	0	0	0	0	0	0	0	0	0	0	0	0	0	1	0	1	0	0	0	0	0	0	0	0	0	0	0	1	0	0	0	0	0	0	1	0	0	0	1	0	0	0	0	0	0	0	0	0	0	0	0	0	0	0	0	0	0	0	0	0	0	0	0	0	0	0	0	0	0	0	0	0	0	0	0	1	0	0	0	0	0	0	0	0	0	0	0	0	0	0	0	0	0	0	0	0	0	0	0	0	0	0	0	0	0	0	1	0	1	0	0	0	0	0	0	0	1	0	0	0	0	0	0	0	0	0	0	0	0	0	0	0	0	1	0	1	0	0	0	0	0	0	0	0	0	0	0	0	0	0	0	0	0	0	0	0	0	0	0	0	0	1	0	0	0	0	0	0	0	0	1	0	1	0	1	0	0	0	0	0	0	0	0	1	1	0	1	0	0	0	0	0	0	1	1	0	0	1	1	0	0	0	1	0	0	0	0	0	0	0	1	0	0	0	0	0	0	0	0	0	0	0	0	0	0	0	0	0	0	0	0	0	0	0	0	0	0	0	0	0	0	1	1	0	1	0	1	0	1	0	1	0	1	0	1	0	0	0	1	0	1	1	0	1	0	1	0	1	0	1	0	0	0	1	0	1	0	1	0	0	1	0	0	1	0	0	1	0	0	0	0	0	1	0	1	0	0	1	0	0	1	0	0	0	1	0	1	1	0	1	0	0	0	1	0	1	0	1	0	0	1	0	1	1	0	0	0	1	0	0	1	0	0	0	0	1	1	0	1	0	0	0	0	1	0	1	0	1	0	0	1	0	0	1	0	1	0	0	1	0	1	0	1	0	1	0	1	0	0	0	0	1	0	0	0	1	0	0	1	0	0	1	0	1	0	1	0	0	0	0	1	0	1	0	1	0	0	1	0	1	1	0	1	0	0	1	0	1	0	1	0	1	0	0	0	1	0	0	0	1	0	1	0	1	0	1	0	0	1	0	1	0	0	1	0	1	0	0	0	1	0	1	0	0	1	0	0	1	1	0	1	1	0	0	1	0	1	1	0	1	0	0	0	0	0	1	1	0	0	1	0	0	0	0	1	0	0	0	1	0	0	1	1	0	0	1	0	1	1	0	0	1	0	0	0	1	0	1	1	0	1	1	0	0	1	0	0	1	0	1	0	0	1	0	0	1	0	0	0	1	1	0	1	0	1	0	0	1	0	0	1	0	0	0	1	0	0	0	0	1	0	1	0	1	0	0	0	0	0	0	0	1	0	0	1	0	0	0	1	0	0	1	0	0	0	1	0	1	0	0	1	0	1	0	0	1	0	1	0	1	1	0	1	0	1	0	1	0	0	0	0	0	0	1	1	0	1	1	0	1	0	0	0	0	1	1	0	0	1	0	0	0	0	1	0	0	0	1	0	0	0	0	1	0	0	1	0	1	0	1	0	1	0	0	0	0	1	0	0	1	0	0	1	0	0	1	1	0	0	0	0	1	0	0	0	0	1	0	0	1	0	0	0	0	1	0	0	0	0	0	0	0	0	0	1	0	0	0	1	0	0	0	0	0	0	1	0	1	0	1	0	1	0	0	0	0	0	1	0	0	0	0	0	0	1	0	0	1	1	0	0	0	0	0	0	0	0	1	0	1	0	0	0	0	0	1	0	1	0	1	0	0	0	0	0	1	0	1	0	0	1	0	0	1	0	0	1	0	0	0	0	0	1	0	0	0	0	1	0	0	0	0	0	1	0	0	0	1	0	0	0	0	1	0	0	0	1	0	1	0	0	1	0	1	0	1	0	0	0	0	0	1	1	0	1	1	0	0	0	0	1	0	1	0	1	0	0	0	1	0	0	0	0	1	0	0	1	0	0	0	0	1	0	1	0	0	1	1	0	0	1	1	1	0	0	1	1	0	0	1	1	0	1	1	0	1	0	0	0	0	0	1	0	0	0	0	0	1	0	1	1	0	1	0	0	0	0	0	0	0	0	0	0	0	0	0	0	0	0	0	0	0	1	0	0	1	0	1	1	0	0	1	0	0	0	0	0	0	0	0	0	0	0	0	0	0	0	0	0	0	0	0	0	1	0	0	1	0	0	1	1	0	1	1	0	1	1	0	0	1	0	1	0	0	0	0	1	0	0	0	0	0	0	0	0	0	0	0	0	0	1	0	0	0	0	1	0	0	0	1	0	0	1	0	0	0	1	0	0	0	0	0	0	0	0	0	0	0	0	0	0	0	0	0	0	0	0	0	0	1	0	0	0	0	1	0	0	1	0	0	0	0	0	0	0	0	0	0	0	0	0	0	0	0	0	0	0	0	0	0	0	0	0	0	0	1	0	1	0	0	0	0	0	0	0	0	0	0	0	0	1	0	0	0	0	0	0	0	0	0	0	0	0	0	0	0	0	0	0	0	0	0	0	0	0	0	0	0	0	0	0	0	0	0	0	0	0	0	0	0	0	0	0	0	0	0	0	0	0	0	0	0	0	0	0	0	0	0	0	0	0	0	0	0	0	0	0	0	0	0	0	0	0	0	0	0	0	0	0	0	0	0	0	0	0	0	0	0	0	0	0	0	0	0	0	0	0	0	0	0	0	0	1	0	1	0	0	0	1	0	0	0	1	0	0	1	0	0	1	0	1	0	0	0	0	1	0	0	0	1	0	0	0	0	0	0	0	1	0	0	1	0	0	0	1	0	0	0	1	0	0	1	0	1	0	0	0	0	0	0	0	0	1	0	0	0	0	0	0	1	0	1	0	0	0	1	0	0	1	0	0	0	1	0	0	0	0	0	1	0	0	0	1	0	0	0	1	0	1	0	0	0	0	1	0	1	0	0	0	1	0	0	1	1	0	0	0	1	0	0	0	0	1	1	0	1	0	1	1	0	0	0	0	1	0	0	0	0	0	0	1	0	0	0	0	0	0	0	1	0	0	0	1	0	0	0	1	0	0	1	0	0	1	0	0	0	1	1	0	0	1	0	0	1	0	0	0	0	0	1	1	0	0	1	0	0	0	1	0	1	0	0	0	1	0	0	1	0	1	1	0	0	0	0	0	1	0	1	0	0	1	0	0	0	0	0	1	0	0	1	0	0	0	0	0	1	0	0	0	0	0	0	0	1	0	0	0	0	0	0	0	1	0	0	0	0	0	0	0	0	0	0	1	0	0	0	0	0	0	0	0	0	0	1	0	0	0	0	0	0	0	0	0	0	0	0	0	0	0	0	0	0	0	0	0	0	0	1	0	1	0	0	0	0	0	0	0	0	0	0	0	0	0	0	0	0	0	1	0	0	0	0	0	0	1	0	0	0	0	0	0	0	0	0	0	0	0	0	0	0	0	0	0	0	0	0	0	1	0	0	0	0	0	0	0	0	0	0	0	0	0	0	0	0	0	0	0	0	0	0	0	0	0	0	0	0	0	0	0	0	0	0	0	0	0	0	0	0	0	0	0	0	1	0	0	0	0	0	0	0	0	0	0	0	0	0	0	0	0	0	0	1	0	0	0	0	0	0	1	1	0	0	0	0	0	0	0	0	0	0	0	0	0	0	1	0	0	1	0	0	0	0	0	0	0	1	0	0	0	1	0	1	0	0	0	0	0	0	0	0	0	0	0	0	0	0	0	0	0	0	0	0	0	0	0	0	1	0	0	0	0	1	0	0	0
CK	meCK07	1	0	1	0	1	0	1	1	0	0	0	0	0	1	0	0	1	0	0	0	0	0	1	0	0	0	1	0	0	0	0	0	1	0	0	0	1	0	1	0	1	1	0	0	0	1	0	0	0	0	0	1	0	0	1	0	1	0	0	1	0	1	0	1	0	1	0	1	0	1	0	1	0	0	1	1	0	0	1	0	1	0	1	0	1	0	1	0	0	1	0	0	1	0	1	0	1	0	1	0	1	0	0	1	0	0	0	0	0	1	1	0	1	0	1	0	1	0	1	1	0	0	0	1	0	1	0	1	0	0	0	1	0	1	0	1	0	1	0	0	1	0	1	0	1	0	1	0	1	1	0	0	0	0	1	0	1	0	0	1	0	1	0	0	1	0	1	1	0	0	0	1	1	0	0	1	0	0	1	0	0	0	0	0	1	1	0	0	0	0	1	0	1	0	0	1	0	1	0	0	0	1	0	1	0	1	0	1	0	1	0	1	0	0	1	1	0	0	0	1	0	1	0	0	0	0	0	1	0	1	1	0	1	0	0	1	0	1	0	1	1	0	1	0	0	1	0	0	1	0	0	1	0	1	0	1	0	0	1	0	0	0	1	0	0	1	0	0	0	0	1	0	0	0	1	0	0	1	0	0	0	0	1	0	0	0	1	1	0	1	0	1	0	1	0	0	1	0	0	1	0	0	0	0	0	0	1	0	0	1	1	0	0	1	0	1	0	0	0	1	0	1	0	1	0	1	0	1	0	1	0	0	0	1	1	0	1	0	1	1	0	0	0	0	0	0	1	0	1	0	0	1	0	1	0	0	0	0	0	1	1	0	1	0	0	0	1	0	1	0	0	0	0	0	1	0	0	0	1	0	1	0	1	0	0	0	0	0	1	0	0	0	1	0	0	1	0	0	1	0	0	0	0	0	1	1	0	0	0	0	0	1	0	1	0	0	1	0	0	0	0	0	0	1	0	0	1	0	0	0	0	1	0	0	0	0	0	0	0	1	0	0	0	0	0	0	0	0	0	1	0	1	0	0	0	0	1	0	0	0	0	1	0	1	1	0	0	0	1	0	0	0	1	0	0	1	1	0	0	0	0	1	0	0	1	0	0	0	0	0	0	0	0	0	1	0	0	0	0	0	0	0	0	0	0	0	1	0	0	1	0	0	0	0	0	0	0	0	0	0	0	0	0	1	0	0	0	0	0	0	0	0	0	0	0	0	0	0	0	0	0	0	0	1	0	1	0	0	0	0	1	0	0	0	0	0	0	0	0	0	0	0	0	0	0	0	0	1	1	0	0	0	1	0	0	0	0	0	0	0	0	1	0	0	1	0	1	0	0	1	0	0	0	1	0	0	0	0	0	0	0	0	0	0	0	0	0	0	0	0	0	0	1	0	0	0	0	0	0	0	0	0	0	0	0	0	0	0	0	0	1	0	0	0	1	0	0	0	0	0	0	0	0	0	0	1	0	0	0	0	1	0	1	0	0	0	1	0	0	0	0	1	0	0	0	0	0	0	0	0	0	1	0	0	0	0	0	0	0	0	0	0	0	0	0	0	0	0	1	0	1	0	0	0	0	0	0	0	0	0	0	0	0	0	0	0	1	0	0	0	0	0	0	0	0	0	0	0	0	0	1	0	0	0	0	0	1	0	1	0	0	0	0	0	0	0	0	0	0	1	0	1	0	0	0	0	0	0	0	1	0	0	0	0	0	1	0	1	0	0	0	0	0	0	0	1	0	0	0	0	0	0	0	0	0	0	0	0	0	0	0	0	0	0	0	1	0	0	0	0	0	0	0	0	0	0	0	1	0	1	0	1	1	0	0	1	0	1	0	1	0	1	0	1	0	1	0	0	1	0	1	0	1	0	1	0	0	0	1	0	1	0	1	0	0	1	0	0	1	0	0	1	1	0	0	0	0	1	0	1	0	0	1	0	0	1	0	0	1	0	0	1	0	0	1	0	0	0	1	0	1	1	0	1	0	0	0	1	1	0	0	0	1	0	0	1	0	0	0	1	0	1	0	1	0	1	0	0	1	0	1	0	1	0	1	0	0	0	1	0	1	1	0	1	1	0	0	1	0	1	0	1	0	0	0	1	0	0	0	1	0	0	0	1	0	1	1	0	0	0	1	0	0	0	1	0	0	1	0	1	1	0	0	1	0	0	0	1	0	0	1	0	1	0	1	0	1	0	0	0	1	0	0	0	1	0	1	0	1	0	1	0	0	0	1	0	0	0	1	0	1	0	0	0	1	0	1	0	1	0	0	0	1	0	1	1	0	0	0	1	1	0	1	0	1	0	1	0	1	0	1	0	1	0	1	0	0	0	0	1	1	0	0	1	0	1	1	1	0	0	1	0	1	1	0	0	1	1	0	0	0	1	1	0	1	1	0	1	0	0	1	0	1	0	1	0	0	1	0	0	1	1	0	0	1	1	0	1	0	1	0	1	0	0	1	0	1	0	0	1	0	0	0	0	0	1	1	0	0	0	1	1	0	0	0	0	1	0	0	1	1	0	0	1	1	0	1	0	0	0	1	0	0	1	0	1	0	1	0	0	1	0	1	0	1	0	0	1	0	1	0	1	0	0	0	0	1	0	1	1	0	1	0	0	1	1	0	1	0	1	0	0	0	1	0	0	1	0	1	0	0	0	1	0	0	0	0	1	1	1	0	0	1	0	1	0	0	1	0	0	0	1	0	0	1	0	0	1	0	0	1	1	0	0	0	0	1	0	0	0	0	1	0	1	0	1	0	0	0	0	0	0	0	0	0	1	0	0	0	1	0	0	0	0	1	0	0	0	1	0	1	1	0	0	1	0	1	0	0	0	0	0	0	1	0	0	0	0	0	1	0	0	1	1	0	1	0	0	0	0	0	0	1	0	1	0	0	0	0	0	0	0	1	0	0	1	0	0	0	0	1	0	0	0	0	1	0	0	1	0	0	1	0	0	0	0	0	1	0	0	0	0	1	0	0	0	1	1	0	0	0	0	1	0	0	0	0	1	0	0	0	1	0	1	0	0	0	0	1	0	1	1	0	0	0	0	0	0	0	1	0	0	0	0	1	0	0	1	0	1	0	0	0	1	0	0	0	0	1	0	0	0	0	0	1	0	0	0	1	0	0	0	0	1	0	0	1	1	0	0	0	1	0	0	0	0	0	1	1	0	0	0	0	0	0	0	1	0	0	0	0	0	1	0	1	1	0	1	0	0	0	0	0	0	0	0	0	0	0	0	0	0	0	0	0	0	0	1	0	0	1	0	0	1	0	0	1	0	0	0	0	0	0	0	0	0	1	0	0	1	0	0	0	0	0	1	0	0	1	0	0	0	0	0	1	1	0	1	1	0	1	1	0	0	1	0	0	0	0	0	0	1	0	0	0	0	0	0	0	0	0	0	0	0	0	0	0	1	0	0	1	0	0	0	0	0	0	0	1	0	0	0	1	1	0	0	0	0	0	0	0	0	0	0	0	0	1	0	0	0	0	0	0	0	1	0	0	0	0	0	1	0	0	1	0	0	0	0	0	0	0	0	0	0	1	0	1	0	0	0	0	1	0	0	1	0	0	1	0	0	0	0	1	0	1	0	0	0	0	1	0	1	0	0	1	0	0	0	0	0	0	0	0	0	0	0	0	0	1	0	0	0	0	0	1	0	0	0	0	0	0	0	0	0	0	0	1	0	0	1	0	0	0	1	0	0	0	0	0	0	0	0	0	0	0	0	0	0	0	0	1	0	0	0	0	0	0	0	0	0	0	0	0	1	0	0	0	0	0	0	0	0	1	0	0	0	0	0	0	0	0	0	0	0	0	0	0	0	0	0	0	0	1	0	0	1	1	0	0	0	0	1	0	0	0	0	0	1	0	1	0	0	0	1	0	1	0	0	0	1	0	0	0	0	1	0	1	0	1	0	0	0	1	0	0	0	0	0	0	0	0	0	0	0	0	0	0	1	1	0	0	0	0	0	0	0	0	1	0	0	0	0	0	1	0	0	1	0	0	0	1	0	0	1	0	1	0	1	0	0	1	0	0	1	0	0	0	1	0	0	0	1	0	1	0	1	0	0	1	0	1	0	0	0	0	1	0	1	1	0	0	0	1	0	1	0	1	0	1	0	1	0	1	1	0	0	0	0	0	0	1	0	0	0	0	1	0	0	0	0	0	0	1	1	0	0	0	0	0	1	0	1	0	0	1	0	0	0	1	0	0	0	1	0	1	1	0	0	1	0	0	0	0	0	0	1	0	0	1	0	0	0	1	0	0	0	0	0	1	0	0	0	0	0	0	0	0	0	1	0	0	0	1	0	0	1	0	0	0	0	1	0	0	0	1	0	0	0	0	1	1	0	1	0	0	0	0	0	0	1	0	0	1	0	0	0	1	0	0	0	0	0	1	0	0	0	0	1	0	0	0	0	0	0	0	0	0	0	1	0	0	0	0	0	0	1	0	0	0	0	0	0	0	0	0	0	0	0	0	0	0	0	0	0	0	0	0	1	0	0	0	0	0	0	0	0	0	0	0	0	0	0	1	0	0	0	0	0	0	1	0	0	0	0	0	0	0	0	0	0	0	0	1	0	0	0	0	0	0	0	0	0	0	0	0	0	0	0	0	0	0	0	0	0	0	0	0	0	0	0	0	0	0	0	0	0	0	0	0	0	0	0	0	0	0	0	0	0	0	0	0	0	0	0	0	0	0	1	0	0	0	0	0	0	0	0	0	0	0	0	0	0	0	0	0	0	1	0	0	0	0	0	1	0	1	0	0	0	0	0	0	0	0	0	0	0	0	0	0	1	0	0	1	0	0	0	0	0	0	0	1	0	0	0	0	0	0	0	0	0	0	0	0	0	0	0	0	0	0	0	0	0	1	0	0	0	0	0	0	0	0	0	0	0	0	0	0	0	0	0
CK	meCK08	1	0	1	0	1	0	1	0	0	1	0	1	0	1	0	0	0	1	0	0	0	0	1	0	0	0	0	1	0	0	0	0	0	1	0	0	1	0	0	0	1	0	0	1	0	1	0	0	0	1	0	1	0	0	1	0	1	0	0	1	0	1	0	1	0	1	0	1	0	1	0	1	0	0	0	1	0	0	1	0	1	0	1	0	1	0	1	0	1	1	0	1	0	0	0	0	1	0	1	0	0	1	0	1	0	0	0	0	0	1	1	0	0	1	1	0	1	0	1	0	1	0	0	0	0	1	0	1	0	0	0	1	0	1	0	1	0	0	1	0	1	0	1	0	0	0	1	0	1	1	0	0	0	0	1	0	1	0	1	1	0	0	0	0	1	0	1	0	1	0	0	1	1	0	0	0	0	1	0	0	0	0	1	0	1	0	1	0	0	0	1	0	1	0	0	1	0	0	1	0	0	0	1	0	1	0	0	0	1	1	0	1	0	0	1	1	0	0	0	1	0	1	0	1	0	0	0	1	0	1	0	1	1	0	0	1	0	1	0	1	1	0	0	1	0	0	1	0	1	0	0	1	0	1	0	1	0	0	1	0	0	0	0	0	1	1	0	0	0	0	1	0	0	1	1	0	1	0	0	1	0	0	1	0	0	0	1	0	1	0	0	1	0	0	0	0	1	0	0	1	0	0	0	0	0	0	1	1	0	1	1	0	1	0	1	0	0	0	1	1	0	1	0	1	0	0	0	1	0	1	0	0	0	1	1	0	0	0	1	1	0	0	0	1	1	0	1	0	0	1	0	1	0	1	0	0	0	1	0	1	1	0	1	0	0	0	1	1	0	0	1	0	0	0	1	1	0	0	0	1	1	0	1	0	1	0	0	1	1	0	0	0	1	0	0	1	0	0	1	0	0	0	0	0	1	0	1	0	0	0	0	1	0	1	0	0	1	0	0	1	0	1	0	1	0	0	0	0	0	0	0	1	0	0	0	0	0	0	0	1	0	0	0	0	0	0	0	0	0	1	0	0	1	0	0	0	1	0	1	0	0	0	0	1	1	0	0	1	1	0	1	0	1	0	0	1	0	0	0	1	0	1	0	0	1	0	0	0	0	0	0	0	0	1	0	0	0	1	0	0	0	0	0	1	0	0	0	0	0	0	0	0	1	0	0	0	0	0	0	1	0	0	0	1	0	0	0	0	0	0	0	1	0	0	0	0	1	0	0	0	0	0	0	0	0	0	0	0	0	0	0	0	0	0	0	0	0	0	0	0	0	0	0	0	0	0	0	0	0	0	0	0	1	1	0	0	0	0	0	0	0	0	1	0	0	1	0	0	0	1	0	0	0	1	0	0	0	0	0	0	0	0	0	0	0	0	0	0	0	0	0	0	0	0	0	0	0	0	0	0	0	0	0	0	0	0	1	0	0	0	0	0	0	0	1	0	0	0	0	0	0	0	0	0	0	0	0	0	0	0	0	0	0	0	0	0	0	0	0	0	0	0	0	1	0	0	0	0	0	0	0	1	0	0	0	0	0	0	0	0	0	0	0	0	0	0	0	0	1	0	0	0	0	0	0	0	0	0	0	0	0	0	0	0	0	0	1	0	0	0	0	0	0	0	0	0	0	0	0	1	1	0	0	0	0	0	0	1	0	1	0	0	0	0	0	0	0	0	0	1	0	1	0	0	0	0	0	0	0	1	0	1	0	0	0	1	0	0	0	0	0	0	0	0	0	1	0	0	0	0	0	0	0	0	0	0	1	0	0	0	0	0	0	0	0	1	0	0	0	0	0	0	0	0	0	1	0	1	0	1	0	1	0	0	0	1	0	1	0	1	0	1	0	1	0	1	1	0	1	0	1	0	1	0	1	0	0	0	1	0	1	0	1	0	0	1	0	0	1	0	0	1	0	0	0	0	0	1	0	1	0	0	1	0	0	1	0	0	1	0	0	1	1	0	1	0	0	0	1	1	0	1	1	0	1	0	0	1	1	0	0	1	0	0	0	1	0	1	0	1	0	1	1	0	0	0	0	0	1	0	1	0	1	0	1	0	0	0	1	0	1	0	0	1	0	1	0	1	0	1	1	1	0	0	0	1	0	0	0	1	0	1	0	1	0	1	1	0	0	1	1	0	1	0	1	0	1	0	0	1	1	0	1	0	0	1	0	0	1	0	0	1	0	1	0	0	1	0	0	0	1	0	0	0	0	0	1	0	1	0	1	0	0	1	0	1	0	0	1	0	0	1	0	0	1	0	1	0	1	0	1	0	1	0	0	1	1	1	0	1	0	0	0	0	0	0	0	0	0	0	1	1	0	0	1	0	0	0	0	1	0	0	0	1	0	0	1	1	0	0	1	0	1	1	0	0	1	1	0	1	1	0	1	0	1	1	1	0	0	1	0	0	0	0	1	0	1	0	0	0	1	0	0	1	0	1	0	1	0	1	0	0	1	0	1	0	0	0	0	1	0	0	0	1	0	1	1	0	1	0	0	0	0	0	0	0	0	1	1	0	1	0	0	1	0	1	1	0	1	0	1	0	0	1	0	1	0	1	0	0	1	0	1	0	1	0	0	1	0	1	0	1	0	0	0	1	0	0	1	1	0	0	0	0	1	0	0	1	1	0	0	0	0	1	0	0	0	0	1	0	1	0	1	0	1	0	0	1	0	1	0	0	1	0	1	0	1	0	1	0	0	1	0	0	1	0	0	1	0	0	1	1	0	0	0	0	1	1	0	0	0	1	0	0	0	1	0	0	0	1	0	0	0	0	1	0	0	0	0	1	0	0	0	0	1	0	0	0	0	0	1	1	0	1	0	0	1	0	0	0	0	0	0	1	0	0	0	0	0	1	0	0	1	0	1	0	0	0	0	0	0	0	1	0	1	0	0	0	0	0	0	1	1	0	1	0	0	0	0	1	0	0	1	0	0	0	0	0	1	0	1	0	0	0	0	0	0	1	0	0	0	0	1	0	0	0	1	0	1	0	0	0	1	0	0	0	0	1	0	0	0	1	0	1	0	0	0	0	1	0	1	0	0	0	0	0	0	0	0	1	0	1	0	1	0	1	0	1	0	0	0	0	0	0	1	0	0	0	1	0	0	0	0	0	0	0	0	0	0	0	0	0	1	0	0	0	0	1	0	0	0	1	0	0	0	0	0	1	0	0	1	0	0	0	0	0	0	1	0	0	0	0	1	0	1	0	1	1	0	0	0	0	0	0	0	0	0	0	0	0	0	0	0	1	0	0	0	0	1	0	1	0	0	1	0	0	1	0	0	0	0	0	0	0	0	0	1	0	0	0	0	0	0	0	0	1	0	0	1	0	0	0	0	0	1	1	0	1	1	0	1	0	0	0	0	0	0	0	0	0	0	1	0	0	0	1	0	0	0	0	0	0	0	0	0	1	0	0	0	0	0	0	0	1	0	0	0	1	0	0	1	0	1	1	0	0	0	0	0	0	0	0	1	0	0	0	1	0	0	0	0	0	0	0	1	0	0	0	0	0	0	0	0	0	0	0	0	0	0	0	0	0	0	0	0	0	0	0	0	0	0	0	0	0	0	0	0	0	0	0	0	0	1	0	0	0	0	0	0	0	0	1	0	0	0	0	0	0	0	0	0	0	0	0	0	0	0	0	0	0	0	0	0	0	0	0	0	0	0	0	0	0	0	0	0	0	0	0	0	0	0	0	0	0	0	0	0	0	0	0	0	0	0	0	0	0	0	0	0	0	0	0	0	0	0	0	0	0	0	0	0	0	0	0	0	0	0	0	0	0	0	0	0	0	0	0	0	0	0	0	0	0	0	0	0	0	0	0	0	0	1	0	0	0	0	1	0	1	0	0	0	0	0	1	0	0	0	0	1	0	1	0	0	1	0	1	0	0	0	0	1	0	0	0	1	0	0	1	0	0	0	0	1	1	0	1	0	0	0	1	0	0	0	0	0	0	0	1	0	0	0	0	0	0	0	0	0	1	0	0	1	0	0	0	1	0	0	1	0	0	0	1	0	1	0	0	0	0	1	0	1	0	0	0	1	1	0	0	0	1	0	1	0	1	0	0	1	0	1	0	1	0	0	0	1	0	0	0	1	0	0	0	1	0	1	0	1	0	1	0	1	0	1	1	0	0	0	0	0	0	1	0	0	0	0	1	0	0	0	0	0	0	1	0	0	0	0	1	0	0	0	1	0	0	0	1	0	1	0	1	0	0	1	0	0	1	0	1	1	0	0	0	0	0	0	1	0	0	1	0	0	0	0	0	1	0	0	0	1	0	0	0	0	1	1	0	0	0	1	0	1	0	1	0	0	1	0	0	0	0	0	0	0	0	1	0	0	0	0	1	1	0	0	0	0	0	0	0	1	0	0	0	0	0	0	0	0	0	0	0	0	0	1	0	0	0	0	1	0	0	0	0	0	0	1	0	0	0	1	0	0	0	0	0	0	1	0	0	0	0	0	0	0	0	0	0	0	0	0	0	0	0	0	0	1	0	0	0	0	0	0	0	0	0	0	0	0	0	0	0	0	0	1	0	0	1	0	0	0	1	0	0	0	0	0	0	0	0	0	0	0	0	0	0	0	0	0	0	0	0	0	0	0	0	0	0	0	0	0	0	0	0	0	0	0	0	0	0	0	0	1	0	0	0	0	0	0	0	0	0	0	0	0	0	0	0	0	0	0	0	0	0	0	0	0	0	0	0	0	0	0	0	0	0	0	0	0	0	0	0	0	0	0	0	0	0	0	0	0	0	1	1	0	1	1	0	0	0	0	0	0	0	0	0	0	0	0	0	0	0	0	1	0	0	0	0	0	0	0	0	0	0	0	1	1	0	0	0	0	0	0	0	1	0	0	0	0	0	0	0	0	0	1	0	0	0	0	0	0	0	0	1	0	0	0	0	0	0	0	0
CK	meCK09	1	0	1	0	1	0	1	0	0	1	0	1	0	1	0	0	0	1	1	0	0	0	1	0	0	0	1	0	0	0	1	0	0	1	0	0	1	0	1	0	1	1	0	1	0	1	0	0	0	1	0	0	1	0	0	0	1	0	1	0	0	1	1	0	1	0	0	1	0	1	0	1	0	0	0	1	0	0	1	0	1	0	1	0	1	1	0	1	0	1	0	1	0	0	1	0	1	0	1	0	0	1	0	1	0	0	1	0	0	1	0	0	1	0	1	0	1	0	1	1	0	0	0	0	0	1	0	1	0	0	1	0	0	1	0	1	0	1	0	0	1	0	1	0	0	0	1	0	1	1	0	0	0	0	1	0	1	0	0	1	0	1	0	0	1	0	1	0	1	0	1	0	1	0	0	1	0	0	1	0	0	0	1	0	1	1	0	0	0	0	1	0	1	0	0	0	1	1	0	0	0	1	0	1	0	1	0	1	0	1	0	1	0	0	1	1	0	0	0	1	0	1	0	1	0	0	0	1	0	1	0	1	1	0	0	1	0	1	0	1	1	0	1	0	0	0	1	0	1	0	0	1	0	1	0	1	0	0	1	0	0	0	0	0	1	0	0	0	0	0	1	0	1	0	1	0	0	0	0	0	0	0	1	1	0	0	1	1	0	0	0	1	0	0	0	0	1	0	0	1	0	0	0	0	0	0	1	1	0	1	0	1	1	0	0	1	0	1	0	1	0	1	0	1	0	1	0	1	0	0	1	0	0	1	1	0	1	0	1	0	0	0	0	0	1	0	0	0	1	0	0	0	1	1	0	0	0	0	1	0	1	0	1	0	0	0	1	1	0	0	0	0	0	0	1	1	0	1	1	0	1	0	1	0	0	1	0	1	1	0	0	0	1	0	0	1	0	0	1	0	0	0	0	0	1	1	0	0	0	0	0	1	0	0	1	0	0	0	0	0	0	1	0	1	0	0	1	0	0	0	0	1	0	0	0	0	0	0	0	1	0	1	0	1	0	0	0	0	0	1	0	0	1	0	0	0	1	0	1	0	0	0	0	1	1	0	0	0	0	0	0	0	1	0	0	1	1	0	0	0	0	1	0	0	1	0	0	0	0	0	0	0	0	1	0	0	0	0	0	0	0	0	1	0	0	1	1	0	0	0	0	0	1	0	0	0	0	0	0	1	0	0	0	0	0	1	0	0	0	1	1	0	0	0	0	0	0	0	0	0	0	0	0	1	1	1	0	0	0	0	0	0	0	0	0	0	0	0	0	0	0	0	0	0	0	0	0	0	1	0	0	0	0	0	0	0	0	0	0	0	0	1	0	0	0	0	0	0	0	1	0	0	0	1	0	0	0	0	0	0	0	0	0	0	0	0	0	0	1	0	0	0	1	0	0	0	0	0	0	0	0	0	0	0	0	0	0	0	0	0	1	0	0	0	0	0	0	0	0	0	0	0	0	0	0	0	0	0	0	0	0	0	1	0	0	0	0	0	0	0	0	0	0	0	1	0	0	0	1	0	0	1	0	0	0	0	0	0	0	0	0	0	0	0	0	0	0	0	1	0	1	0	0	0	0	0	0	0	0	0	0	0	0	0	0	0	1	0	0	0	0	0	0	0	0	0	0	0	0	0	0	0	0	0	0	0	1	0	0	0	0	0	1	0	0	0	0	0	0	0	0	1	0	0	0	0	0	0	0	1	0	0	0	0	0	1	0	0	0	0	0	0	0	0	0	1	0	0	0	0	0	0	0	0	0	0	0	0	0	0	0	0	0	0	0	0	0	0	0	0	0	0	0	0	0	0	0	1	0	1	0	1	0	0	0	1	0	1	0	1	0	1	0	1	0	1	0	0	1	0	1	0	1	1	0	0	0	0	1	0	1	0	1	0	0	1	0	0	1	0	0	1	1	0	0	1	0	1	0	1	0	0	1	0	1	0	0	0	1	0	0	1	0	0	1	0	0	0	1	1	0	1	0	1	0	1	0	1	1	0	0	0	1	0	0	1	0	0	0	1	0	1	0	1	0	0	0	0	1	0	1	0	1	0	0	1	0	0	1	0	1	0	0	1	0	1	0	1	0	1	0	1	0	0	0	1	0	0	0	1	0	0	0	1	0	1	1	0	0	1	1	0	0	0	1	0	0	1	0	1	1	0	1	0	1	1	0	1	0	0	1	0	1	1	0	0	1	0	0	0	1	0	0	1	0	0	0	0	1	0	1	0	0	1	0	0	0	0	1	0	1	0	0	0	1	0	1	0	1	0	0	0	1	1	0	1	1	0	0	1	1	0	1	0	1	0	0	0	1	0	1	1	0	0	1	1	0	0	0	1	1	0	0	1	0	0	1	1	0	0	1	0	1	1	0	0	1	1	0	0	1	0	1	1	0	0	1	0	0	1	0	0	1	0	1	0	0	1	0	0	1	0	0	1	0	0	0	1	0	1	0	1	1	0	1	0	0	0	0	1	0	0	0	0	0	1	1	0	1	0	0	0	0	0	0	0	0	1	1	0	1	0	0	1	0	1	1	0	0	0	1	0	0	1	0	1	0	1	0	0	1	0	1	0	1	0	0	1	0	1	0	1	0	0	0	1	0	0	1	1	0	1	0	0	1	1	0	1	1	0	0	0	0	1	0	0	1	0	1	0	0	0	1	0	1	0	0	1	1	1	0	0	1	1	0	0	1	0	1	0	0	1	0	0	1	0	0	0	0	1	1	1	0	0	0	0	1	1	0	0	0	1	0	0	1	0	0	0	0	1	0	0	0	0	0	1	0	0	0	1	0	0	0	0	1	0	1	0	1	1	0	1	0	0	1	0	1	0	1	0	0	0	0	1	0	0	0	0	0	1	0	0	1	1	0	1	0	0	1	0	0	0	1	0	1	0	0	0	1	0	0	0	1	0	1	0	0	0	0	0	1	1	1	0	0	0	0	0	1	0	0	1	0	0	0	0	0	1	0	0	0	1	0	0	0	0	1	0	1	0	0	0	1	0	0	0	0	1	0	0	0	1	0	1	0	0	0	0	1	0	1	0	0	0	0	0	0	0	0	0	1	0	0	0	0	0	0	1	0	1	0	0	0	1	0	0	0	0	1	1	0	1	0	0	0	1	1	0	1	0	0	0	0	0	1	1	0	0	0	0	0	0	0	0	0	0	0	0	0	0	0	0	0	0	0	0	0	0	0	0	0	0	0	0	0	0	0	0	0	0	0	0	0	0	0	1	1	0	0	0	0	0	0	0	0	0	0	0	0	0	0	0	0	0	0	0	0	0	0	0	0	0	0	0	0	0	0	0	0	0	0	0	0	0	0	0	0	0	0	0	0	0	0	0	0	0	0	0	0	0	0	0	0	0	0	0	0	0	0	0	0	0	0	0	0	0	0	0	0	0	0	0	0	0	0	0	0	0	0	0	0	0	0	0	0	0	0	0	0	0	0	0	0	0	0	0	0	0	0	0	0	0	0	0	0	0	0	0	0	0	0	0	0	0	0	0	0	0	0	0	0	0	0	0	0	0	0	0	0	0	0	0	0	0	0	0	0	0	0	0	1	0	0	0	0	0	0	0	0	0	0	0	0	0	0	0	0	0	0	0	0	0	0	0	0	0	0	0	0	0	0	0	0	0	0	0	0	0	0	0	0	0	0	0	0	0	0	0	0	0	0	0	0	0	0	0	0	0	0	0	0	0	0	0	0	0	0	0	0	0	0	0	0	0	0	0	0	0	0	0	0	0	0	0	0	0	0	0	0	0	0	0	0	0	0	0	0	0	0	0	0	0	0	0	0	0	0	0	0	0	0	0	0	0	0	0	0	0	0	0	0	0	0	0	0	0	0	0	0	0	0	0	0	0	0	0	0	1	0	0	0	0	0	0	0	0	0	0	0	1	0	0	1	0	0	0	0	0	0	0	0	0	0	0	0	0	0	0	0	0	1	0	0	0	1	0	0	1	0	0	0	0	0	1	0	0	0	0	0	0	0	0	0	0	1	0	0	0	0	0	0	0	0	0	0	0	0	1	0	0	0	0	0	0	1	0	0	0	0	0	0	0	0	1	0	0	0	0	0	0	0	0	0	0	0	0	0	0	0	0	0	0	0	0	0	0	0	1	0	0	1	0	1	1	0	0	0	0	0	0	0	0	0	0	0	0	0	0	0	0	0	0	0	0	0	0	0	0	0	0	0	0	0	0	0	0	0	0	0	0	0	0	0	0	0	0	0	0	0	0	0	0	0	0	0	0	0	0	0	1	1	0	0	0	0	0	0	0	0	1	0	0	0	0	0	0	0	0	0	0	0	0	0	0	0	0	0	0	0	0	0	0	0	0	0	0	0	0	0	0	0	0	0	0	0	0	0	0	0	0	0	0	0	0	0	0	0	0	0	0	0	0	0	0	0	0	0	0	0	0	0	0	0	0	0	0	0	0	0	0	0	0	0	0	0	0	0	0	0	0	0	0	0	0	0	0	0	0	0	0	0	0	0	0	0	0	0	0	0	0	0	0	0	0	0	0	0	1	1	0	0	0	1	0	0	0	0	1	0	1	0	1	0	1	0	1	0	0	0	0	0	1	1	0	0	0	0	0	1	0	0	0	0	0	1	0	0	0	1	0	0	0	0	0	0	0	0	1	0	0	0	0	1	0	0	0	0	0	0	0	0	0	0	0	0	0	0	0	0	0	0	0	0	0	0	0	0	1	0	0	0	0	0	0	0	0	0	0	0	0	0	1	0	1	0	0	1	0	0	0	0	0	1	0	1	0	0	1	0	1	0	1	0	0	0	1	0	0	0	1	0	1	0	0	0	0	0	1	0	0	1	0	0	0	1	0	1	0	0	1	0	0	1	0	1	0	0	0	0	0	0	0	0	0	1	0	0	0	1	1	0	1	1	0	0	1	1	0	0	0
CK	meCK10	1	0	1	0	1	0	1	0	0	1	0	1	0	0	1	0	1	0	1	0	0	0	1	0	0	0	0	1	0	0	0	1	0	1	0	0	1	0	1	0	1	0	0	0	0	1	0	0	0	1	0	0	1	0	1	0	1	0	0	0	0	1	0	1	0	1	0	1	0	1	0	1	1	0	0	0	1	0	0	0	1	0	0	0	1	0	1	0	1	1	0	1	0	0	1	0	1	0	0	0	0	1	0	1	0	0	1	0	0	1	1	0	0	1	0	1	1	0	1	0	1	0	0	1	0	1	0	1	0	0	0	1	0	1	0	0	1	0	1	0	1	0	1	0	0	0	1	0	1	0	1	0	0	0	1	0	1	0	1	1	0	1	1	0	1	0	1	1	0	1	0	1	1	0	0	0	1	0	0	0	0	0	0	0	1	0	1	0	0	0	1	0	1	1	0	1	0	0	1	0	0	0	1	0	1	0	0	0	1	0	1	1	0	0	1	1	0	0	0	1	0	1	0	1	0	0	0	1	0	1	0	1	0	1	0	1	0	1	0	1	0	1	0	1	0	0	1	0	1	0	0	1	0	1	0	1	0	0	1	0	0	0	1	0	1	0	0	1	0	1	0	0	1	0	0	1	1	0	1	0	0	1	0	0	1	0	1	0	1	0	0	1	0	0	0	0	1	0	0	1	0	0	0	0	0	0	1	1	0	1	0	1	1	0	0	1	0	1	0	1	0	1	0	0	1	0	1	0	1	0	1	0	0	1	1	0	1	0	1	0	1	0	0	1	1	0	1	0	1	0	0	0	1	1	0	0	1	0	0	1	0	1	1	0	0	1	1	0	1	0	1	0	0	0	1	1	0	0	0	1	1	0	1	1	0	0	0	1	0	0	0	0	1	0	0	1	0	0	1	0	0	0	0	0	1	0	1	0	0	0	0	1	0	0	1	0	1	0	0	0	0	0	1	1	0	0	1	0	0	0	0	1	0	0	0	1	0	0	0	1	0	1	0	0	1	0	1	0	0	1	0	0	1	0	0	0	1	0	1	0	0	0	0	0	0	1	0	0	1	0	1	0	1	0	0	1	0	0	0	1	0	1	0	0	1	0	1	0	0	0	0	0	0	0	1	0	1	0	0	0	0	1	0	1	0	0	0	1	0	0	0	1	0	0	0	1	0	0	1	0	0	0	0	1	0	0	0	0	0	1	0	0	0	0	0	0	0	0	0	0	0	0	0	1	0	1	0	0	0	0	0	0	0	0	0	0	0	0	0	0	0	0	0	0	0	0	0	0	1	0	0	0	0	0	0	0	0	0	0	0	0	0	1	0	0	0	0	0	0	1	0	0	0	1	0	0	0	0	0	0	0	0	0	0	0	0	0	0	0	0	0	0	0	0	0	0	0	0	0	0	0	0	0	0	0	0	1	0	0	0	0	1	0	0	1	0	0	0	0	0	0	0	0	0	0	0	0	0	0	0	1	0	1	0	0	0	0	0	0	0	0	1	0	0	0	0	0	0	0	0	0	1	0	0	0	0	0	0	0	0	0	0	0	0	0	0	0	0	1	0	1	0	0	0	0	0	0	0	0	0	0	0	0	0	0	0	0	0	0	0	0	0	0	0	0	0	0	0	0	0	1	0	0	0	0	0	0	1	0	1	0	0	0	0	0	0	0	0	0	0	0	1	0	0	0	0	0	0	1	1	0	0	1	1	0	1	1	0	1	0	0	0	0	0	0	1	1	0	0	0	0	0	0	0	0	0	0	0	0	1	0	0	0	0	0	1	0	0	0	0	0	0	0	0	0	0	1	1	0	1	0	1	0	1	0	1	0	1	0	1	0	1	0	1	0	0	1	0	1	0	1	0	1	0	1	0	0	0	1	0	1	0	1	0	0	1	0	0	1	0	0	1	1	0	0	0	0	1	0	1	0	0	1	0	0	1	0	0	0	1	0	1	0	0	1	0	1	0	1	0	1	1	0	1	0	1	0	1	1	0	0	0	1	0	0	1	0	1	0	0	1	0	0	1	0	0	1	0	1	0	1	0	1	0	0	1	0	0	1	0	1	0	0	1	0	1	0	1	0	1	0	1	0	0	0	0	0	0	0	0	1	0	0	1	0	1	0	1	1	0	1	0	1	0	1	0	0	1	0	1	0	0	1	0	0	1	0	0	0	0	1	0	1	0	1	0	1	0	0	0	1	0	0	0	0	0	1	0	1	0	1	0	0	1	0	0	0	0	1	0	1	0	0	0	1	0	1	0	1	0	1	0	1	0	0	1	0	1	0	1	0	0	1	0	1	0	0	0	0	0	1	0	1	0	1	0	0	0	0	1	0	0	0	1	0	0	1	1	0	0	1	0	1	0	0	0	1	0	0	0	1	0	1	1	0	0	1	0	0	1	0	0	0	0	1	0	0	1	0	0	1	0	0	1	0	1	0	1	0	1	0	0	1	0	1	0	1	0	0	1	0	0	0	0	1	0	1	0	1	0	0	0	0	0	0	0	0	1	1	0	1	0	0	1	0	0	1	0	0	0	1	0	0	1	0	1	0	1	0	0	1	0	1	0	1	0	0	1	0	1	0	0	0	0	0	1	0	0	1	1	0	0	0	0	0	1	0	1	0	0	1	0	0	1	0	0	1	0	0	1	0	0	1	0	0	0	1	0	1	1	0	0	0	0	1	0	1	0	0	0	0	1	0	0	1	0	0	1	0	0	1	1	0	0	0	0	1	0	0	0	0	1	0	1	0	1	0	0	0	0	0	0	0	0	0	1	0	0	0	1	0	0	0	0	1	0	0	0	0	0	1	1	0	0	1	0	1	0	1	0	0	0	0	1	0	0	0	0	0	1	0	0	1	0	0	1	0	0	0	0	0	0	1	0	0	0	0	0	0	0	0	1	1	0	1	0	0	0	0	0	1	0	0	0	1	0	0	0	1	0	1	0	0	0	0	0	0	1	0	0	0	1	0	0	0	0	0	0	1	0	0	0	1	0	0	0	0	1	0	0	1	0	0	1	0	0	0	1	0	0	1	0	0	0	0	0	0	0	0	1	0	0	0	0	0	0	0	1	0	0	0	0	0	1	0	0	0	0	1	0	0	0	0	0	0	0	0	0	0	0	0	0	0	1	0	0	0	1	1	1	1	1	0	0	0	0	0	1	0	0	1	0	0	0	1	0	1	0	0	0	0	0	1	0	1	0	1	1	0	0	0	0	0	0	1	0	0	0	0	0	0	0	0	0	1	0	0	1	0	0	1	0	0	1	0	0	1	0	0	0	0	0	0	0	0	0	1	0	0	0	0	0	0	1	0	0	1	0	1	0	1	0	0	0	1	1	0	1	0	0	1	0	0	0	0	0	0	0	0	0	0	1	0	0	0	0	0	0	0	0	1	0	0	0	0	1	0	0	0	0	1	0	1	0	0	0	0	1	0	0	0	1	0	0	0	0	0	0	0	0	0	0	0	0	0	0	0	0	0	1	0	0	0	0	1	0	0	0	0	0	0	0	0	0	0	0	0	0	0	0	0	0	0	0	0	0	0	0	0	0	0	1	0	0	0	0	0	0	0	0	0	0	0	1	0	0	0	0	0	0	0	0	0	0	0	0	0	0	0	0	0	0	0	0	0	0	0	0	1	0	0	1	0	0	0	0	0	0	0	0	0	0	0	0	0	0	0	0	0	0	0	0	0	0	0	0	0	0	0	0	0	0	0	0	0	0	0	0	0	0	0	0	0	0	0	0	0	0	0	0	0	0	0	0	1	0	0	0	0	0	0	0	0	0	0	0	0	0	0	0	0	0	0	0	0	0	0	0	0	0	0	0	1	0	0	0	1	0	0	0	0	0	0	0	0	1	0	0	1	1	0	0	0	1	0	1	0	0	0	1	0	0	0	0	1	0	0	0	0	0	0	0	1	1	0	1	0	0	0	1	0	0	0	1	0	0	1	0	0	0	0	0	0	0	1	0	0	1	0	0	0	0	0	0	1	0	1	0	0	0	1	0	0	0	0	0	0	1	0	0	1	0	0	1	0	0	1	0	0	1	0	1	0	1	0	1	0	0	1	0	1	0	0	0	0	0	0	0	1	0	0	0	1	0	1	0	1	0	1	0	1	0	1	1	0	0	0	0	1	0	0	0	0	0	0	1	0	0	0	0	0	0	1	0	0	0	0	1	0	0	0	1	0	0	1	0	0	0	1	0	1	0	1	0	0	1	0	0	1	0	0	0	0	1	0	1	0	0	1	0	0	0	1	0	1	0	0	0	1	0	0	1	0	1	1	0	0	1	1	0	1	0	1	0	0	0	1	0	0	0	1	0	0	0	1	0	0	0	0	0	1	0	0	0	0	0	0	0	1	1	0	1	0	1	1	0	0	0	1	0	0	0	1	0	0	0	0	1	0	0	0	0	0	0	0	0	0	0	1	0	0	0	0	0	0	1	0	0	0	0	0	0	0	0	0	1	0	0	0	0	0	0	1	0	1	0	0	0	0	0	0	0	1	0	0	0	0	0	0	0	0	0	1	0	0	0	0	1	0	1	0	0	0	0	0	1	0	0	0	0	0	0	1	0	0	0	0	0	0	1	0	0	0	0	0	0	0	0	0	0	0	0	0	0	0	0	0	0	0	0	0	0	0	1	0	0	0	0	0	0	0	0	0	0	0	0	0	0	0	0	0	0	0	0	0	0	0	1	0	0	0	0	0	0	0	0	0	0	0	0	0	0	0	1	0	0	1	0	0	0	0	0	1	0	1	0	0	0	0	1	0	0	0	0	0	0	0	0	0	0	0	0	1	0	0	0	0	0	0	0	1	0	0	0	0	0	0	0	0	0	0	0	0	0	1	0	0	0	0	0	0	0	0	0	0	0	0	0	0	1	0	1	0	0	0	0	1	0	0	0
CK	meCK11	1	0	0	1	1	0	1	0	0	1	0	1	0	0	1	0	1	0	0	0	0	1	0	0	0	0	1	0	0	0	0	0	0	1	0	0	0	1	0	0	1	1	0	0	0	1	0	0	0	1	0	1	0	0	1	0	1	0	0	1	0	1	0	1	0	1	0	1	0	1	0	1	0	0	1	0	1	0	1	0	1	0	0	0	1	0	1	1	0	1	0	1	0	0	0	0	1	0	1	0	1	0	0	1	0	0	0	0	0	1	1	0	1	0	1	0	1	0	1	0	1	0	1	0	0	1	0	1	0	0	0	1	0	1	0	1	0	1	0	0	1	0	1	0	1	0	1	0	1	1	0	0	0	0	1	0	1	0	0	0	1	0	1	0	1	0	1	0	1	0	0	1	1	0	0	0	1	1	0	0	0	0	1	0	1	0	1	0	0	0	0	0	1	0	0	0	1	0	1	0	0	0	1	1	0	1	0	1	0	0	0	1	0	0	1	1	0	0	0	1	0	1	0	0	0	0	0	1	0	1	0	1	0	1	0	1	0	1	0	1	0	1	0	1	0	0	1	0	1	0	1	0	0	1	0	1	0	0	1	0	0	0	0	0	1	0	0	0	0	0	1	0	0	0	1	0	0	1	0	0	0	0	1	0	1	0	1	0	1	0	0	0	0	0	0	0	1	0	0	1	0	0	0	0	0	1	0	1	0	1	0	1	0	1	0	1	0	1	0	1	0	1	0	1	0	1	0	1	0	0	1	0	0	1	1	0	1	0	1	1	0	0	0	0	1	0	0	1	0	0	0	0	0	1	0	0	0	0	0	1	0	1	1	0	0	0	1	0	1	1	0	0	0	0	1	0	0	0	0	1	1	0	1	0	0	1	0	1	0	0	0	0	1	0	0	1	0	0	1	0	0	0	0	0	1	0	0	0	0	0	0	1	0	1	0	0	0	0	0	0	0	0	0	1	0	0	0	0	0	0	1	0	0	0	0	0	0	0	0	1	0	0	0	0	0	0	1	0	0	0	0	0	0	1	0	0	1	0	0	0	0	0	0	1	0	1	0	0	1	0	0	0	1	0	0	1	1	0	0	1	0	1	0	0	1	0	0	0	0	0	0	0	0	1	0	0	0	0	0	0	0	0	0	0	0	0	0	0	0	0	0	0	0	0	0	0	0	0	0	0	0	0	0	1	0	0	0	0	0	0	0	0	0	0	0	0	0	0	0	0	0	0	0	0	0	0	0	0	0	0	0	0	0	0	0	0	0	0	0	0	0	0	0	0	0	0	0	0	0	0	0	0	0	0	0	0	0	0	0	0	0	0	1	0	0	0	0	0	1	0	0	0	0	0	0	0	0	0	0	0	0	0	0	0	0	0	0	0	0	0	0	0	0	0	0	0	0	0	0	0	0	0	0	0	0	0	0	0	0	0	1	0	0	0	0	0	0	0	0	0	0	0	0	1	0	0	0	0	0	0	0	0	1	0	0	0	0	0	0	0	0	0	0	0	0	0	0	0	0	0	0	1	0	0	0	0	0	0	0	0	0	0	0	0	0	0	0	0	1	0	0	0	0	0	0	0	0	0	0	0	0	0	0	0	0	0	0	0	0	0	0	0	0	0	0	0	0	0	0	0	0	0	0	0	0	1	0	1	0	0	0	0	0	0	0	0	0	0	0	0	0	1	0	0	0	0	0	0	0	1	0	0	0	0	0	0	0	0	0	0	0	0	0	0	0	1	0	0	0	0	0	0	0	0	0	0	0	0	0	0	0	0	1	0	0	0	0	0	0	0	0	0	0	0	0	0	0	1	0	1	0	1	1	0	0	1	0	1	0	1	0	1	0	1	0	1	1	0	1	0	1	0	1	1	0	0	0	0	1	1	0	1	0	0	0	1	0	0	1	0	1	0	0	1	0	0	0	1	0	1	0	1	0	0	0	1	0	0	1	0	0	1	0	0	1	0	1	0	1	0	1	1	0	1	1	0	0	1	1	0	1	0	1	0	1	0	0	0	1	1	0	1	1	0	0	0	0	0	1	0	1	0	1	0	1	0	0	1	0	0	1	0	1	0	0	1	0	0	1	0	0	1	0	0	0	1	0	0	0	0	1	0	0	1	0	1	1	0	0	1	0	1	0	0	1	0	0	1	0	1	0	1	0	0	0	0	0	1	1	0	0	0	1	1	0	0	1	0	0	0	1	0	0	0	1	0	1	0	1	0	1	0	0	1	0	0	0	0	1	0	1	0	0	0	1	0	1	0	0	1	0	0	1	1	0	1	0	0	0	1	1	0	1	0	0	0	1	0	0	0	1	1	0	0	0	1	0	0	1	0	0	0	0	1	0	0	1	1	0	1	0	0	1	0	0	0	1	1	0	0	1	0	0	1	0	0	1	0	0	1	0	0	0	1	1	0	0	1	0	0	1	0	1	0	1	1	0	1	0	1	0	0	1	0	1	0	0	0	0	1	0	0	0	0	0	1	1	0	0	0	0	0	0	0	0	0	0	1	1	0	1	0	1	0	0	0	1	0	1	0	1	0	1	0	0	1	0	1	0	0	1	0	1	1	0	1	0	1	0	1	0	1	0	0	0	1	0	0	1	1	0	1	0	1	0	0	0	1	1	0	0	0	0	1	0	0	1	0	1	0	0	0	1	0	0	0	0	1	1	1	0	0	1	0	1	0	1	0	0	0	0	1	0	0	1	0	0	0	0	0	1	1	0	0	0	0	1	0	0	0	0	1	0	0	1	0	0	0	0	0	0	0	1	0	0	0	0	0	0	1	0	0	0	0	1	0	0	0	1	1	0	0	0	0	1	0	1	0	1	0	0	0	0	1	0	0	0	0	0	0	1	0	1	1	1	0	0	0	0	0	0	0	1	0	1	0	0	0	0	0	0	0	1	0	0	1	0	0	0	1	0	1	1	0	1	0	0	0	1	0	0	1	0	0	0	0	0	1	0	0	0	1	0	0	0	0	1	1	0	0	0	0	1	0	0	1	0	1	0	0	0	1	0	1	0	0	0	0	1	0	1	0	0	0	0	0	0	0	0	1	0	0	0	0	0	0	0	1	0	1	0	0	0	0	0	0	0	0	1	0	1	1	0	0	0	0	1	0	1	0	0	0	0	1	0	0	1	1	0	0	1	1	0	0	0	0	0	1	1	0	0	1	0	0	1	0	1	0	0	0	0	1	1	1	0	1	0	1	0	0	0	1	0	0	0	0	0	0	1	1	0	0	1	0	1	0	0	1	0	0	1	0	0	1	0	0	1	0	0	0	1	0	0	1	0	0	1	0	0	0	0	0	0	0	0	0	0	0	1	0	1	0	0	1	1	1	0	1	1	0	1	1	0	0	1	0	0	0	0	0	0	0	0	0	1	0	0	0	1	0	0	0	1	0	0	0	0	1	0	0	1	1	0	0	1	0	0	1	0	0	0	1	0	1	0	1	0	0	0	1	0	0	1	0	0	0	0	0	0	0	0	0	0	1	1	0	0	0	0	0	0	0	1	1	0	0	0	0	1	0	0	0	0	1	0	0	0	0	0	0	0	1	0	0	1	0	0	0	0	0	1	0	1	0	0	1	0	0	0	0	0	1	0	0	0	1	0	0	0	1	0	0	0	0	0	0	0	0	1	0	0	0	1	0	1	0	1	0	0	1	1	0	0	0	1	0	1	0	0	0	0	1	0	1	0	0	0	1	0	0	0	0	0	0	0	0	0	0	0	1	0	0	0	0	0	0	0	0	0	0	1	0	0	1	0	0	0	0	0	0	0	0	0	0	0	0	0	0	0	0	0	0	0	0	0	0	0	0	0	0	1	0	0	0	1	1	0	0	0	1	0	0	0	1	0	0	1	0	0	0	0	1	0	0	1	1	0	0	0	0	1	0	0	0	1	0	0	1	1	0	1	0	1	0	0	1	0	1	0	1	0	0	0	1	0	0	0	1	0	1	0	0	0	0	0	0	0	1	0	0	0	0	0	0	1	0	1	0	0	0	1	0	0	1	1	0	0	1	1	0	1	0	1	0	1	0	1	0	0	1	0	1	0	1	0	0	0	0	0	1	1	0	0	0	0	0	1	0	1	0	0	0	1	0	1	0	0	1	1	0	1	0	1	1	0	0	0	0	0	0	1	0	0	1	0	1	0	1	0	0	0	0	0	0	0	0	0	1	0	0	0	1	0	0	0	1	0	1	0	1	1	0	0	1	0	1	0	0	1	0	0	0	0	0	0	0	1	0	1	0	0	0	1	0	1	0	0	0	0	1	0	1	1	1	1	0	0	0	1	0	0	0	1	0	0	0	1	0	0	0	0	1	0	0	1	0	0	0	0	1	1	0	1	0	0	0	0	0	1	1	0	1	1	1	0	0	1	0	1	0	0	1	1	0	0	0	0	1	0	1	0	0	0	0	0	0	0	0	0	0	0	0	1	0	0	1	0	0	0	1	0	0	0	0	0	1	0	0	0	0	0	0	1	0	0	0	1	0	0	0	0	0	0	0	0	0	0	0	0	0	0	0	1	0	0	0	0	0	1	1	0	0	0	0	0	1	0	0	0	0	0	0	0	0	0	0	0	0	0	0	0	0	1	0	0	0	0	0	1	0	0	0	0	0	0	0	0	0	0	0	0	0	0	0	0	0	0	0	0	0	0	0	0	0	0	0	0	0	0	0	0	0	0	0	0	0	0	1	0	0	0	0	0	0	0	0	0	0	0	0	0	1	0	0	0	0	0	0	0	0	1	0	0	1	1	0	0	0	0	0	0	0	0	0	1	1	0	0	0	1	0	0	1	0	0	0	0	0	1	0	1	0	0	0	1	0	1	0	0	1	0	0	1	0	1	0	0	0	1	0	0	0	0	0	0	0	0	0	0	0	0	1	0	0	0	1	0	0	0	0
CK	meCK12	1	0	1	0	1	0	1	0	1	0	0	1	0	1	0	0	1	0	0	0	0	0	1	0	0	0	1	0	0	0	0	0	0	1	0	0	1	0	0	0	1	1	0	1	0	1	1	0	0	0	0	0	0	0	1	0	1	0	0	1	0	1	0	1	0	1	0	1	0	1	0	1	0	0	0	1	0	0	1	0	1	0	1	0	1	0	1	0	0	1	0	1	0	0	0	0	1	0	1	0	1	0	0	1	0	0	0	0	0	1	0	0	0	1	1	0	0	0	1	0	0	1	0	1	0	0	1	0	1	0	0	1	0	1	0	0	1	1	0	0	1	0	1	0	1	0	1	0	1	0	1	0	0	0	1	0	1	0	0	0	0	1	0	0	1	0	0	1	0	0	0	1	1	0	0	1	0	0	1	0	0	1	0	0	1	1	0	0	0	0	1	0	1	0	0	1	0	0	1	0	0	1	0	0	1	0	1	1	0	0	0	1	0	0	1	1	0	1	0	1	0	1	0	1	0	0	0	1	0	1	0	1	1	0	0	1	0	1	0	1	0	1	1	0	0	0	1	0	1	0	0	1	0	1	0	1	0	0	1	0	0	0	0	0	0	0	0	0	0	0	0	0	1	0	1	0	0	1	0	0	0	0	1	0	1	0	1	1	0	1	0	1	0	0	0	0	1	0	0	1	0	0	0	0	0	0	1	1	0	1	0	1	0	1	0	1	0	0	0	1	0	1	0	1	0	1	0	0	0	0	1	0	0	1	1	0	1	0	1	0	0	0	0	0	1	0	0	1	0	0	0	0	1	1	0	0	1	0	0	0	0	1	1	0	0	0	1	0	1	0	0	0	0	0	1	0	0	0	0	0	1	0	1	0	0	0	0	1	0	0	0	0	1	0	0	1	0	0	1	0	0	0	0	0	1	1	0	0	0	0	0	1	0	0	0	0	0	0	0	0	0	0	0	0	0	0	1	0	0	0	1	0	0	0	0	0	0	0	0	1	0	0	0	0	0	0	0	0	0	0	0	0	1	0	0	0	0	0	1	0	0	0	0	0	0	1	0	0	1	0	0	0	0	0	0	1	0	0	0	0	0	1	0	0	1	0	0	0	0	0	0	0	0	1	0	0	1	0	0	0	0	0	0	0	0	0	0	0	0	0	0	0	0	0	0	0	0	1	0	0	0	0	0	1	0	0	0	0	0	0	0	0	0	0	0	0	0	0	0	0	0	0	0	0	0	0	0	0	0	0	0	0	0	0	0	0	1	0	0	0	0	0	0	0	0	0	1	0	1	0	0	0	0	0	0	0	0	1	0	0	0	1	0	0	0	0	1	0	0	1	0	0	0	1	0	0	0	1	0	0	0	0	0	0	0	0	0	0	0	0	0	0	0	0	0	0	0	0	0	0	0	0	0	0	0	0	0	0	0	0	1	0	0	0	1	0	0	0	0	0	0	0	0	0	0	0	0	0	0	0	0	0	1	0	0	0	0	0	0	0	0	0	0	0	0	0	0	0	0	0	0	1	0	0	0	0	0	0	0	0	0	0	0	0	0	0	0	0	1	0	0	0	0	0	0	0	0	0	0	0	0	0	0	0	0	0	0	0	0	0	0	0	0	0	0	0	0	0	0	0	1	0	0	0	0	0	1	0	0	0	0	0	0	0	0	0	0	0	0	1	0	1	0	0	0	0	0	0	1	0	0	0	1	1	0	1	0	1	0	0	0	0	0	0	0	1	0	0	0	0	0	0	0	0	0	0	0	0	0	0	1	0	0	0	0	1	0	0	0	0	0	0	0	0	0	1	0	1	0	1	0	1	1	0	0	1	0	1	0	1	0	0	0	1	0	0	1	0	1	0	1	0	0	0	1	0	0	0	1	0	1	0	1	0	0	1	0	1	0	0	0	1	0	0	0	0	0	1	0	1	0	1	0	0	0	1	0	0	1	0	0	1	0	0	1	0	0	0	1	0	1	1	0	1	0	1	0	1	0	0	0	0	1	0	0	1	0	0	0	0	1	0	0	1	0	0	1	0	1	0	1	0	1	0	0	1	0	0	1	0	1	0	0	1	1	0	0	1	0	1	0	1	0	0	0	0	1	0	0	0	1	0	0	1	0	1	1	0	0	0	0	1	0	0	1	0	0	1	0	1	0	0	1	0	0	1	0	0	1	0	0	0	1	0	1	0	1	0	0	0	1	0	0	0	0	0	1	0	1	0	1	0	0	1	0	0	0	0	1	0	1	0	0	0	1	1	0	0	1	0	0	0	1	1	0	1	0	1	0	1	0	0	1	0	1	0	0	0	1	0	1	0	0	0	1	0	0	0	0	1	0	0	1	0	0	0	1	1	0	0	1	0	1	0	0	0	1	0	0	0	1	0	0	1	0	0	1	0	0	1	0	0	1	0	1	0	0	1	0	0	1	0	0	1	0	1	0	1	0	1	0	1	1	0	1	0	0	0	0	1	0	0	0	0	0	1	1	0	0	0	0	1	0	0	0	0	0	0	1	0	0	0	0	1	0	0	1	0	0	0	1	0	0	1	0	1	0	1	0	0	1	0	1	0	1	0	0	1	0	0	0	1	0	0	0	0	1	0	1	0	0	0	0	0	0	1	0	1	1	0	1	0	0	1	0	0	0	1	1	0	0	0	1	0	0	0	1	0	1	0	0	0	0	1	0	0	1	0	0	0	0	1	0	0	1	0	0	1	0	0	1	1	0	0	0	0	1	0	0	0	1	0	0	0	1	0	0	0	0	0	0	1	0	0	0	0	0	0	0	1	0	0	0	0	1	0	0	0	0	1	0	0	0	1	0	0	1	0	0	0	0	0	1	0	0	0	0	0	0	1	0	0	1	1	1	0	0	1	0	0	0	0	1	0	1	0	0	0	0	0	0	0	1	0	1	0	0	0	0	0	1	0	0	0	0	1	0	0	1	0	1	0	0	0	0	0	0	0	0	0	0	0	0	0	0	0	1	0	0	0	0	0	1	0	0	0	0	1	0	0	0	1	0	0	0	0	0	0	1	0	1	0	0	0	0	0	0	1	0	1	1	0	0	0	0	0	0	1	0	0	0	0	0	1	0	0	0	0	0	0	0	0	0	0	0	0	0	0	0	0	0	0	0	0	0	0	0	0	0	0	0	1	0	0	0	0	0	1	1	0	0	0	0	0	1	0	0	1	0	0	0	0	0	0	1	1	0	1	0	0	0	0	0	0	0	0	0	0	0	0	0	0	0	0	0	0	0	0	0	0	0	0	0	1	0	0	1	0	0	0	0	0	0	0	0	0	1	0	0	0	0	0	0	0	0	0	0	0	0	0	1	0	0	0	0	1	0	1	0	0	1	0	0	0	0	0	0	0	0	0	0	0	0	0	0	0	0	0	0	0	0	0	0	0	0	1	0	0	0	0	0	0	0	0	0	0	0	0	0	0	0	0	1	0	0	0	0	0	0	0	0	0	0	0	0	0	0	0	0	0	0	0	0	0	0	0	0	0	0	0	0	0	0	0	0	0	0	0	0	0	0	0	0	0	0	0	0	0	0	0	0	0	0	0	0	0	0	0	0	0	0	0	0	0	0	0	0	0	0	0	0	0	0	0	0	0	0	0	0	0	0	0	0	0	0	0	0	0	0	0	0	0	0	0	0	0	0	0	0	0	0	0	0	0	0	0	0	0	0	0	0	0	0	0	0	0	0	0	0	0	0	0	0	0	0	0	0	0	0	0	0	0	0	0	0	0	0	0	0	0	0	0	0	0	0	0	0	0	0	0	0	0	0	0	0	0	0	0	0	0	0	0	0	0	0	0	0	0	0	0	0	0	1	0	1	1	0	1	0	1	0	0	0	1	0	0	1	0	0	0	1	0	0	1	0	1	0	1	0	1	0	0	0	0	1	0	0	1	1	0	1	0	1	0	0	1	0	0	1	1	0	0	0	0	0	0	0	1	0	0	0	0	0	0	0	0	0	1	0	0	0	0	1	0	1	0	1	0	0	0	1	1	0	0	0	1	0	1	0	0	1	0	1	0	1	0	1	1	0	1	0	1	0	1	0	0	1	0	0	1	0	1	0	0	0	1	0	1	1	0	0	0	1	0	1	0	0	1	1	0	1	0	1	1	0	1	0	0	1	0	1	0	0	0	0	1	0	0	0	0	0	1	0	1	0	0	0	1	0	0	0	1	1	0	1	0	0	1	0	1	1	0	0	1	0	1	0	0	1	0	0	0	0	0	0	1	0	0	1	0	1	0	1	0	1	0	0	0	0	1	1	1	1	0	1	0	0	0	1	0	1	0	1	0	0	0	1	1	0	0	0	1	0	0	1	0	0	0	0	1	1	0	1	0	0	0	0	0	1	1	0	0	1	1	0	0	1	0	1	0	0	1	1	0	0	0	0	1	0	0	0	0	0	0	0	0	0	0	1	0	0	0	0	0	0	1	0	0	0	0	0	0	0	0	0	1	0	0	0	0	0	0	1	0	1	0	0	0	0	0	1	0	1	0	0	0	0	0	0	0	0	0	1	0	0	0	0	0	0	1	0	0	0	0	0	1	0	0	0	0	0	0	0	0	0	0	0	0	0	0	0	0	1	0	0	0	0	0	1	0	0	0	0	0	0	0	0	0	0	0	0	0	0	0	0	0	0	0	0	0	0	0	0	0	0	0	0	0	0	0	0	0	0	0	0	0	0	1	0	0	0	0	0	0	0	0	0	0	0	0	0	0	0	0	0	0	0	0	0	0	0	0	1	0	1	0	0	0	0	0	0	0	0	0	0	0	0	0	0	1	0	1	0	1	0	0	0	0	0	0	0	1	0	0	0	0	1	0	0	0	0	0	0	0	1	0	0	0	0	0	0	0	0	0	0	0	0	0	0	0	0	1	0	0	0	0	0	0	0	0
CK	meCK13	1	0	1	0	1	0	1	0	1	0	0	1	0	0	0	0	1	0	1	0	0	0	1	0	1	0	1	0	0	0	1	0	0	1	0	0	1	0	0	0	1	0	0	1	0	1	0	0	0	1	0	1	0	0	1	0	1	0	0	1	0	1	0	1	0	1	0	1	0	1	0	1	0	0	1	1	0	0	1	0	1	0	0	0	1	1	0	1	0	1	0	1	1	0	0	0	1	0	1	0	1	0	0	1	0	0	0	1	0	1	1	0	1	0	1	0	1	0	1	1	0	0	1	0	0	1	0	1	0	0	0	1	0	1	0	1	0	1	0	0	1	0	1	0	1	0	1	0	1	1	0	0	0	0	1	0	1	0	1	1	0	1	0	0	1	0	1	0	1	0	0	1	1	0	0	1	0	0	1	0	0	0	0	0	1	0	1	0	1	0	1	0	1	0	0	1	0	0	1	0	0	1	0	1	0	0	0	1	0	1	0	1	0	0	1	1	0	0	0	1	1	0	0	0	0	0	1	0	0	1	1	0	1	0	0	1	0	1	0	1	1	0	1	0	0	1	0	0	1	0	1	0	0	1	0	1	0	0	1	0	0	0	0	0	1	0	0	0	0	0	1	0	0	1	1	0	1	1	0	0	0	0	1	0	0	0	1	1	0	0	0	1	0	0	0	0	1	0	0	0	1	0	0	0	0	0	1	0	0	1	1	0	1	0	0	1	0	0	0	1	0	1	0	1	0	1	0	0	0	1	0	0	0	1	1	0	1	0	1	1	0	0	0	0	1	0	1	0	1	0	0	1	0	1	0	1	0	1	0	0	0	0	1	0	0	0	0	0	1	0	0	0	0	0	1	0	0	0	0	0	1	0	1	0	0	0	0	1	0	1	0	0	1	0	0	1	0	0	1	0	0	0	0	0	0	1	0	0	0	0	0	1	0	0	1	1	0	0	0	0	0	1	0	1	0	0	0	0	0	0	0	1	0	0	0	0	0	0	0	1	0	0	0	0	0	0	0	0	0	1	0	0	1	0	0	0	1	0	1	0	0	1	0	0	1	0	0	0	1	0	0	0	1	0	0	1	0	0	0	0	0	1	0	0	1	0	0	0	0	0	0	0	0	1	0	0	0	0	0	0	0	0	0	0	0	1	0	0	0	0	0	0	0	0	0	0	0	0	0	0	0	0	0	1	0	1	0	0	0	0	0	0	0	0	0	0	0	0	0	0	0	0	0	1	0	0	0	0	0	0	0	0	0	0	0	0	0	0	0	0	0	0	0	0	0	0	0	0	0	0	1	0	0	0	0	0	0	0	0	0	0	1	0	0	0	0	0	0	0	1	0	0	0	1	0	0	0	0	0	1	0	0	0	0	0	0	0	0	0	0	0	0	1	0	0	0	0	0	0	0	0	0	0	0	0	0	0	0	0	0	1	0	0	0	1	0	0	0	0	0	0	0	0	0	0	1	0	0	0	0	0	0	1	0	0	0	0	0	0	0	0	0	0	0	0	0	0	0	0	0	0	1	0	0	0	0	0	0	0	0	0	0	0	0	0	0	0	0	1	0	0	0	0	0	0	0	0	0	0	0	0	0	0	0	0	0	1	0	0	0	0	0	0	0	0	0	0	0	0	0	0	0	0	0	0	0	1	0	1	0	0	0	0	0	0	0	0	0	0	0	0	1	0	0	0	0	0	0	0	1	0	0	0	0	0	1	0	1	0	0	0	0	0	0	0	1	0	0	0	0	0	0	0	0	0	0	0	0	0	0	0	0	0	0	0	0	0	0	0	0	0	0	0	0	0	0	1	1	0	1	0	1	0	0	0	1	0	1	0	1	0	1	0	1	0	0	1	0	1	0	1	0	1	0	1	0	0	0	1	0	1	0	1	0	0	1	1	0	1	0	0	1	0	1	0	0	0	1	0	1	0	0	1	0	0	1	0	0	0	1	0	1	0	0	1	0	0	0	1	0	1	1	1	0	0	1	0	1	1	0	1	0	1	0	1	0	0	1	0	0	1	1	0	1	0	1	0	0	1	0	1	0	1	0	1	0	0	0	1	0	1	1	0	1	1	0	0	1	0	1	0	1	0	0	1	0	1	0	0	1	0	0	0	1	0	1	1	0	0	0	0	1	0	0	1	0	0	1	0	1	0	0	1	1	0	0	0	1	0	0	1	0	1	1	0	0	1	0	0	0	1	0	0	0	1	0	1	0	1	0	1	0	0	1	0	0	0	0	1	0	0	1	0	0	1	0	1	0	0	1	0	0	1	1	0	1	1	0	0	1	0	1	1	0	1	0	0	0	0	0	1	0	1	0	1	0	0	0	0	1	0	0	0	1	0	1	1	0	1	0	1	0	1	1	0	0	1	1	0	0	1	0	1	0	0	1	1	0	0	1	0	0	0	1	1	0	0	1	0	0	1	0	0	0	1	1	0	1	0	1	0	0	1	0	1	0	1	0	0	1	0	0	0	0	0	1	1	0	0	0	0	1	0	0	0	0	0	1	0	1	1	0	0	1	1	0	1	0	1	0	1	0	0	1	0	1	0	1	0	0	1	0	1	1	0	0	0	1	0	1	0	1	0	0	0	1	0	0	1	1	0	0	0	0	0	1	0	1	1	0	0	0	0	1	0	0	0	1	1	0	0	0	1	0	1	0	0	1	1	1	0	0	1	0	1	0	1	0	0	0	1	0	0	0	1	0	0	1	0	0	1	1	0	0	0	0	1	0	0	0	0	1	0	0	0	1	0	0	0	0	0	0	0	0	0	1	0	0	0	1	0	0	0	0	0	0	0	0	0	1	0	1	0	0	1	0	1	0	0	0	0	0	0	1	0	0	0	0	0	1	0	0	1	1	0	1	0	0	0	0	0	0	1	0	1	0	0	0	0	0	0	0	1	0	1	0	0	0	0	0	1	1	0	1	0	0	0	0	0	0	1	0	0	0	0	0	1	0	0	0	0	0	1	0	0	0	1	1	0	0	0	0	1	0	0	0	0	1	1	0	0	1	0	1	0	0	0	0	1	0	1	0	0	0	0	0	0	0	0	1	0	0	0	1	0	1	0	1	0	1	0	0	0	1	0	0	0	0	1	0	0	0	0	0	1	0	1	0	1	0	0	0	1	0	0	0	0	1	0	1	0	1	0	0	0	0	0	1	1	0	1	0	0	0	0	0	0	1	0	0	0	0	1	0	1	0	1	1	0	0	0	0	1	0	0	0	1	0	0	0	0	0	0	0	0	1	0	0	1	0	1	0	0	1	0	0	1	0	0	0	0	0	0	0	0	0	1	0	0	0	0	0	0	0	0	0	0	1	1	0	0	0	0	0	1	1	0	1	1	0	1	1	0	0	0	0	1	0	0	0	0	0	0	0	0	0	0	0	0	0	0	0	1	0	0	1	0	0	0	0	1	0	0	0	0	0	0	0	1	0	0	1	0	0	0	1	0	0	0	0	0	0	1	0	0	0	1	0	0	0	0	0	0	0	0	0	0	0	1	0	1	0	1	0	1	0	0	0	0	0	0	0	0	0	0	0	0	0	0	0	0	0	0	0	0	0	0	0	0	0	0	0	0	0	0	0	0	0	0	0	0	0	0	0	0	0	0	0	0	0	0	0	0	0	0	0	0	0	0	0	0	0	0	0	1	0	0	0	0	0	0	0	0	0	0	0	0	0	0	0	0	0	0	1	0	0	0	0	0	0	0	0	0	0	0	0	0	0	0	0	0	0	0	0	0	0	0	0	0	0	0	0	0	1	0	0	0	0	0	0	0	0	0	0	0	0	0	0	0	0	0	0	0	0	0	0	0	0	0	0	1	0	0	0	1	0	0	1	0	0	0	0	0	0	0	0	0	1	0	1	0	0	0	1	0	1	0	0	0	1	0	0	0	0	1	0	0	0	0	0	1	0	1	1	0	1	0	0	0	0	1	0	0	1	0	0	0	1	0	0	0	0	0	0	0	0	0	1	0	0	0	0	0	0	1	0	1	0	0	0	1	1	0	1	0	0	0	1	1	0	1	0	0	1	0	0	1	0	0	0	0	1	0	1	0	0	1	0	1	0	1	0	0	0	1	0	0	1	1	0	1	0	1	0	1	0	1	0	1	0	1	0	1	1	0	0	0	0	0	0	1	0	0	0	0	1	0	1	0	0	0	0	1	0	0	0	0	1	0	0	0	1	0	0	0	1	0	0	1	0	0	0	1	0	0	0	0	1	1	0	0	0	0	0	0	0	0	0	1	0	0	0	1	0	1	0	0	0	0	1	0	0	0	0	0	0	0	1	1	0	1	0	1	0	0	1	0	0	0	0	0	1	0	0	0	0	0	0	0	0	1	0	1	0	0	0	0	0	0	0	0	1	1	0	0	0	1	0	0	0	0	0	0	1	0	0	0	1	0	0	0	0	0	0	0	0	0	0	0	0	0	0	0	0	0	1	0	0	0	0	0	0	0	0	0	0	0	0	0	0	0	0	0	0	0	0	0	1	0	0	0	0	0	0	0	0	0	0	0	0	0	0	1	0	0	0	0	0	0	1	0	0	0	0	0	0	0	1	0	0	0	0	1	0	0	0	0	0	0	0	0	0	0	0	0	0	0	0	0	0	0	0	0	0	0	0	0	0	0	0	0	0	0	0	0	0	0	0	0	0	0	0	0	0	0	0	0	0	0	0	0	0	0	0	0	0	0	1	0	0	0	0	0	0	0	0	0	0	0	0	0	0	0	0	0	0	1	0	0	0	0	0	1	0	1	0	0	0	0	1	0	0	0	0	0	0	0	0	0	1	0	0	0	0	0	0	0	0	0	0	0	1	0	1	0	0	0	0	0	0	0	0	1	0	0	0	0	0	0	0	0	0	0	0	0	0	1	0	0	0	0	1	0	0	0	0	1	0	0	0
CK	meCK14	1	0	0	1	1	0	1	0	0	1	0	1	0	0	0	0	0	1	0	0	0	0	1	0	1	0	0	0	0	0	0	1	0	1	0	0	0	0	0	0	1	0	0	0	0	1	0	1	0	1	0	1	0	0	1	0	1	0	0	1	0	1	0	1	0	1	0	1	0	1	0	1	0	1	0	0	1	0	1	0	0	0	0	0	1	0	1	0	1	1	0	1	0	0	0	0	1	0	0	1	0	1	0	1	0	0	0	0	0	1	0	0	0	1	1	0	1	0	1	0	1	0	1	0	0	1	0	1	0	0	0	1	0	1	0	0	1	0	1	0	1	0	1	0	0	0	1	0	1	1	0	0	0	0	1	0	1	0	1	1	1	0	1	0	1	0	1	0	1	0	0	1	1	0	0	1	0	0	0	0	0	0	0	0	1	0	1	0	0	0	0	0	1	0	0	1	0	0	1	1	0	0	1	1	0	0	1	1	0	0	0	0	1	0	1	1	0	0	0	1	0	1	0	0	0	0	0	1	0	1	0	1	1	0	0	1	0	1	0	1	1	0	0	1	0	0	1	0	1	0	0	1	0	1	0	1	0	0	1	0	0	0	0	0	0	1	0	0	0	0	1	0	1	0	1	0	1	0	0	0	0	0	1	0	1	0	1	1	0	0	0	1	0	0	0	0	1	0	0	1	0	0	0	0	0	1	0	1	0	1	1	0	0	1	0	1	0	0	0	1	0	1	0	1	0	1	0	1	0	0	1	0	0	1	1	0	1	0	1	1	0	0	0	0	1	0	0	1	0	0	0	0	1	0	1	0	0	1	0	1	0	1	1	0	0	0	0	0	1	0	0	0	0	0	1	1	0	0	1	0	1	0	1	0	1	0	0	1	1	0	0	0	1	0	0	1	0	0	1	0	0	0	0	0	1	0	1	0	0	0	0	0	1	1	0	0	1	0	0	0	0	1	0	0	0	0	0	0	0	0	0	1	0	0	0	0	1	0	0	1	0	1	0	0	0	0	1	0	0	0	0	0	0	0	0	0	1	0	1	0	0	0	0	0	1	0	0	0	1	0	1	0	0	0	0	1	1	0	0	0	0	1	0	0	0	0	0	0	0	0	0	0	0	0	1	0	0	1	0	0	0	0	0	0	0	0	1	0	0	0	0	0	1	0	0	0	0	0	0	1	0	0	0	1	0	0	0	0	0	0	0	1	0	0	0	0	0	0	0	0	0	0	0	1	0	0	0	0	0	0	0	0	0	0	0	0	0	0	0	0	0	0	0	0	0	0	0	0	0	0	0	0	0	0	0	0	0	0	0	0	0	0	1	0	0	0	0	0	0	0	0	0	0	0	0	0	0	0	0	0	0	0	0	0	0	0	0	0	0	0	0	0	0	0	0	0	0	0	0	0	0	0	0	0	0	0	0	0	0	0	0	0	0	0	1	0	0	0	0	0	0	0	0	0	0	0	0	0	0	0	0	0	0	0	0	0	0	0	0	0	0	0	0	1	0	0	0	0	0	0	0	1	0	0	0	0	0	0	0	0	0	0	0	0	0	0	0	0	1	0	0	0	0	0	0	0	0	0	0	0	0	0	0	0	0	0	0	0	0	0	0	0	0	0	0	0	1	0	0	0	0	0	0	0	0	1	0	1	0	0	0	0	0	0	0	0	0	0	0	0	0	1	0	0	0	0	0	0	0	1	0	0	1	1	0	1	0	0	0	0	0	0	0	0	0	1	0	0	0	0	0	0	0	0	0	0	0	0	0	0	0	0	1	0	0	0	0	0	0	0	0	0	0	0	0	1	0	1	0	1	0	1	0	1	0	1	0	1	0	1	0	0	0	1	0	0	1	0	1	0	1	0	1	1	0	0	0	0	1	0	1	1	0	0	0	1	0	1	1	0	0	1	0	1	0	0	0	1	0	1	0	1	0	0	0	1	0	0	1	0	0	1	1	0	1	0	0	0	1	1	0	0	1	0	1	0	0	1	0	0	0	0	1	0	1	0	0	0	0	1	0	1	1	0	0	1	0	1	0	0	1	0	1	0	1	0	0	1	0	0	1	0	1	0	0	1	0	1	0	1	0	1	0	0	1	0	0	0	0	0	1	0	0	1	0	1	1	0	0	0	1	0	0	0	1	0	1	0	1	0	1	1	0	0	0	1	0	0	0	0	1	0	1	1	0	1	0	0	0	0	1	0	0	0	1	0	1	0	1	0	1	0	0	1	0	0	0	0	1	0	0	1	0	0	1	0	1	0	1	0	0	1	0	1	0	1	0	1	0	1	0	0	0	0	0	0	0	0	0	0	0	1	0	0	1	0	0	0	1	0	0	1	0	1	0	0	1	1	0	1	0	0	1	0	0	0	1	1	0	0	1	0	0	0	1	0	1	0	0	1	0	0	0	0	1	0	0	1	0	0	1	0	0	0	1	1	0	1	0	1	0	0	1	0	1	0	0	0	0	1	0	0	0	0	0	1	1	0	1	0	0	0	0	0	0	0	0	1	1	0	1	0	1	0	0	0	1	0	0	0	1	0	0	1	0	1	0	1	0	0	1	0	1	1	0	0	0	1	0	1	0	0	0	0	0	1	0	0	1	1	0	0	0	0	1	0	0	1	1	0	1	0	0	1	0	0	1	0	1	0	0	0	1	0	0	0	0	1	1	1	0	0	0	0	1	0	1	0	0	0	0	1	0	0	1	0	0	1	0	0	1	1	0	0	0	0	1	0	1	0	0	1	0	0	0	1	0	0	0	0	0	0	1	0	0	0	0	0	0	1	0	0	0	0	1	0	0	0	0	0	1	1	0	0	1	0	1	0	0	0	0	0	1	0	0	0	0	0	0	1	0	0	1	1	1	0	0	0	0	0	0	0	1	0	1	0	0	0	0	0	1	0	1	0	1	0	0	0	0	1	0	0	1	0	1	0	0	0	1	0	0	1	0	0	0	0	0	1	0	0	0	1	0	0	0	0	1	1	0	0	0	0	1	0	0	0	0	1	0	0	0	1	0	1	0	0	0	1	0	0	1	0	0	0	0	0	0	0	0	1	0	0	0	0	0	0	0	1	0	1	0	0	0	0	0	0	0	0	1	0	1	1	0	0	0	0	0	0	1	0	0	0	0	1	0	0	1	1	1	1	0	0	0	0	0	0	0	1	0	0	1	0	0	0	0	0	1	0	0	0	0	0	0	1	0	1	0	1	0	0	0	0	0	0	0	1	0	0	0	0	0	0	0	0	0	1	0	1	0	0	0	0	0	1	0	0	1	0	0	0	1	0	0	0	0	0	0	0	0	0	0	0	0	0	0	0	0	0	1	0	0	0	0	0	0	1	0	1	1	0	1	0	0	0	0	0	0	0	0	0	0	0	0	0	0	0	0	0	0	0	0	0	0	0	0	1	0	0	0	0	0	0	0	0	0	0	0	1	0	0	0	0	1	0	0	0	0	0	0	0	0	0	0	0	0	0	0	0	0	0	0	0	0	0	1	0	0	0	0	0	1	0	0	0	0	0	0	0	0	0	0	0	0	0	0	0	0	0	0	0	0	0	0	0	1	0	0	0	0	0	0	0	1	0	0	0	0	0	0	0	0	0	0	0	0	0	0	0	0	0	0	0	0	0	0	0	0	0	0	0	0	0	0	0	1	0	0	0	0	0	0	0	0	0	0	0	0	0	0	0	0	0	0	1	0	0	0	0	0	0	0	0	0	0	0	0	0	0	0	0	0	0	0	0	0	0	0	0	0	0	0	0	0	1	0	0	0	0	0	0	0	0	0	0	0	0	0	0	0	0	0	0	0	0	0	0	0	0	0	0	0	0	1	0	1	1	1	0	0	1	0	1	0	1	0	0	0	1	0	1	0	0	0	1	0	1	0	0	0	0	1	0	0	0	1	0	0	1	0	0	0	0	1	0	0	0	0	0	0	1	0	0	0	1	0	0	0	1	0	1	0	0	0	0	0	0	0	1	0	0	0	0	0	0	1	0	1	0	0	0	1	1	0	1	0	1	0	1	1	0	1	0	1	1	0	0	1	0	0	0	0	1	0	1	0	1	0	0	0	1	1	0	0	0	0	0	1	0	1	0	1	0	1	0	1	0	1	0	1	0	1	0	1	0	1	0	0	0	0	1	0	0	0	0	0	1	0	1	0	0	0	0	0	0	1	0	0	1	0	0	0	1	0	0	0	1	0	0	0	1	1	0	0	1	0	0	0	0	1	0	0	0	0	0	0	0	1	0	0	1	0	1	0	0	1	0	0	0	0	1	0	0	0	0	1	0	0	0	1	0	0	0	1	0	0	0	1	0	0	0	0	0	0	0	1	0	0	0	0	1	1	0	1	0	0	0	0	0	1	1	0	0	0	1	0	0	1	0	0	0	0	1	1	0	0	0	0	0	0	0	0	0	0	0	0	0	0	0	0	0	0	0	0	0	0	1	0	0	0	0	0	0	0	0	0	0	0	0	0	0	0	0	1	0	0	0	0	0	0	0	0	0	1	0	0	0	0	0	0	0	0	0	1	0	0	0	0	0	0	1	0	0	0	0	0	0	0	0	0	0	0	0	0	0	0	0	0	0	1	0	1	0	1	0	0	0	0	0	0	0	0	0	0	0	0	0	0	0	0	0	0	0	0	0	0	0	0	0	0	0	0	0	0	0	0	0	0	0	0	0	0	0	0	0	0	0	0	1	0	0	0	0	0	0	0	0	0	0	0	0	0	0	0	0	0	0	0	0	0	0	1	0	1	0	1	0	0	0	0	0	0	0	0	0	0	0	0	0	0	0	0	0	1	0	0	0	0	0	0	0	0	0	0	0	1	0	0	0	0	0	0	0	0	0	1	0	0	0	0	0	0	0	0	0	0	0	0	0	0	0	0	1	0	0	0	0	1	0	0	0
CK	meCK15	1	0	1	0	1	0	0	1	0	1	0	1	0	0	0	1	0	1	0	0	0	0	1	0	0	0	0	0	0	0	0	0	0	1	0	0	0	0	1	0	0	0	1	0	0	1	0	0	0	0	0	1	0	1	0	0	1	0	0	1	0	1	0	1	0	1	0	1	0	1	0	1	0	0	0	0	1	0	1	0	1	0	1	0	1	0	1	0	1	1	0	1	0	0	1	0	1	0	0	1	0	1	0	1	0	0	0	0	0	1	1	0	0	1	0	1	1	0	1	0	1	0	1	0	0	1	0	1	0	0	0	1	0	1	0	1	0	0	0	1	1	0	1	0	0	1	0	0	1	0	1	0	0	1	0	0	1	0	0	1	0	1	1	0	1	0	1	0	1	0	0	1	1	0	0	0	1	0	0	0	0	0	0	0	1	1	0	0	0	0	0	0	1	0	0	1	0	0	1	0	0	0	1	0	1	0	1	1	0	0	0	1	0	0	1	1	0	1	0	1	0	1	0	1	0	0	0	1	0	1	0	1	1	0	0	1	0	1	0	1	0	1	0	1	0	0	1	0	1	0	0	1	0	1	0	1	0	0	1	0	0	0	0	0	0	1	0	1	0	0	0	0	0	0	1	0	0	0	0	0	0	0	1	0	0	0	1	0	1	0	0	1	0	0	0	0	1	0	0	0	1	0	0	0	0	0	1	0	0	1	0	1	1	0	0	1	0	1	0	1	0	1	0	1	0	0	0	0	0	0	1	0	0	1	0	1	0	1	1	0	0	0	0	0	1	0	0	1	0	0	0	0	1	1	0	0	0	1	0	0	0	1	0	0	0	0	1	0	1	0	0	1	0	0	1	0	0	0	0	0	1	0	1	0	0	1	0	1	0	0	0	0	1	0	0	1	0	0	1	0	0	0	0	0	1	0	0	0	0	0	0	0	1	0	0	0	0	0	0	0	0	0	1	0	0	0	1	0	0	0	0	1	0	0	0	0	0	0	0	1	0	0	0	0	0	0	0	0	0	0	0	0	1	0	0	0	1	0	1	0	1	0	0	0	0	1	0	0	1	0	0	0	0	1	0	1	0	0	0	0	0	1	0	0	0	0	0	0	0	0	0	0	0	0	1	0	0	0	0	0	0	0	0	0	0	0	1	0	0	0	0	0	0	0	0	0	0	1	0	1	0	0	0	1	0	1	0	0	0	0	0	0	0	0	0	0	0	0	0	0	0	0	0	1	0	1	0	0	0	0	0	0	0	0	0	0	0	0	1	0	0	0	0	0	0	0	0	0	1	0	0	0	0	0	0	0	0	0	0	1	0	0	1	0	0	0	0	0	0	1	0	0	1	0	0	0	0	0	0	0	0	0	0	0	0	0	0	0	0	0	0	0	0	0	0	0	0	0	0	0	0	0	0	0	0	0	0	0	0	0	0	0	0	0	0	0	0	0	0	0	0	0	0	0	0	1	0	0	0	0	0	0	0	0	0	0	0	0	0	0	0	0	0	1	0	0	0	0	0	0	0	1	0	0	0	0	0	0	0	0	0	0	0	0	0	0	0	0	1	0	0	0	0	0	0	0	0	0	0	0	0	0	0	0	0	0	1	0	0	0	0	0	0	0	0	0	0	0	0	0	0	0	0	0	0	1	0	1	0	1	0	0	0	0	0	0	0	0	0	1	0	1	0	0	0	0	0	0	0	1	0	0	0	0	0	0	1	0	0	0	0	0	0	0	0	0	0	0	0	0	0	0	0	0	0	0	0	0	0	0	1	0	0	0	0	0	0	0	0	0	0	0	0	0	0	1	0	0	0	0	0	0	0	1	0	0	0	0	0	0	0	0	0	0	0	1	0	0	0	0	0	0	0	0	0	0	0	0	0	0	0	0	0	0	0	0	0	0	0	1	0	0	1	0	0	1	0	0	0	0	1	0	1	0	0	0	0	0	0	0	0	0	1	0	0	1	0	0	0	0	0	0	0	0	0	0	0	0	0	0	0	0	0	0	0	0	0	0	0	0	0	0	0	0	0	0	0	0	1	0	0	1	0	0	0	1	0	0	0	0	0	0	0	0	0	0	0	0	0	0	0	0	0	0	0	0	0	0	0	0	0	0	0	0	0	0	0	0	0	0	0	0	0	0	1	0	0	0	0	0	0	0	0	0	0	0	0	0	0	0	0	0	0	0	1	0	1	1	0	0	0	1	0	0	0	0	0	0	0	0	0	0	0	0	0	0	0	0	0	0	0	0	0	0	0	0	0	0	0	0	0	0	0	0	0	0	0	0	0	0	0	0	0	0	0	0	0	0	0	0	0	0	0	0	0	0	0	0	0	0	0	0	0	0	0	0	0	0	0	0	0	0	0	0	0	0	0	0	0	0	0	0	0	0	0	0	0	0	0	0	0	0	0	0	0	0	0	0	0	0	0	0	0	0	0	0	0	0	0	0	0	0	0	0	0	0	0	0	0	0	0	0	0	0	0	0	0	0	0	0	0	0	0	0	0	0	0	0	0	0	0	0	0	0	0	0	0	0	0	0	0	0	0	0	0	0	0	0	0	0	0	0	0	0	0	0	0	0	0	0	0	0	0	0	0	0	0	0	0	0	0	0	0	0	0	0	0	0	0	0	0	0	0	0	0	0	0	0	0	0	0	0	0	0	0	0	0	0	0	0	0	0	0	0	0	0	0	0	0	0	0	0	0	0	0	0	0	0	0	0	0	0	0	0	0	0	0	0	0	0	0	0	0	0	0	0	0	0	0	0	0	0	0	0	0	0	0	0	0	0	0	0	0	0	0	0	0	0	0	0	0	0	0	0	0	0	0	0	0	0	0	0	0	0	0	0	0	0	0	0	0	0	0	0	0	0	0	0	0	0	0	0	0	0	0	0	0	0	0	0	0	0	0	0	0	0	0	0	0	0	0	0	0	0	0	0	0	0	0	0	0	0	0	0	0	0	0	0	0	0	0	0	0	0	0	0	0	0	0	0	0	0	0	0	0	0	0	0	0	0	0	0	0	0	0	0	0	0	0	0	0	0	0	0	0	0	0	0	0	0	0	0	0	0	0	0	0	0	0	0	0	0	0	0	0	0	0	0	0	0	0	0	0	0	0	0	0	0	0	0	0	0	0	0	0	0	0	1	1	0	1	0	0	0	1	0	0	1	0	0	1	0	0	0	0	0	1	0	0	0	0	0	1	0	1	0	1	1	0	0	0	0	1	0	0	1	0	0	0	1	0	0	1	0	0	1	0	1	0	0	1	0	0	1	0	0	1	0	0	0	0	0	0	0	0	0	1	0	0	1	0	1	0	0	0	1	0	0	1	0	1	0	0	0	1	1	0	1	1	0	1	1	0	0	0	0	0	0	0	0	0	1	0	1	0	1	0	0	0	0	1	0	1	0	0	1	0	0	0	0	1	0	1	0	1	1	0	1	0	0	0	1	0	1	0	1	0	0	0	0	0	0	0	0	0	0	1	0	0	0	0	1	0	1	1	0	0	0	0	0	1	0	1	0	0	0	0	0	0	0	0	0	0	1	1	0	0	0	0	0	0	0	0	0	0	0	0	0	0	0	0	0	1	0	0	0	1	0	0	0	1	0	0	0	1	1	0	0	0	0	0	0	0	0	0	0	0	0	0	1	0	1	1	0	1	0	0	0	0	1	1	0	1	0	0	0	1	0	0	1	0	0	0	1	0	0	0	0	0	0	1	0	0	1	0	1	1	0	0	1	1	0	0	0	0	1	0	0	0	0	0	0	0	0	1	0	0	0	0	0	0	1	0	0	0	0	0	0	0	0	0	0	0	0	0	0	0	0	1	0	1	0	0	0	1	0	0	1	0	1	0	1	0	1	0	0	0	1	0	0	1	0	0	1	0	1	0	0	0	0	1	0	0	0	1	0	0	1	1	0	0	0	1	0	0	1	0	1	0	1	0	0	0	0	0	0	1	0	0	0	0	0	0	0	0	0	1	1	0	0	0	0	0	0	1	0	1	0	0	0	1	1	0	1	0	1	1	1	0	0	1	0	1	0	1	0	1	0	0	0	1	1	0	1	0	1	0	0	0	1	0	1	0	0	0	0	0	1	1	0	0	0	0	1	1	0	0	1	0	1	1	0	1	0	1	0	0	0	1	0	1	0	0	0	0	1	0	0	0	0	0	1	1	0	1	0	0	0	0	0	0	1	0	0	0	1	0	1	0	1	0	1	0	1	0	0	0	1	1	0	0	0	0	0	0	0	1	0	0	1	1	0	1	0	1	0	0	0	1	0	1	1	0	1	1	0	1	0	1	0	0	0	0	0	0	0	1	0	0	0	0	1	0	0	1	0	0	0	0	1	1	0	1	0	0	0	0	0	1	1	0	0	1	1	1	0	1	0	0	0	0	0	1	0	1	0	0	1	0	0	0	0	0	0	0	0	0	0	0	0	0	0	0	0	0	1	0	0	0	0	0	0	0	0	0	0	1	0	0	0	0	0	0	0	0	0	0	0	0	0	0	0	0	0	0	0	0	0	0	0	0	0	1	0	0	0	0	0	0	1	0	0	0	0	0	0	0	0	0	0	1	0	0	0	0	0	0	0	0	1	0	0	1	0	0	0	0	0	0	0	0	0	0	0	0	0	0	0	0	0	0	0	0	1	0	1	0	0	0	0	0	0	0	0	0	0	0	0	0	0	0	0	0	0	0	1	0	1	0	0	0	0	0	0	0	0	0	0	0	0	0	0	0	0	0	0	0	0	0	0	1	0	0	1	1	0	0	0	0	0	0	0	0	0	0	0	1	0	0	1	0	0	1	1	0	0	0	0	1	0	0	1	0	0	1	0	1	0	1	0	0	0	1	0	1	0	0	0	0	0	0	0	0	0	1	0	1	0	0	0	0	1	0	0	0	1	0	1	0	0
CK	meCK16	1	0	1	0	1	0	1	0	0	0	0	1	0	1	0	0	0	1	0	0	0	0	1	0	0	0	0	0	0	0	0	0	0	1	0	0	0	0	1	0	1	0	0	0	0	1	1	0	0	0	0	1	0	0	1	0	1	0	0	1	0	0	0	1	0	1	0	1	0	1	0	1	0	0	0	1	0	0	1	0	0	0	1	0	1	0	1	0	1	1	0	1	0	0	1	0	1	0	0	1	0	1	0	1	0	0	0	0	0	1	1	0	0	1	0	1	1	0	1	1	0	0	1	0	0	1	0	1	0	0	0	1	0	1	0	1	0	0	1	0	1	0	1	0	0	1	0	0	1	1	0	0	0	0	1	0	1	0	1	1	0	1	0	0	1	0	1	0	1	0	0	1	1	0	0	1	0	0	1	0	0	0	1	0	1	0	1	0	0	0	0	1	1	0	0	1	0	0	1	1	0	1	0	1	0	1	0	1	0	0	0	1	0	0	1	1	0	1	0	1	0	1	0	1	0	0	0	1	0	1	0	1	1	0	1	0	1	1	0	1	1	0	1	0	0	1	0	0	1	0	1	0	0	1	0	1	0	0	1	0	0	0	0	0	0	0	0	0	1	0	1	0	0	0	1	0	1	1	0	0	0	0	1	0	0	0	1	0	1	0	0	1	0	1	0	0	1	0	0	0	0	0	1	0	0	1	0	0	0	1	0	1	1	0	0	1	0	1	0	1	0	1	0	1	0	1	0	1	0	0	1	0	0	1	1	0	1	0	1	1	0	0	0	0	0	0	0	1	0	0	0	1	0	1	0	0	0	0	1	0	1	0	1	0	1	0	1	0	1	1	0	0	0	0	1	0	0	1	1	0	1	0	1	0	1	0	0	1	0	0	0	0	1	0	0	1	0	0	1	0	0	0	0	0	1	0	1	0	1	0	0	1	0	1	0	0	0	0	0	0	0	0	1	0	0	0	1	0	1	0	0	1	0	0	0	0	1	0	0	1	0	0	0	0	0	0	1	0	0	1	0	0	1	0	0	1	0	0	1	0	1	0	0	0	1	0	0	1	1	0	1	0	0	1	0	1	1	0	0	0	0	1	0	0	1	0	0	1	0	0	0	0	0	1	0	0	0	1	0	0	0	0	0	0	0	0	1	0	0	0	1	0	0	0	1	0	0	0	1	0	0	0	0	0	0	0	0	0	0	1	0	0	0	0	0	0	1	0	0	0	0	0	1	0	0	1	0	0	0	0	1	0	0	0	0	0	0	0	0	0	0	0	0	0	0	0	0	0	1	0	0	0	0	0	0	0	0	0	0	0	0	0	1	0	1	0	0	0	0	0	0	0	0	0	0	0	0	0	0	0	0	0	0	0	0	0	0	0	0	0	0	0	0	0	0	0	0	0	0	0	0	0	0	0	0	0	0	0	0	0	1	0	0	0	0	0	0	0	0	0	0	0	0	0	0	0	0	0	0	0	0	0	0	0	0	0	0	0	0	0	0	0	0	1	0	0	0	0	0	0	0	1	0	0	0	0	0	0	0	0	0	0	0	0	0	0	0	0	1	0	0	0	0	0	0	0	0	0	0	0	0	0	0	0	0	0	0	0	0	0	0	0	0	0	0	0	0	0	0	0	0	0	0	0	0	1	0	1	1	0	0	0	0	0	0	0	0	0	0	0	1	1	0	0	0	0	0	0	0	0	0	0	0	0	0	0	1	0	0	0	0	0	0	0	0	0	0	0	0	0	0	0	0	0	0	0	0	0	0	0	0	0	0	0	0	0	0	0	0	0	0	0	0	0	0	0	0	1	0	1	0	1	0	1	0	1	0	1	0	1	0	1	0	1	0	0	1	0	1	0	1	0	1	0	1	0	0	0	1	0	1	0	1	0	0	1	0	0	1	0	0	1	1	0	0	1	0	1	0	1	0	1	0	0	0	1	0	0	1	0	0	1	0	0	1	0	0	0	1	1	0	0	0	1	0	1	0	1	1	0	0	0	1	0	0	1	0	0	0	1	0	1	0	1	0	0	1	0	1	0	1	0	1	0	0	1	1	0	1	0	1	0	0	1	0	1	0	1	0	1	0	1	0	0	0	1	0	0	0	0	1	0	0	1	0	1	1	0	1	0	0	1	0	0	0	1	0	1	0	1	0	1	0	0	0	0	0	1	0	0	1	0	1	0	0	0	1	0	1	0	1	0	0	0	0	0	1	0	1	0	1	0	0	0	1	0	0	0	1	0	1	0	0	0	1	0	1	0	1	0	0	0	1	0	1	1	0	1	0	1	0	1	1	0	0	0	1	0	1	0	1	1	0	0	0	1	0	0	0	1	0	0	0	1	0	0	1	1	0	0	1	0	1	1	0	0	1	1	0	0	0	1	1	1	0	0	1	0	0	0	1	1	0	1	1	0	0	1	0	0	1	0	0	0	1	1	0	1	0	1	0	0	1	0	1	0	0	0	0	1	0	0	1	0	0	1	0	0	1	0	0	0	0	0	0	0	0	1	0	1	1	0	0	1	1	0	1	0	0	0	1	0	0	1	0	1	0	1	0	0	1	0	1	0	1	0	1	1	0	1	0	1	0	1	0	1	0	0	1	0	0	0	0	1	0	0	0	1	1	0	0	0	0	1	0	0	0	1	1	0	0	0	1	0	1	0	0	1	1	1	0	0	1	0	1	0	1	0	0	0	0	1	0	1	0	0	0	1	0	0	1	1	0	0	1	0	1	1	0	0	1	0	0	0	1	0	0	0	0	1	0	0	1	0	0	0	0	0	0	1	0	0	0	0	1	0	0	0	0	1	0	1	0	0	1	0	1	0	0	0	0	0	0	1	0	0	0	0	0	1	0	0	1	0	0	1	0	0	0	0	0	0	1	0	0	0	0	0	1	0	0	0	1	0	1	0	0	0	0	1	0	1	1	1	0	0	0	0	1	1	1	0	0	0	0	0	1	0	0	0	0	1	0	0	0	0	1	1	0	0	0	0	1	0	0	0	0	1	0	0	0	1	0	1	0	0	0	0	1	0	1	0	0	0	0	0	0	0	0	1	1	0	0	0	0	0	0	1	0	1	0	0	0	1	0	0	0	0	1	0	0	1	0	0	1	0	0	0	0	0	0	0	0	0	1	0	0	0	0	0	0	0	0	0	0	0	0	1	0	0	0	0	0	0	0	0	1	0	0	0	0	0	0	0	1	1	0	1	0	1	0	0	0	0	0	0	0	0	0	0	0	0	0	0	0	0	0	1	0	0	0	0	0	1	0	0	1	0	0	0	1	0	0	0	0	0	1	0	0	0	0	1	0	0	0	0	1	0	1	0	0	0	0	0	0	1	0	1	1	0	1	1	0	0	0	0	0	0	0	0	0	0	0	0	0	0	0	0	0	0	0	0	0	0	0	1	0	0	0	0	0	0	0	0	1	0	0	1	0	0	0	0	1	1	0	0	0	0	0	0	0	0	0	0	0	0	0	0	0	0	0	0	0	0	0	0	0	0	0	0	1	0	0	0	0	0	0	0	0	0	0	0	0	1	1	0	0	0	0	0	0	1	0	0	0	0	0	0	0	0	0	0	1	0	0	0	0	0	0	0	0	0	0	0	0	0	0	0	0	0	0	0	0	0	0	0	0	0	0	0	0	0	0	0	0	0	0	0	0	0	0	0	0	0	0	0	0	0	0	0	0	0	0	0	1	0	0	0	0	0	0	0	0	0	0	0	0	0	0	0	1	0	0	0	0	0	0	0	0	0	0	0	0	0	1	0	0	0	0	0	0	0	0	0	0	0	0	0	0	0	0	0	0	0	0	0	0	0	0	0	1	0	0	0	0	1	1	0	0	1	0	0	0	1	0	0	0	1	0	1	0	0	0	1	0	1	0	0	0	0	1	0	0	0	1	0	0	0	0	0	0	0	1	0	0	1	0	0	0	1	0	0	0	0	0	0	0	1	0	0	0	0	0	0	0	0	1	1	0	0	0	0	0	0	1	0	1	0	0	0	0	0	0	1	0	0	0	0	0	0	1	0	1	0	1	0	0	0	0	0	0	1	0	1	0	1	0	0	0	1	1	0	0	0	1	0	0	1	1	0	0	0	0	1	1	0	0	1	0	1	1	0	1	0	1	1	0	0	1	0	1	0	0	0	0	1	0	0	0	0	0	1	1	0	1	0	0	0	0	0	0	1	0	0	1	0	0	1	1	0	0	0	0	1	0	0	0	1	1	0	0	0	0	0	1	0	1	0	0	1	0	0	1	0	1	0	0	0	0	1	1	0	0	0	1	0	0	0	0	1	0	1	1	0	0	0	1	1	0	0	0	1	0	1	1	0	0	0	0	0	1	0	1	0	0	0	0	0	1	0	0	0	1	1	0	0	1	0	0	0	0	0	1	0	0	0	0	1	0	0	1	0	0	0	0	0	0	0	0	0	0	0	0	0	0	1	0	0	0	0	0	0	0	0	0	0	1	0	0	0	0	0	0	0	1	0	0	0	0	0	1	0	0	0	0	0	0	0	0	0	0	0	1	0	0	0	0	0	0	1	0	0	0	0	0	0	0	0	0	0	0	0	0	0	0	0	0	0	0	1	0	0	1	0	0	0	0	0	0	0	0	0	0	0	0	0	0	0	0	0	0	0	0	0	0	0	0	0	0	0	0	0	0	0	0	0	0	0	0	0	0	0	0	0	0	0	0	1	0	0	0	0	0	0	0	0	0	0	0	0	0	0	0	0	0	0	1	0	0	0	0	0	1	0	1	0	0	0	0	0	0	0	0	0	0	0	0	0	0	1	0	0	1	0	0	0	0	0	0	1	1	0	0	0	0	0	0	0	0	0	0	0	0	0	1	0	0	0	0	0	0	0	0	0	0	0	0	0	0	0	0	0	0	0	0	0	0	1	0	0
CK	meCK17	1	0	1	0	1	0	1	0	0	1	0	1	0	1	0	0	0	1	0	0	0	0	1	0	0	0	0	0	0	0	0	0	0	1	0	0	1	0	0	0	1	0	0	1	0	1	0	0	0	1	0	1	0	1	0	0	1	0	0	1	0	1	0	1	0	1	0	1	0	1	0	1	0	0	0	1	0	0	1	0	1	0	1	0	1	0	1	0	1	1	0	1	0	0	0	0	1	0	0	1	0	1	0	1	0	0	0	0	0	1	0	0	0	1	1	0	1	0	1	0	0	1	1	0	0	1	0	1	0	0	0	1	0	1	0	1	0	0	1	0	1	0	1	0	0	1	0	0	1	1	0	0	0	0	1	0	1	0	1	1	0	1	0	0	1	0	1	0	1	0	0	1	1	0	0	0	1	0	0	0	0	0	0	0	1	0	1	0	0	1	0	1	1	0	0	1	0	0	1	0	0	0	1	0	1	0	0	0	1	0	0	1	0	0	1	1	0	0	0	1	0	1	0	0	0	0	0	1	0	1	0	1	0	1	0	1	0	1	0	1	1	0	0	1	0	0	1	0	1	0	0	0	0	1	0	1	0	1	0	0	0	0	0	0	0	0	0	0	1	0	1	0	1	0	1	0	0	0	0	0	0	0	1	0	0	0	1	0	1	0	1	1	0	0	0	0	1	0	0	1	0	0	1	0	0	0	0	0	0	1	0	1	0	1	0	1	0	1	0	0	1	1	0	1	0	0	0	1	0	0	1	0	0	1	0	1	1	0	1	0	1	0	0	0	0	1	0	1	0	1	0	0	1	1	0	0	1	0	0	0	0	1	0	0	0	0	1	0	1	0	0	0	0	0	1	0	0	0	0	1	1	0	1	0	1	0	0	1	0	1	0	0	1	0	0	1	0	0	1	0	0	0	0	0	1	0	0	0	0	0	0	0	1	1	0	0	1	0	0	0	0	0	0	0	1	0	1	0	0	0	0	1	0	0	0	0	0	0	0	1	0	1	0	0	0	0	0	0	0	0	0	0	1	0	0	0	1	0	1	0	0	0	0	1	1	0	0	0	0	1	0	0	0	0	0	0	1	0	0	0	0	1	0	0	1	0	0	0	0	0	0	0	0	0	1	0	0	0	0	0	0	0	0	0	0	0	0	0	0	0	0	0	0	0	0	0	0	0	0	0	0	1	0	1	0	0	0	0	0	0	0	1	0	0	0	0	0	0	0	0	0	0	0	1	0	1	0	0	0	0	0	0	0	0	0	0	0	0	0	0	0	0	0	0	0	0	0	0	0	0	0	0	0	0	0	0	0	0	0	0	0	0	0	0	0	0	0	0	0	1	0	0	0	0	0	0	0	0	0	0	0	0	0	0	0	0	0	0	0	0	0	0	0	0	0	0	0	0	0	0	0	0	0	0	0	0	0	0	0	0	0	0	0	0	0	0	0	0	0	0	0	0	0	0	0	0	0	0	0	0	0	0	0	0	0	0	0	0	0	0	0	0	0	1	0	0	0	0	0	0	0	1	0	0	0	0	0	0	0	0	0	0	0	0	0	0	0	0	1	0	0	0	0	0	0	0	0	0	0	0	0	0	0	0	0	0	0	0	0	0	0	0	0	0	0	0	0	0	0	0	0	0	0	0	0	0	0	1	0	0	0	0	0	0	0	0	0	0	0	0	0	1	0	0	0	0	0	0	0	0	0	0	0	1	0	0	0	0	0	0	0	0	0	0	0	0	0	0	0	0	0	0	0	0	0	0	0	0	0	0	0	0	0	0	0	0	0	0	0	0	0	0	0	0	0	0	0	1	0	1	0	1	1	0	0	1	0	1	0	1	0	1	0	1	0	1	1	0	1	0	1	0	1	0	1	0	0	0	1	0	1	0	1	0	1	0	0	0	1	0	0	1	0	0	0	0	0	1	0	1	0	1	0	0	0	1	0	0	0	1	0	1	0	0	1	0	0	0	1	0	1	1	0	1	0	1	0	1	1	0	0	0	1	0	0	1	0	1	0	0	1	1	0	1	0	0	0	0	1	0	1	0	1	0	0	1	0	0	1	0	1	1	0	1	0	1	0	1	0	1	0	0	0	0	0	1	0	0	0	1	0	0	0	1	0	1	1	0	1	0	0	0	1	0	1	0	0	1	0	1	0	0	1	0	0	1	0	1	0	0	0	0	1	0	1	0	1	0	0	0	1	0	0	0	0	0	1	0	1	0	1	0	0	0	1	0	0	0	1	0	0	1	0	0	1	0	1	0	0	1	0	0	1	0	1	1	0	1	0	1	1	0	1	0	0	0	1	0	0	0	1	0	0	0	1	0	0	0	0	1	1	0	0	1	0	0	0	0	1	1	0	0	1	0	0	0	1	1	0	0	1	0	1	1	0	0	1	0	0	0	1	0	0	0	1	0	0	1	0	0	1	0	0	0	1	1	0	1	0	1	0	1	1	0	1	0	1	0	0	1	0	0	0	0	0	1	0	0	0	0	0	0	0	0	0	0	0	0	1	0	1	0	0	1	0	1	0	1	0	0	1	0	0	1	0	1	0	1	0	0	1	0	1	0	1	0	0	1	0	1	0	1	0	0	0	0	1	0	1	0	0	0	0	0	0	1	0	0	1	0	1	0	0	1	0	0	0	1	0	1	0	0	1	0	0	0	0	1	1	0	0	0	1	0	1	0	0	1	0	0	0	1	0	0	0	0	0	1	0	0	1	0	1	0	0	0	1	0	0	0	1	0	0	0	1	0	0	0	0	0	0	0	0	0	0	0	0	0	0	1	0	0	0	0	0	1	0	0	0	0	1	1	0	0	1	0	1	0	1	0	0	0	0	0	0	0	0	0	0	1	0	0	1	1	0	1	0	0	0	0	0	0	1	0	1	0	0	0	0	0	0	0	1	0	1	0	1	0	0	0	0	0	0	0	0	0	1	0	1	0	0	1	0	0	0	0	0	1	0	0	0	1	0	0	0	0	1	1	0	0	0	0	1	0	0	0	0	1	0	0	0	1	0	1	0	0	0	0	1	0	1	0	0	0	0	0	0	0	0	1	0	0	0	0	0	0	0	1	0	1	0	0	0	0	0	0	0	0	1	0	0	1	0	0	0	0	1	0	0	0	0	0	1	0	0	0	0	0	0	0	1	1	0	0	0	0	0	1	0	0	1	0	0	0	0	0	0	1	0	0	0	0	0	0	1	0	1	1	0	0	0	0	0	0	0	0	0	0	0	0	0	0	0	0	1	0	0	1	0	0	1	0	0	0	0	0	1	0	0	0	0	0	0	1	0	0	1	0	0	0	0	0	0	0	0	0	1	0	1	0	0	0	0	0	1	1	0	1	1	0	1	1	0	0	0	0	0	0	0	0	0	1	0	1	0	0	0	0	0	0	0	0	0	1	0	1	0	1	0	0	1	0	0	0	1	0	0	0	1	0	0	0	1	1	0	0	0	0	0	0	0	0	0	0	1	0	0	0	0	0	0	0	0	1	0	0	0	0	0	0	0	0	1	0	0	0	0	0	0	0	0	0	0	0	0	0	0	0	0	0	0	0	0	0	1	0	0	0	1	0	0	1	0	1	0	1	0	0	0	0	1	0	0	0	0	1	0	0	0	0	0	0	0	0	0	0	0	0	1	0	0	0	0	0	0	0	0	0	0	0	0	0	0	0	0	0	0	0	0	0	0	0	0	0	0	0	0	0	0	0	0	0	0	0	0	1	0	0	0	0	0	0	0	0	0	1	0	0	0	0	0	0	0	0	0	0	0	0	0	0	0	0	0	0	0	0	0	0	0	0	0	0	0	0	0	0	0	0	0	0	1	0	1	0	0	1	1	0	0	1	0	1	0	0	1	0	0	1	0	1	0	0	0	1	0	1	0	0	0	1	0	0	0	0	1	0	0	1	0	0	0	0	1	0	0	1	0	0	0	1	0	0	0	1	0	0	1	0	0	0	0	0	0	0	0	0	0	1	0	0	1	0	0	1	0	0	1	0	0	0	1	1	0	0	0	0	0	1	1	0	1	0	0	1	0	0	0	1	0	1	0	1	0	1	0	1	0	0	1	0	1	0	0	0	1	0	0	1	1	0	0	0	1	0	1	0	1	0	1	0	1	0	1	1	0	0	0	1	0	0	1	0	0	0	0	0	1	1	0	0	0	0	1	1	0	0	0	0	0	0	0	1	0	0	1	0	1	0	1	0	0	0	0	0	0	0	0	0	1	0	0	0	0	0	0	1	0	0	1	0	0	0	0	0	1	0	0	0	1	0	0	0	1	0	1	0	0	0	1	0	0	0	1	0	0	1	0	0	0	0	1	0	0	0	1	0	0	0	0	1	1	0	0	0	0	0	0	0	1	1	0	0	0	0	0	0	1	0	0	0	0	0	0	0	0	0	0	1	0	0	0	0	0	0	0	0	0	0	1	0	0	0	0	0	0	1	0	0	0	1	0	0	0	0	0	0	0	0	0	0	0	0	1	0	0	0	0	0	0	0	0	0	0	0	0	0	0	0	0	0	0	0	1	0	0	0	0	0	0	1	0	0	0	0	0	0	0	0	0	0	0	0	0	0	0	0	0	0	0	0	0	0	0	0	0	0	0	0	0	0	0	0	0	0	0	0	0	0	0	0	0	0	0	0	0	0	0	0	1	0	0	0	0	0	0	0	0	0	1	0	0	0	0	0	0	0	0	0	0	0	0	0	0	0	0	0	0	0	0	0	0	0	0	0	0	0	1	0	0	0	0	0	1	0	1	0	0	0	0	0	0	0	0	0	0	0	0	0	0	1	0	0	1	0	0	0	0	0	0	0	1	0	0	1	1	0	0	0	0	0	0	0	1	0	1	0	0	0	0	0	0	0	1	0	0	0	0	0	0	0	0	1	0	0	0	0	0	0	0	0
CK	meCK18	1	0	0	1	1	0	1	0	1	0	0	0	0	0	1	0	0	1	0	0	0	1	0	0	0	0	0	0	0	0	0	1	0	1	0	0	1	0	0	0	0	1	0	1	0	1	0	0	0	0	0	1	0	0	1	0	1	0	0	1	0	1	0	1	0	1	0	1	0	1	0	1	0	0	1	1	0	0	1	0	1	0	1	0	1	0	1	1	0	1	0	1	0	0	0	1	1	0	1	0	1	0	0	0	0	0	0	0	0	1	0	0	1	0	1	0	1	0	1	0	1	0	1	0	0	1	0	0	1	0	0	1	0	1	0	1	0	1	0	0	1	0	1	0	0	1	0	0	1	1	0	0	0	1	0	0	1	0	0	1	0	1	0	0	1	0	1	0	1	0	0	1	1	0	0	0	0	1	0	1	0	0	0	0	1	1	0	0	0	0	0	0	1	1	0	1	0	0	1	1	0	1	0	1	0	0	0	1	0	0	0	1	0	1	0	1	0	0	0	1	0	1	0	0	0	0	0	1	0	1	0	1	1	0	0	1	0	1	0	1	1	0	0	1	0	0	1	0	1	0	1	0	0	1	0	1	0	1	0	0	0	1	0	1	0	1	0	1	0	0	1	0	1	0	1	0	1	1	0	0	0	0	1	0	0	0	1	0	1	0	0	1	0	1	0	0	1	0	0	1	0	0	0	0	0	0	0	0	0	1	1	0	1	0	0	1	0	1	0	1	0	1	0	1	0	1	0	1	0	1	0	0	0	1	1	0	1	0	1	1	0	0	0	0	0	0	0	1	0	0	0	1	0	1	0	0	0	1	0	0	0	0	1	0	0	0	1	1	0	0	0	0	0	0	1	0	0	0	1	0	1	0	1	0	0	0	1	0	1	0	0	0	1	0	1	0	0	0	1	0	0	0	0	0	0	0	0	0	0	0	0	1	0	1	0	0	0	0	0	0	0	0	0	1	0	1	0	0	0	0	1	0	0	0	0	1	1	0	0	1	0	0	0	0	0	0	0	0	0	0	0	1	0	0	0	1	0	0	1	0	1	0	0	1	1	0	1	0	1	0	0	0	1	0	0	1	1	0	0	1	0	1	0	0	1	0	0	0	0	0	1	0	0	1	0	0	0	0	0	0	0	0	0	0	0	1	0	0	0	0	0	0	0	0	0	0	0	1	0	0	0	0	0	1	1	0	0	0	0	0	0	0	0	0	0	0	1	0	0	0	0	0	1	0	0	1	0	0	0	0	0	0	0	0	0	0	0	0	0	0	0	0	0	0	0	0	0	0	1	0	0	0	0	0	0	0	0	0	0	0	0	0	1	0	0	0	0	0	0	1	0	0	0	0	0	0	0	0	0	0	0	0	0	0	0	0	0	0	0	0	0	0	0	0	0	0	0	0	0	0	0	0	0	0	0	0	0	0	0	0	0	0	0	0	0	0	0	0	0	0	0	0	0	0	0	0	0	0	0	0	0	0	0	0	0	0	0	0	0	0	0	1	0	1	0	0	0	0	0	0	0	1	0	0	0	0	0	0	0	0	0	0	0	0	0	0	0	1	0	0	0	0	0	0	0	0	0	0	0	0	0	0	0	0	0	0	0	0	0	0	0	0	0	0	0	0	1	0	0	0	0	0	0	0	0	0	0	1	0	1	0	0	0	0	0	0	0	0	0	1	0	1	0	0	0	0	0	0	1	1	0	0	0	0	0	0	0	0	0	0	0	0	0	0	0	1	0	0	0	0	0	0	0	0	0	1	0	0	0	0	0	0	0	0	0	0	0	0	0	0	0	0	0	0	0	1	0	1	0	1	0	1	0	1	0	1	0	1	0	0	1	1	0	1	0	0	1	0	1	0	1	0	1	0	1	0	0	0	1	0	1	0	1	0	1	1	0	1	0	0	0	1	0	1	0	1	0	1	0	1	0	0	1	0	0	1	0	0	1	0	0	1	1	0	1	0	0	0	1	1	0	1	1	0	1	0	0	1	0	0	0	0	1	0	0	1	0	1	0	1	0	1	1	0	0	0	1	0	1	0	1	0	1	0	1	0	0	0	1	0	1	0	0	1	0	1	0	0	0	1	0	1	0	0	0	0	0	0	0	0	1	0	0	1	0	1	1	0	1	0	1	0	0	1	1	0	0	1	0	1	0	0	1	0	0	1	0	1	0	0	1	0	1	0	0	0	1	0	0	0	1	0	0	0	1	0	1	0	1	0	1	0	0	1	0	0	0	0	1	0	0	1	0	0	1	0	1	0	1	0	0	0	1	0	0	1	0	1	0	1	0	1	1	0	1	0	1	0	1	0	1	0	1	0	1	1	0	0	0	1	1	0	0	1	0	0	1	0	1	0	1	0	1	0	1	0	1	1	0	0	0	1	0	1	0	0	0	1	0	0	1	0	0	1	1	0	0	1	0	0	1	0	0	0	1	1	0	1	0	1	0	0	1	0	1	0	0	0	0	1	0	0	0	0	0	1	0	0	1	0	0	1	0	0	0	0	1	0	1	0	1	0	0	1	0	1	1	0	1	0	1	0	0	1	0	1	0	1	0	0	1	0	1	0	1	0	1	1	0	1	0	1	0	0	0	0	1	0	1	1	0	1	0	0	0	1	0	1	0	1	0	0	1	1	0	0	0	1	1	0	0	0	1	0	1	0	0	1	1	1	0	0	1	0	1	1	0	1	1	0	0	1	0	0	1	0	0	1	0	0	1	1	0	0	0	0	1	1	0	0	1	0	0	0	0	1	0	0	0	1	0	0	0	0	0	0	0	0	0	1	0	0	0	0	1	0	0	0	0	0	1	1	0	0	1	0	1	0	0	0	0	0	1	0	0	0	0	0	0	0	1	0	1	1	0	1	0	0	0	0	0	0	1	0	1	0	0	0	0	0	0	0	1	0	1	0	0	0	0	0	1	1	1	0	0	0	0	0	1	0	0	1	0	0	0	0	0	1	0	0	0	1	0	0	0	0	1	0	0	0	0	0	1	0	0	0	0	1	0	0	0	1	0	1	0	0	0	0	1	0	1	0	0	0	0	0	0	0	0	1	0	0	0	0	0	0	0	1	0	1	0	0	0	1	0	0	0	0	1	0	1	0	0	0	0	0	0	0	1	0	0	0	0	0	1	0	0	1	1	1	0	1	0	0	0	0	0	1	0	0	1	0	0	0	0	0	0	1	0	0	0	0	0	0	1	0	1	1	0	0	0	0	1	0	0	0	1	0	1	1	0	0	0	1	0	1	0	0	1	0	1	0	0	1	0	0	1	0	0	0	1	0	0	1	0	0	1	0	0	1	0	0	0	1	0	1	0	0	1	0	1	0	0	0	1	1	0	1	1	0	1	1	0	0	0	0	1	0	0	1	0	1	0	1	0	0	0	1	0	0	0	0	1	0	0	1	0	0	0	0	1	0	1	0	1	0	0	1	0	0	0	0	1	1	0	1	0	0	0	1	0	0	1	0	1	0	1	0	0	0	0	0	0	1	1	0	0	1	0	1	0	0	1	0	0	0	0	1	0	1	0	0	0	1	1	1	0	0	0	0	0	1	0	0	1	0	0	0	0	1	1	0	1	0	1	1	0	0	0	1	1	1	0	0	1	1	0	0	0	1	0	0	0	0	0	0	0	0	1	0	0	0	1	0	1	0	1	0	0	1	1	0	1	0	0	0	1	0	0	1	0	1	0	1	0	0	0	0	0	0	0	0	0	0	0	1	1	0	0	1	1	0	0	0	0	1	0	0	0	0	0	0	0	0	1	0	0	0	0	0	0	0	1	0	0	0	1	0	0	0	0	0	0	0	0	0	0	0	0	0	0	0	0	0	0	1	0	0	0	1	0	1	0	1	0	0	1	0	0	0	1	0	0	1	0	1	0	0	0	1	0	0	0	0	1	0	0	1	1	1	1	0	1	0	0	0	0	1	0	1	0	0	0	1	0	0	0	1	1	0	0	0	0	0	0	0	0	1	0	0	1	0	0	0	1	0	0	1	0	0	0	1	0	1	0	1	0	1	1	0	1	0	1	0	1	0	1	1	0	0	0	1	0	1	0	1	0	0	1	0	0	0	0	0	1	0	0	1	1	0	1	0	1	0	1	0	1	0	1	0	1	0	1	1	0	0	0	0	0	0	1	0	0	0	0	1	0	1	0	1	0	0	0	1	0	0	0	1	0	1	0	1	0	0	0	1	0	1	0	1	0	0	0	0	1	0	0	1	1	0	0	0	0	0	0	1	0	0	1	0	0	0	1	0	1	0	0	1	1	0	1	0	1	1	1	0	0	0	1	0	0	0	1	1	0	0	1	1	0	0	0	0	0	1	1	0	0	0	0	1	1	0	1	0	0	0	1	0	1	1	0	0	1	1	0	0	1	0	0	0	0	0	1	0	0	0	1	0	0	1	0	0	0	0	0	0	0	0	1	1	1	0	1	0	0	1	0	0	0	1	0	0	0	0	0	1	0	0	0	0	0	0	1	0	1	0	0	0	0	0	0	0	0	0	0	0	0	0	0	0	0	0	1	0	0	0	0	0	0	1	0	0	0	0	0	0	0	0	0	0	0	0	0	0	0	0	0	0	1	0	0	0	1	0	0	0	0	0	0	0	0	0	0	0	0	0	0	0	0	0	0	0	1	0	0	0	0	0	0	0	0	0	0	0	0	0	0	0	0	0	0	0	0	0	0	0	0	1	0	0	0	0	0	0	0	0	0	0	0	0	0	0	0	0	0	0	0	0	0	0	1	0	0	1	0	1	0	0	0	0	0	0	0	0	0	1	0	0	0	1	0	0	1	0	0	0	0	0	0	0	1	0	0	0	1	0	1	0	0	1	0	0	1	0	1	0	0	0	0	0	0	0	0	1	0	0	0	0	0	0	0	1	0	0	0	0	0	0	0	0
CK	meCK19	1	0	1	0	1	0	1	0	1	0	0	1	0	1	0	0	0	1	0	0	0	0	1	0	0	0	0	0	1	0	0	1	0	1	0	0	1	0	0	0	1	0	0	1	0	1	0	0	0	0	0	1	0	1	1	0	1	0	0	1	0	1	0	1	0	1	0	1	0	1	0	1	0	1	0	0	1	0	1	0	0	0	1	0	1	0	1	0	1	1	0	1	0	0	1	0	1	0	1	0	0	1	0	1	0	0	0	0	0	1	0	0	0	1	0	1	1	0	1	0	1	0	1	0	0	1	0	1	0	0	0	1	0	1	0	1	0	0	1	0	1	0	1	0	0	1	0	0	1	0	1	0	0	1	0	0	1	0	1	0	0	1	1	0	1	0	1	0	1	0	0	1	1	0	0	1	0	1	0	0	0	1	0	0	1	1	0	0	0	0	0	0	1	1	0	0	1	0	1	0	0	1	0	0	1	0	1	1	0	0	0	1	0	0	1	1	0	0	0	1	0	1	0	0	0	0	1	0	0	1	1	0	1	0	0	1	0	1	0	1	1	0	1	0	0	0	1	0	1	0	0	1	0	1	0	1	0	0	1	0	0	0	1	0	0	1	0	0	0	0	0	0	1	0	1	0	1	1	0	0	0	0	1	0	1	0	1	0	1	0	0	1	0	0	0	0	1	0	1	0	1	0	0	0	0	0	0	0	0	1	1	0	1	0	0	1	0	1	0	1	0	1	0	1	0	1	0	1	0	1	0	0	0	1	1	0	1	0	1	1	0	0	0	0	1	0	0	1	0	0	0	0	1	1	0	0	0	0	0	0	1	0	0	0	0	0	1	1	0	0	1	0	0	0	1	1	0	0	1	0	1	0	1	0	1	0	0	1	1	0	0	0	1	0	0	1	0	0	1	0	0	0	0	0	1	1	0	0	0	0	0	1	0	1	0	0	0	0	1	0	0	1	0	1	0	0	0	0	0	0	0	1	0	0	0	0	0	0	0	1	0	1	0	0	0	0	1	0	0	1	0	0	1	0	0	0	1	0	1	0	0	0	0	0	1	0	0	0	0	1	1	0	1	0	0	1	0	0	0	0	0	1	0	0	1	0	0	0	0	0	0	0	0	1	0	0	0	0	0	0	0	0	0	1	0	0	1	0	0	0	0	0	0	0	0	0	0	0	0	0	0	0	0	1	0	1	0	0	0	1	0	0	0	0	0	0	0	0	0	0	0	0	0	1	0	1	0	0	0	0	0	0	0	0	0	0	0	0	0	0	0	0	0	0	0	0	0	0	0	0	0	0	0	0	0	0	0	1	0	0	0	0	1	0	0	0	1	0	0	1	0	0	0	0	0	0	0	0	0	0	0	0	0	0	0	0	0	0	0	0	0	0	0	0	0	0	0	0	0	0	0	0	0	0	0	0	0	0	0	0	1	0	0	0	1	0	0	0	0	0	0	0	0	0	0	0	0	0	0	0	0	0	0	0	0	0	0	0	0	0	0	0	0	1	0	0	0	0	0	0	0	1	0	0	0	0	0	0	0	0	0	0	0	0	0	0	0	1	0	0	0	0	0	0	0	0	0	0	0	0	0	0	0	0	0	0	0	0	0	0	0	0	0	0	0	0	0	0	0	0	0	0	0	0	0	1	0	1	0	1	0	0	0	0	0	0	0	0	0	1	0	1	0	0	0	0	0	0	0	0	0	0	0	0	0	0	0	0	0	0	0	0	0	0	0	1	0	0	0	0	0	0	0	0	0	0	0	0	0	1	0	0	0	0	0	0	0	0	0	0	0	0	0	0	0	0	0	1	0	1	0	1	0	0	0	1	0	1	0	1	0	1	0	1	0	0	1	0	1	0	1	0	1	1	0	0	0	0	1	0	1	1	0	0	0	1	0	0	1	0	1	0	0	0	0	0	0	1	0	1	0	0	1	0	0	1	0	0	1	0	1	0	0	0	1	0	0	0	1	1	0	1	1	0	1	0	0	1	0	0	0	0	1	0	0	1	0	0	0	1	0	1	1	0	0	0	0	0	1	0	1	0	1	0	1	0	0	1	0	0	1	0	0	1	0	1	0	1	0	1	0	1	0	0	0	1	0	0	0	0	1	0	0	1	0	1	0	1	0	0	1	0	0	0	1	0	1	0	0	1	0	1	0	0	0	1	0	1	0	0	0	0	1	1	0	1	0	0	0	0	1	0	0	1	0	0	1	0	1	1	0	1	0	1	0	0	0	0	1	0	0	1	0	0	1	0	1	0	1	0	0	1	0	1	0	1	0	1	0	1	1	0	1	0	0	0	1	0	1	0	1	1	0	0	1	0	1	0	1	0	1	0	1	0	0	0	1	1	0	1	0	1	0	1	0	0	1	1	0	0	1	0	1	1	0	0	1	0	0	1	0	0	1	0	1	0	1	0	0	0	1	0	0	1	0	1	0	1	0	1	0	1	1	0	1	0	0	0	0	1	0	0	1	0	0	1	1	0	1	0	0	0	0	0	0	0	0	0	1	0	1	0	1	0	0	1	1	0	0	0	1	1	0	1	0	1	0	1	0	0	1	0	1	1	0	1	0	1	0	1	0	1	0	0	0	1	0	0	1	0	0	0	0	0	1	0	1	0	1	0	1	0	0	1	0	0	1	0	1	0	0	0	1	0	1	0	1	0	1	1	0	0	1	1	0	0	1	0	0	0	1	0	0	1	0	0	0	1	1	0	1	1	0	0	0	0	1	1	0	0	1	0	0	0	1	0	0	0	0	0	0	0	0	0	0	0	0	0	0	1	0	0	0	0	1	0	0	0	0	1	0	1	0	1	0	0	1	0	0	0	0	0	1	0	0	0	0	0	0	1	0	1	0	1	1	0	0	0	0	0	0	0	1	0	1	0	0	0	0	0	0	0	1	0	1	0	0	0	0	0	1	1	1	0	0	0	0	0	1	1	1	0	0	0	0	0	1	0	0	0	0	1	0	0	0	1	0	0	1	0	0	0	1	0	0	0	0	1	0	0	0	1	0	1	0	0	0	1	0	0	1	0	0	0	0	0	0	1	0	1	0	0	0	0	0	0	0	1	0	1	0	0	0	0	0	0	0	0	1	0	1	1	0	0	0	0	0	0	0	0	0	0	0	0	1	0	1	1	0	0	0	0	0	0	0	0	0	0	0	0	0	0	0	0	0	0	0	0	0	0	0	0	0	0	0	0	0	0	0	0	0	0	0	0	0	0	1	0	0	0	0	0	0	0	0	0	0	0	0	0	0	1	0	0	0	0	0	1	0	0	0	0	0	0	0	0	0	0	0	0	0	0	0	0	0	0	0	0	1	0	0	0	0	0	0	0	0	0	0	0	0	0	0	0	0	0	0	0	0	0	0	0	0	0	0	0	0	0	0	0	0	0	0	0	0	0	0	0	0	0	0	0	0	0	0	0	0	0	0	0	0	0	0	0	0	0	0	0	0	0	0	0	0	0	0	0	0	0	0	0	0	0	0	0	0	0	0	0	0	0	0	0	0	0	0	0	0	0	0	0	0	0	0	0	0	0	0	0	0	0	0	0	0	0	0	0	0	0	0	0	0	0	0	0	0	0	0	0	0	0	0	0	0	0	0	0	0	0	0	0	0	0	0	0	0	0	0	0	0	0	0	0	0	0	0	0	0	0	0	0	0	0	0	0	0	0	0	0	0	0	0	0	0	0	0	0	0	0	0	0	0	0	0	0	0	0	0	0	0	0	0	0	0	0	0	0	0	0	0	0	0	0	0	0	0	0	0	0	0	0	0	0	0	0	0	0	0	0	0	0	0	0	0	0	0	0	0	0	0	0	1	0	1	0	1	0	0	1	1	0	0	0	0	1	0	0	0	1	0	1	0	0	0	1	0	1	0	0	0	0	1	0	0	0	1	0	0	1	0	0	0	0	1	0	0	1	0	0	0	0	1	0	0	1	0	0	0	1	0	0	1	0	0	1	0	0	0	1	0	1	0	0	0	0	1	0	1	0	0	0	0	1	0	1	0	0	0	1	1	0	1	0	1	0	1	0	0	1	0	0	1	1	0	1	0	1	0	0	0	1	0	1	0	0	0	1	0	1	1	0	0	0	0	1	0	1	0	0	1	0	1	0	1	0	1	0	0	0	1	0	1	0	0	0	0	1	0	0	0	0	1	0	1	0	0	0	0	1	0	0	0	1	0	0	0	1	0	1	1	0	0	0	0	1	0	0	0	0	1	0	0	0	0	0	0	0	0	0	0	1	0	1	0	0	1	0	0	0	0	1	0	0	0	1	1	0	0	0	1	0	1	0	0	0	0	0	1	0	0	0	0	0	0	0	0	0	1	0	0	0	1	0	0	0	0	0	0	0	1	1	0	1	0	1	0	0	0	0	0	0	0	0	0	0	1	0	0	1	0	0	0	0	0	0	0	0	0	0	1	0	0	0	1	0	0	0	0	0	0	0	0	0	0	0	0	0	0	0	0	0	0	0	0	0	0	0	0	0	0	0	0	0	0	0	0	0	0	0	0	0	0	0	1	0	0	0	0	0	0	1	0	0	0	0	0	0	0	0	0	0	0	0	0	0	0	0	0	0	0	1	0	0	1	0	1	0	0	0	0	1	0	0	0	0	0	0	0	0	0	0	0	0	0	0	0	0	0	0	0	0	0	0	0	0	0	0	0	0	0	0	0	0	0	0	0	0	0	1	0	0	0	0	0	0	0	0	0	0	0	0	0	1	0	0	0	0	0	0	0	0	1	0	1	0	1	0	0	0	0	0	0	0	0	0	0	0	0	0	0	0	0	0	1	0	0	0	0	0	0	0	1	0	0	0	1	0	0	0	0	0	0	0	0	0	1	0	0	0	0	0	0	0	0	0	0	0	0	0	0	0	0	1	0	0	0	0	0	0	0	0
CK	meCK20	1	0	1	0	1	0	1	0	0	0	0	1	0	1	0	0	0	1	0	0	0	0	1	0	0	0	0	0	1	0	0	0	0	1	0	0	1	0	1	0	1	0	0	1	0	1	0	0	0	1	0	1	0	1	0	0	1	0	0	1	0	1	0	1	0	1	0	1	0	1	0	1	1	0	0	1	0	0	1	0	1	0	1	0	1	0	1	0	1	1	0	1	0	0	1	0	1	0	0	1	0	1	0	1	0	0	1	0	0	1	1	0	0	1	1	0	1	0	1	0	1	0	1	0	0	1	0	1	0	0	0	1	0	1	0	0	1	0	1	0	0	0	1	0	1	0	1	0	1	1	0	1	0	0	1	0	1	0	0	1	0	1	0	0	1	0	0	0	1	0	0	1	1	0	0	0	0	0	1	0	0	1	0	0	1	0	1	0	0	0	0	0	1	0	0	0	1	0	1	1	0	1	0	0	1	0	1	0	1	0	0	1	0	0	1	0	1	1	0	1	0	1	0	0	0	0	0	1	0	1	0	1	1	0	0	1	0	1	0	1	1	0	0	1	0	0	1	0	1	0	0	1	0	1	0	1	0	0	1	0	0	0	0	0	0	1	0	0	0	0	1	0	1	1	1	0	1	0	0	0	0	0	1	0	1	0	1	0	1	0	0	1	0	0	0	0	1	1	0	0	1	0	0	0	1	0	0	0	0	1	0	0	1	0	0	1	0	1	0	1	0	1	0	1	0	1	0	1	0	0	1	0	0	1	0	1	1	0	1	0	1	0	0	0	1	0	0	1	0	1	0	0	1	1	0	0	0	1	0	1	0	1	1	0	0	1	1	0	1	0	0	0	0	0	1	0	0	1	1	0	1	0	1	0	0	1	0	1	0	0	0	0	1	0	0	1	0	0	1	0	0	0	0	0	1	0	0	0	0	0	0	1	0	1	0	0	0	0	0	0	0	0	0	1	0	0	0	0	0	1	0	1	0	0	0	0	0	0	0	1	0	1	0	0	0	0	0	0	0	1	0	0	1	0	0	0	1	0	1	1	0	0	0	0	1	0	0	1	0	0	1	0	0	0	0	1	1	0	0	0	0	1	0	0	1	0	0	0	0	0	1	0	0	0	1	0	0	0	1	0	0	0	0	0	0	0	1	0	0	0	0	1	0	0	0	0	0	0	0	1	0	0	0	1	0	0	0	0	0	1	0	1	0	0	0	0	0	0	0	0	0	0	0	1	0	1	0	0	0	0	0	0	0	0	0	0	0	0	1	0	0	0	0	0	0	0	0	0	1	0	0	0	0	0	0	0	0	0	0	0	0	0	1	0	0	1	0	0	0	1	0	0	0	0	0	0	0	0	0	0	0	0	0	0	0	0	0	0	0	0	0	0	0	0	0	0	0	0	0	0	0	0	0	0	0	0	0	0	0	0	1	0	0	0	0	0	0	0	0	0	0	0	0	0	0	0	0	0	0	0	0	1	1	0	0	0	0	0	0	0	0	1	0	0	0	0	0	0	0	0	0	0	1	0	0	0	0	0	0	0	0	0	0	0	0	0	0	0	1	0	0	0	0	0	0	0	0	0	0	0	0	0	0	0	0	0	1	0	0	0	0	0	0	0	0	0	0	0	0	0	0	0	0	0	0	1	0	1	0	1	0	0	0	0	0	0	0	0	0	1	0	1	0	0	0	0	0	1	0	1	0	0	0	0	0	1	0	0	1	0	0	0	0	0	0	1	0	0	0	0	0	0	0	0	0	0	0	0	0	1	0	0	0	0	0	1	0	0	0	0	0	0	0	0	0	1	0	1	0	1	0	1	1	0	0	1	0	1	0	1	0	1	0	1	0	1	1	0	1	0	1	0	1	0	1	0	0	0	1	0	1	0	1	0	0	1	0	0	1	0	0	1	0	1	0	0	0	1	0	1	0	1	0	0	0	1	0	0	1	0	0	1	0	0	1	0	0	0	0	1	0	1	0	1	0	0	0	1	0	0	0	0	1	0	1	0	0	0	0	1	0	1	0	1	0	1	0	0	1	0	1	0	1	0	0	1	0	0	1	0	1	0	0	1	0	1	0	0	0	1	0	1	0	0	1	0	0	0	0	1	0	0	0	1	0	1	1	0	1	0	1	0	1	0	1	0	0	1	0	1	0	0	1	0	0	1	0	1	0	0	0	0	1	0	1	0	1	0	0	1	0	0	0	0	1	0	1	0	1	0	1	0	0	1	0	0	0	0	1	0	0	1	0	0	1	1	0	0	1	0	0	0	1	0	0	1	1	0	0	1	0	0	0	0	1	0	1	0	0	0	0	0	0	0	0	1	0	0	0	1	0	0	0	1	0	0	0	0	0	0	1	0	1	1	0	0	1	1	0	0	0	1	0	0	1	0	1	0	0	0	1	0	0	0	1	0	0	1	0	0	1	0	0	0	1	1	0	1	0	1	0	1	1	0	1	0	1	0	0	0	1	0	0	0	1	0	1	0	1	0	0	0	0	0	1	0	0	0	1	0	1	0	0	1	0	1	1	0	0	0	1	0	0	1	0	1	0	1	0	0	1	0	1	0	1	0	0	1	0	1	0	0	1	0	0	1	0	0	1	1	0	0	0	0	0	1	0	1	0	0	1	0	0	0	1	0	0	1	0	0	0	0	1	0	0	0	0	1	1	1	0	0	0	0	1	0	0	1	1	0	0	1	0	0	1	0	0	1	0	0	1	0	1	0	0	0	1	0	0	0	0	1	0	0	0	1	0	0	0	0	0	0	1	0	0	0	0	0	0	1	0	0	0	0	1	0	0	0	0	0	1	1	0	0	1	0	1	0	0	0	0	0	1	0	0	0	0	0	0	1	0	0	1	1	0	0	0	0	0	0	0	0	0	0	1	0	0	0	0	0	0	1	0	0	1	0	0	0	0	0	0	1	1	0	0	1	0	0	1	0	0	1	0	1	0	0	0	1	0	0	0	0	0	0	0	0	1	0	0	0	0	0	1	0	0	1	0	1	0	0	0	1	0	1	0	0	0	0	1	0	1	0	0	0	0	0	0	0	0	1	0	0	0	0	0	0	0	1	0	1	0	0	0	1	0	0	0	0	1	0	0	1	0	0	0	0	0	0	0	0	0	0	0	0	0	0	1	1	0	0	0	1	0	0	0	0	0	1	1	0	1	0	0	0	0	0	0	1	0	0	0	0	1	0	1	0	1	1	0	0	0	0	0	0	0	0	1	0	0	0	0	0	1	0	0	1	0	0	0	0	0	0	0	0	0	0	1	0	0	0	0	0	0	0	0	0	1	0	0	0	0	0	0	0	1	0	0	0	1	0	0	0	0	0	1	1	0	0	1	0	1	0	0	0	0	0	0	0	0	0	0	0	0	0	0	0	0	0	0	0	0	0	0	1	0	1	0	0	0	0	1	0	0	0	0	1	0	0	1	0	0	0	1	0	0	1	0	0	0	0	0	0	0	0	0	0	0	0	0	0	0	0	0	0	1	0	0	0	0	0	1	0	0	0	0	0	0	0	0	0	0	0	0	0	0	0	0	0	0	0	0	0	0	0	0	0	0	0	0	0	0	0	1	0	0	1	0	0	0	0	0	0	0	0	0	0	0	0	0	0	0	0	0	0	0	0	0	0	0	0	0	0	0	0	0	0	0	0	0	0	0	0	0	0	0	0	0	0	0	0	0	0	0	0	0	0	0	0	0	0	0	0	0	0	0	0	0	0	0	0	1	0	0	0	0	0	0	0	0	0	0	0	0	0	1	0	0	0	0	0	0	0	0	0	0	0	0	0	0	0	0	0	0	0	0	0	0	0	0	0	1	0	0	0	1	1	0	0	0	0	0	0	0	1	0	0	0	1	0	1	0	0	0	1	0	1	0	0	0	0	1	0	0	0	1	0	0	1	0	0	0	0	1	0	0	1	0	0	0	1	0	0	0	0	0	0	1	0	0	0	0	0	0	1	0	0	0	1	0	0	1	0	0	0	1	0	1	0	0	0	1	1	0	1	0	0	0	1	0	0	1	0	0	1	0	0	0	0	0	0	0	1	0	1	0	0	0	0	1	0	0	0	0	0	1	0	0	1	1	0	0	0	1	0	1	0	0	1	1	0	1	0	1	0	1	0	0	0	1	0	1	0	0	0	0	1	0	1	0	0	0	1	0	1	0	0	0	1	0	0	0	1	0	0	0	1	0	0	1	0	0	0	1	0	0	1	0	1	1	0	0	0	0	0	0	1	0	0	1	0	0	0	1	0	1	0	0	0	0	1	0	1	1	1	1	0	0	0	1	0	1	0	1	0	0	1	0	0	0	0	0	0	0	0	1	0	0	0	0	1	1	0	1	0	0	0	0	0	1	1	0	0	0	1	0	0	1	0	0	0	0	0	1	0	0	0	0	1	0	0	0	0	0	0	0	0	0	0	0	0	0	0	0	0	0	1	0	0	0	0	0	0	0	0	0	1	0	0	0	1	0	0	1	0	0	0	0	1	0	0	0	0	1	0	0	0	0	0	0	0	0	0	1	0	0	0	0	0	0	1	0	0	0	0	0	0	0	0	1	0	0	0	0	0	0	0	0	0	0	0	0	0	1	0	0	0	0	0	0	0	0	0	0	0	0	0	0	0	0	0	0	0	0	0	0	0	0	0	0	0	0	0	0	0	0	0	0	0	0	0	0	0	0	0	0	0	0	1	0	0	0	0	0	0	0	0	0	0	0	0	0	0	0	0	0	0	0	0	0	0	0	0	0	1	1	0	0	0	0	0	0	0	0	0	0	0	0	0	0	1	0	0	1	1	0	0	0	0	0	0	0	0	0	1	1	0	0	0	0	0	0	0	1	0	1	0	0	0	0	0	0	0	0	0	0	0	0	0	0	0	0	1	0	0	0	0	1	0	0	0
CK	meCK21	1	0	1	0	1	0	1	0	1	0	0	1	0	1	0	0	0	1	0	0	0	1	0	0	0	0	0	0	0	0	0	0	0	1	0	0	0	0	0	0	1	0	0	1	0	1	1	0	0	1	0	1	0	1	0	0	1	0	0	1	0	1	0	1	0	1	0	1	0	1	0	1	0	0	1	0	1	0	1	0	1	0	1	0	1	0	1	0	1	1	0	1	0	0	0	0	1	0	1	0	0	1	0	1	0	0	0	1	0	1	1	0	1	0	1	0	1	0	1	0	1	0	1	0	0	1	0	0	1	0	0	1	0	1	0	0	1	0	1	0	0	0	1	0	0	1	0	0	1	1	0	0	0	0	1	0	1	0	1	1	0	1	0	0	1	0	1	0	1	0	0	1	1	0	0	0	0	0	0	0	0	0	0	0	1	1	0	0	1	0	0	0	1	0	0	0	1	0	1	1	0	1	0	1	0	1	0	1	0	0	0	1	0	1	0	1	0	1	0	1	0	1	0	0	0	0	0	1	0	1	0	1	1	0	0	1	0	0	0	1	1	0	1	0	0	0	1	0	1	0	0	1	0	1	0	1	0	0	1	0	0	0	1	1	0	1	0	0	1	0	1	0	1	0	1	0	0	0	0	0	0	0	1	0	1	0	1	0	1	0	0	1	0	0	0	0	1	0	0	0	1	0	0	0	0	0	1	0	0	1	1	0	1	0	0	0	0	1	0	1	0	1	0	1	0	1	0	0	0	0	1	0	0	1	1	0	1	0	1	0	0	0	0	0	0	0	0	1	0	0	0	0	1	0	1	0	0	0	0	0	0	1	1	0	0	0	1	0	1	0	1	0	0	0	1	0	0	0	0	0	1	0	1	0	0	0	0	1	0	0	0	0	1	0	0	1	0	0	1	0	0	0	0	0	1	0	0	0	0	0	0	0	1	0	1	0	0	0	0	0	0	1	0	1	0	0	0	0	0	0	1	0	0	0	0	0	0	0	0	1	0	1	0	0	0	0	0	0	0	1	0	0	0	1	0	0	1	0	1	0	0	0	0	0	0	1	0	0	1	0	1	0	0	0	0	1	0	0	0	0	0	1	0	0	1	0	0	0	0	0	0	0	0	1	0	0	0	0	0	0	0	0	0	0	0	1	1	0	0	0	0	0	0	0	0	0	0	0	0	0	0	0	0	0	0	1	0	0	0	0	0	0	0	0	0	0	0	0	0	0	0	0	0	1	0	0	0	0	0	0	0	0	0	0	0	0	0	0	0	0	0	0	0	0	0	0	0	1	0	0	1	0	0	0	0	0	0	0	0	0	0	0	1	0	0	0	0	0	0	1	0	0	0	0	0	0	0	0	0	1	0	0	0	0	0	0	0	0	0	0	0	0	0	0	0	0	0	0	0	0	0	0	0	0	0	0	1	0	0	0	0	0	0	0	0	0	0	0	0	0	0	0	0	0	0	0	0	0	0	0	0	0	1	0	0	0	0	0	0	0	0	0	0	0	0	0	0	0	0	0	0	1	0	0	0	0	0	0	0	0	0	0	0	0	0	0	0	0	1	0	0	0	0	0	0	0	0	0	0	0	0	0	0	0	0	0	1	0	0	0	0	0	0	0	0	0	0	0	0	0	0	0	0	0	0	0	0	1	0	1	0	0	0	0	0	0	0	0	0	0	0	1	0	0	0	0	0	0	1	0	0	0	0	0	0	1	0	1	0	0	0	0	0	0	0	1	0	0	0	0	0	0	0	0	0	0	0	0	0	0	0	0	0	0	0	0	0	0	0	0	0	0	0	0	0	0	0	1	0	1	0	1	0	0	0	1	0	1	0	1	0	0	0	1	0	1	0	0	1	0	1	0	1	1	0	0	0	0	1	0	1	0	1	0	0	1	0	1	0	0	0	1	1	0	0	0	0	1	0	1	1	0	0	0	0	1	0	0	1	0	0	1	1	0	1	0	0	0	1	1	0	0	0	1	1	0	0	1	0	0	0	0	1	0	0	1	0	0	0	1	0	1	0	1	0	0	1	0	1	0	1	0	1	0	1	0	0	0	1	0	1	0	0	1	0	1	0	0	0	1	0	1	0	0	1	0	0	0	0	1	0	0	0	1	0	1	0	0	1	0	1	0	0	0	1	0	1	0	1	0	0	1	0	0	0	1	0	1	0	0	1	1	0	1	0	1	0	0	0	1	0	0	0	1	1	0	1	0	1	1	0	0	0	1	0	0	0	0	1	0	1	0	0	0	1	1	0	1	1	0	0	1	0	1	0	1	0	0	0	1	1	0	1	0	0	0	0	0	0	0	1	1	0	0	1	1	0	0	0	1	0	0	1	0	0	0	1	1	0	0	1	0	1	1	0	0	1	0	0	0	1	0	1	1	0	0	0	1	0	1	0	0	1	0	1	0	1	0	0	0	1	0	0	1	0	1	0	1	0	1	0	1	1	0	1	0	0	0	0	1	0	0	0	0	0	1	0	0	1	0	0	0	0	0	0	0	0	0	1	0	1	0	1	0	1	0	1	0	0	0	1	0	0	1	0	1	0	1	0	0	1	0	1	0	1	0	0	1	0	1	0	1	0	1	0	1	0	0	1	1	0	0	0	1	0	0	1	0	1	0	1	0	0	0	1	0	1	0	1	0	0	0	1	0	1	0	0	1	0	1	0	0	1	0	1	0	1	0	1	0	0	1	0	0	1	0	0	1	0	0	1	1	0	0	0	0	1	1	0	0	1	0	0	0	0	1	0	0	0	0	0	0	0	0	0	0	0	0	0	1	0	0	0	1	0	0	0	0	0	0	1	1	0	1	0	0	1	0	0	0	0	0	1	0	0	0	0	0	0	1	0	0	1	1	0	1	0	0	0	0	0	0	1	0	1	0	0	0	0	0	0	0	1	0	1	0	0	0	0	0	0	1	1	0	1	0	0	0	1	0	0	1	0	0	1	0	0	1	0	0	0	1	0	0	0	0	1	1	0	0	0	0	1	0	0	0	0	1	0	0	0	1	0	0	0	0	0	0	1	0	1	1	0	0	0	0	0	0	0	1	0	0	0	0	0	0	0	1	0	1	0	1	0	1	0	0	0	0	1	0	0	1	0	0	0	1	0	0	0	0	0	0	0	0	1	0	0	1	0	0	1	1	0	0	1	0	0	1	1	0	1	0	0	0	0	0	1	0	0	0	0	0	0	1	0	0	1	1	0	0	0	0	1	0	0	1	0	0	0	1	0	0	0	0	0	1	0	1	0	0	1	0	0	1	0	0	1	0	0	0	1	0	0	0	1	0	0	0	0	1	1	0	0	0	0	1	0	0	1	0	1	0	0	1	1	1	0	1	1	0	1	0	0	0	0	0	1	0	1	0	0	1	1	0	0	0	0	0	0	0	1	1	0	0	0	1	0	0	0	0	1	0	1	0	0	0	0	1	0	0	0	1	0	1	0	0	1	0	0	0	0	1	0	0	0	0	1	0	0	0	0	0	0	0	1	0	0	0	0	0	0	0	1	0	0	0	0	1	0	0	0	0	0	1	0	0	1	0	1	0	0	1	1	0	1	0	0	0	1	1	1	1	1	0	0	1	0	0	0	1	0	0	0	0	1	1	0	0	0	0	0	0	0	0	0	1	0	0	0	0	0	0	1	0	0	1	0	0	0	1	1	0	0	0	1	0	1	0	0	0	0	0	0	1	0	1	0	0	1	0	0	0	0	0	0	0	0	0	0	1	1	0	0	0	0	1	0	0	0	0	0	0	0	1	0	0	0	0	0	0	0	0	0	0	0	0	0	0	0	0	0	0	0	0	0	0	0	0	0	0	0	0	0	0	1	1	0	0	0	1	0	1	1	0	0	0	1	0	0	1	0	0	0	1	0	1	0	0	0	1	0	0	0	0	1	0	0	1	1	0	0	0	1	0	0	1	0	0	0	1	0	0	0	1	0	0	0	1	1	0	0	0	0	0	0	0	0	1	0	1	0	0	0	1	0	0	1	0	0	0	1	0	0	1	0	1	0	1	1	0	1	0	1	1	0	1	0	0	0	1	0	1	0	1	0	1	0	0	1	0	0	0	0	0	1	0	0	0	1	0	0	0	1	0	1	0	0	1	1	0	1	0	1	1	0	0	0	0	1	0	1	1	0	1	0	1	0	0	0	0	0	0	1	0	1	0	0	0	0	1	0	1	0	1	1	0	0	1	0	0	0	0	1	0	0	0	0	0	1	0	0	0	0	0	0	1	0	1	1	0	0	0	1	0	1	0	0	0	1	0	1	1	1	1	1	0	0	0	1	0	1	0	1	0	0	1	0	0	0	0	0	0	0	1	1	0	0	0	0	1	1	0	1	0	0	0	1	0	1	1	0	0	1	1	0	0	1	0	0	0	1	1	1	0	0	0	0	1	0	0	1	0	0	0	1	0	0	0	1	0	0	0	1	0	0	1	0	1	0	0	0	0	0	1	0	0	1	0	0	0	0	0	0	0	1	0	1	1	0	0	1	0	0	1	0	1	0	0	1	0	0	0	1	0	0	0	0	0	0	1	0	0	0	0	0	1	1	0	0	0	0	0	0	0	0	0	0	0	1	0	0	0	1	0	1	0	0	0	1	0	0	0	0	0	0	0	0	0	0	0	0	0	0	0	0	0	0	0	0	0	0	0	0	0	0	0	0	0	0	0	0	0	0	0	0	0	0	0	0	0	0	0	0	0	0	0	0	0	0	0	0	0	0	0	0	0	1	0	0	0	0	0	1	0	1	0	0	0	0	0	0	0	0	0	0	0	1	0	0	1	0	0	1	0	0	0	0	0	0	0	0	1	0	0	1	1	0	0	0	1	0	0	0	0	1	0	0	0	0	0	0	0	0	1	0	1	0	0	0	0	0	1	0	0	0	1	1	0	0	0
CK	meCK22	1	0	1	0	1	0	1	0	0	1	0	1	0	0	1	0	0	1	0	0	0	0	1	0	0	0	0	0	0	0	0	0	0	1	0	0	0	1	0	0	1	1	0	0	0	1	0	0	0	1	0	1	0	1	0	0	1	0	0	1	0	1	0	1	0	1	0	1	0	1	0	1	0	0	0	1	0	0	1	0	1	0	1	0	1	0	1	0	1	1	0	1	0	0	0	0	1	0	1	0	0	1	0	1	0	0	0	1	0	1	1	0	0	1	0	1	1	0	1	0	1	0	0	0	0	1	0	1	0	0	0	1	0	1	0	0	1	0	1	0	1	0	1	0	1	0	1	0	1	0	1	0	0	0	1	0	1	0	1	1	0	1	0	0	1	0	1	0	1	0	0	1	1	0	0	1	0	0	1	0	0	1	0	0	1	0	1	0	0	0	1	0	1	0	0	1	0	0	1	1	0	1	0	0	1	1	0	1	0	0	0	1	0	0	1	1	0	0	0	1	0	1	0	1	0	0	0	1	0	1	0	1	1	0	0	1	0	1	0	1	1	0	0	1	0	0	0	0	1	0	0	0	0	1	0	1	0	0	1	0	0	0	0	0	1	0	0	0	1	0	1	0	0	0	1	0	0	0	0	0	0	0	1	0	0	0	1	0	1	0	0	1	0	1	0	0	1	0	0	0	1	0	0	0	0	0	1	0	0	1	0	1	1	0	0	1	0	0	0	1	0	1	0	1	0	1	0	1	0	0	1	0	1	0	1	0	1	0	1	0	1	0	0	1	1	0	0	1	0	0	0	0	1	1	0	0	0	1	0	1	0	1	0	0	0	0	1	0	1	0	0	0	0	0	1	0	0	0	1	0	1	0	1	0	1	0	1	0	0	0	0	0	1	0	0	1	0	0	1	0	0	0	0	0	1	0	0	0	0	0	0	1	0	0	0	0	0	0	0	0	0	1	0	0	1	0	0	0	0	0	0	1	0	0	0	0	0	0	0	1	0	0	0	0	0	0	0	0	0	1	0	0	1	0	0	0	1	0	1	0	0	0	0	0	0	0	0	1	0	0	0	0	0	0	0	1	0	0	0	0	0	1	0	0	1	0	0	0	0	0	0	0	1	1	0	0	0	0	0	0	0	0	0	0	0	0	1	0	0	0	0	0	0	0	0	0	0	0	0	0	0	0	0	0	0	1	0	0	0	0	0	0	0	0	0	0	0	0	0	0	0	0	0	1	0	0	0	0	1	0	0	0	1	0	0	0	0	0	0	0	0	0	0	0	0	0	0	1	1	0	1	0	1	0	0	0	0	1	0	0	0	0	1	0	1	0	0	0	1	1	0	0	0	1	0	0	0	0	0	0	0	0	0	0	0	0	0	0	0	0	0	0	0	0	0	0	0	0	0	0	0	0	0	0	0	0	0	1	0	0	1	0	0	1	0	0	0	0	1	0	0	0	0	1	0	0	0	0	0	0	0	0	0	0	0	0	0	0	0	0	0	1	0	1	0	0	1	0	0	0	0	1	0	0	0	0	0	0	0	0	0	0	0	0	0	0	0	0	1	0	0	0	0	0	0	0	0	0	0	0	0	0	0	0	0	0	1	0	0	0	0	0	1	0	0	0	0	0	0	0	1	0	0	0	0	0	0	1	0	1	0	0	0	0	0	0	0	0	0	1	0	1	0	0	0	1	0	1	0	1	0	0	1	1	0	0	0	1	0	0	0	0	0	0	0	1	0	0	0	0	0	0	0	0	0	0	0	1	1	1	0	0	0	0	0	1	0	0	0	0	0	0	0	0	0	0	1	1	0	1	0	1	1	0	0	1	0	1	0	1	0	1	0	1	0	1	1	0	1	0	1	0	1	0	1	0	0	0	1	0	1	0	1	0	0	1	0	0	1	0	0	1	0	1	0	0	0	1	0	1	0	0	1	0	1	0	0	0	0	1	0	1	0	0	1	0	0	0	1	0	1	1	0	1	0	1	0	1	1	0	1	0	1	0	1	0	0	0	0	1	0	1	1	0	0	0	1	0	1	0	1	0	1	0	1	0	0	0	1	0	1	0	0	1	0	1	0	0	0	1	0	1	0	0	0	0	1	0	0	0	1	0	0	1	0	1	1	0	1	0	1	0	0	0	1	0	0	1	0	1	0	0	0	1	0	1	0	1	1	0	0	0	1	0	1	0	1	0	0	0	1	0	0	0	1	0	1	0	1	0	1	0	0	0	1	0	0	0	1	0	0	1	0	0	1	0	1	0	1	0	0	0	1	0	0	1	1	0	0	1	0	0	1	0	1	0	0	0	0	0	0	1	0	0	0	1	0	0	0	1	0	0	0	1	0	0	1	0	1	0	1	0	1	0	0	0	1	1	0	1	1	0	1	1	0	0	1	0	0	1	0	0	0	0	1	0	0	1	0	0	1	0	0	0	1	1	0	1	0	1	0	1	1	0	1	0	1	0	0	1	0	0	1	0	0	1	1	0	0	0	0	0	0	0	0	0	1	0	0	1	1	0	0	1	0	1	1	0	1	0	1	0	0	1	0	1	0	1	0	0	1	0	1	0	1	0	0	1	0	1	0	1	0	0	0	1	0	0	1	0	1	1	0	0	1	1	0	1	1	0	1	0	0	0	1	0	0	1	1	0	0	0	1	0	0	0	0	1	0	1	0	0	1	0	1	0	1	0	1	0	0	1	0	0	1	0	0	1	0	0	1	0	1	0	0	0	1	1	1	0	0	1	0	0	0	1	0	0	0	0	0	0	0	0	0	1	0	0	0	1	0	0	0	0	1	0	0	0	0	0	1	1	0	0	1	0	1	0	1	0	0	0	1	0	0	0	0	0	0	1	0	0	1	1	0	1	0	0	0	0	1	0	1	0	0	1	0	0	0	0	0	0	0	1	0	1	0	0	0	0	1	1	1	0	1	0	0	0	1	0	0	1	0	0	0	0	0	0	0	0	0	0	1	0	0	0	1	0	1	0	0	0	1	0	0	0	0	1	0	0	0	1	0	1	0	0	0	0	1	0	1	0	0	0	0	0	0	0	0	1	1	0	0	0	0	1	0	1	0	1	0	0	0	1	0	0	0	0	1	0	1	0	0	0	1	0	1	0	0	0	0	0	1	0	0	0	1	1	0	0	1	1	0	0	0	0	0	1	1	0	1	0	0	0	0	0	1	0	0	0	0	0	0	0	1	0	1	1	0	0	0	0	1	0	0	0	1	0	0	0	0	0	0	1	0	1	0	0	1	0	0	0	1	0	0	0	1	0	0	0	0	0	0	0	0	0	1	0	0	0	0	0	0	0	0	1	0	0	1	0	1	0	0	0	1	1	0	1	1	0	1	1	0	1	1	0	0	0	0	0	0	1	0	1	0	0	1	0	0	0	0	0	1	0	0	1	0	0	0	0	0	1	0	0	0	0	0	0	1	0	0	0	1	1	0	0	0	0	0	0	0	0	0	0	0	0	1	0	0	0	0	1	0	0	1	0	0	0	0	1	0	0	1	0	0	0	0	0	0	0	0	0	0	0	0	0	0	0	0	0	0	0	0	0	1	0	0	0	0	0	0	0	1	0	0	1	0	0	0	0	0	0	0	0	0	0	0	0	0	1	0	0	0	0	0	0	0	0	1	0	0	1	0	0	0	0	0	0	0	0	0	0	0	0	0	0	0	0	0	0	0	0	0	0	0	0	0	0	0	0	0	1	0	0	0	0	0	0	0	0	1	0	0	0	0	0	0	0	0	0	0	0	0	0	1	0	0	0	0	0	0	0	0	0	0	0	0	0	0	0	0	0	0	0	0	0	0	0	0	0	0	0	0	0	1	1	0	0	0	0	1	0	0	0	0	0	0	1	0	1	0	0	0	1	0	1	0	0	0	1	0	0	0	0	1	0	0	1	1	0	0	0	1	0	0	1	0	0	0	0	0	0	0	1	0	0	0	1	0	0	0	0	0	0	0	0	0	1	0	0	0	0	0	1	0	0	1	0	0	0	0	1	0	0	0	0	0	0	1	0	1	0	0	1	0	0	1	0	0	1	0	1	0	1	0	1	0	0	1	0	1	0	0	0	1	0	0	0	1	0	0	0	1	0	1	0	1	0	1	0	1	0	1	1	0	0	0	1	0	1	0	0	0	0	0	1	1	0	0	0	0	0	0	0	0	0	0	1	0	0	0	1	0	0	1	0	0	1	1	0	1	0	0	0	0	0	1	0	1	0	0	0	0	1	0	0	1	0	1	0	1	0	0	0	1	0	0	0	1	0	0	0	1	0	1	0	0	0	1	0	1	0	1	0	0	1	0	0	0	0	0	0	0	0	1	0	0	0	0	1	1	0	0	0	0	0	0	0	1	0	0	0	0	0	1	0	1	0	0	0	0	0	0	0	0	0	1	0	0	0	0	0	0	0	0	0	0	0	1	0	0	0	0	0	0	1	0	0	0	0	0	0	0	0	0	1	0	0	0	0	0	0	0	0	1	0	0	1	0	0	0	1	0	0	0	0	0	0	0	0	0	0	1	0	0	0	0	0	0	1	0	0	0	0	0	0	0	0	0	0	0	0	0	0	0	0	0	0	0	0	0	0	1	0	0	0	0	0	0	0	0	0	0	0	0	0	0	0	0	0	0	0	0	0	0	0	0	0	0	0	0	0	0	0	0	0	0	0	0	0	0	0	0	0	0	0	0	0	0	0	0	0	0	0	0	0	0	0	0	0	1	0	0	0	0	0	1	0	0	0	0	0	1	0	1	0	0	0	0	0	0	0	0	0	0	0	1	0	0	1	0	1	0	1	0	0	0	0	0	0	0	0	0	1	1	1	0	0	0	1	0	0	1	0	1	0	0	0	1	0	0	0	0	0	0	0	1	0	0	0	0	1	0	0	0	0	0	0	0	0
CK	meCK23	1	0	1	0	1	0	1	0	1	0	0	1	0	1	0	0	1	0	0	0	0	0	1	0	1	0	1	0	0	0	0	1	0	1	0	0	1	0	1	0	1	1	0	1	1	0	1	0	0	1	0	1	1	0	1	0	1	0	0	1	1	0	0	1	1	0	0	1	0	1	1	0	0	1	0	1	0	0	1	0	1	0	1	0	1	0	1	1	0	1	0	1	0	1	0	0	1	0	0	1	1	0	0	0	1	0	0	0	1	0	0	0	1	0	1	0	1	0	1	0	1	0	1	0	0	1	0	1	0	0	1	0	1	0	0	1	0	1	0	0	1	0	1	0	0	1	0	0	1	1	0	0	0	1	0	0	1	0	1	1	0	1	0	0	1	0	1	0	1	0	0	1	1	0	0	0	0	1	0	0	0	0	0	0	1	1	0	0	0	0	1	0	1	0	0	1	0	0	1	0	0	0	0	1	0	1	0	1	0	1	0	1	0	0	1	1	0	0	0	1	0	1	0	0	0	0	1	0	0	1	1	0	1	0	1	0	0	0	0	1	1	0	0	1	0	0	1	0	1	0	1	0	0	1	0	1	0	0	1	0	0	0	0	1	0	1	0	1	0	0	1	0	1	0	1	0	1	0	0	0	0	0	1	0	1	0	1	1	0	1	0	1	0	1	0	0	1	0	0	1	0	0	1	0	0	1	0	0	0	1	1	0	1	0	0	1	0	1	0	1	0	1	0	0	0	1	0	1	0	0	1	0	0	1	1	0	1	0	1	0	1	0	0	0	0	0	0	1	0	1	0	1	0	1	0	0	1	0	1	0	1	0	1	0	1	0	1	0	1	0	0	0	0	0	1	1	0	0	1	0	1	1	0	0	1	0	0	1	0	0	0	0	1	0	0	1	0	0	1	0	0	0	1	0	1	0	1	0	0	0	0	1	0	0	1	0	1	0	0	0	1	1	0	0	0	0	1	1	0	1	0	1	0	0	0	0	0	0	0	1	0	1	0	0	0	0	1	0	0	1	0	0	1	0	0	0	1	0	1	0	0	1	0	0	1	0	0	1	0	0	0	0	1	0	0	0	1	0	1	0	0	1	0	0	1	0	0	0	0	0	0	0	0	0	1	0	0	0	1	0	0	0	0	0	0	0	1	0	0	0	0	0	0	0	0	0	0	0	0	1	0	0	0	1	0	1	1	0	1	1	0	1	0	0	0	0	0	0	0	0	0	0	0	1	0	1	0	0	0	0	0	0	0	0	0	0	0	0	1	0	0	0	0	0	1	0	0	1	1	0	0	0	0	0	0	0	0	0	0	0	1	1	0	0	0	0	1	0	0	0	0	1	0	0	0	0	0	0	0	0	0	0	0	0	0	0	0	0	1	0	0	1	0	0	0	0	0	0	0	0	0	0	0	0	0	0	0	0	0	0	0	0	0	0	0	0	1	0	0	0	0	0	0	0	0	0	0	0	0	0	0	0	1	0	0	0	0	0	0	0	0	0	0	0	0	0	0	0	0	0	0	0	0	0	0	0	0	0	0	0	0	0	0	0	0	0	0	0	1	0	1	0	0	0	0	0	0	0	0	0	0	0	0	0	0	0	1	0	0	0	0	0	1	0	0	0	0	0	0	0	1	0	0	0	0	0	1	0	1	0	0	0	0	0	0	0	0	0	0	1	0	1	0	0	0	0	0	1	0	1	0	1	0	1	0	0	0	1	0	0	0	0	0	0	0	0	0	0	0	0	0	0	0	0	1	0	1	0	0	1	0	1	0	0	1	0	1	0	0	0	0	0	0	0	0	1	0	1	0	1	0	1	0	1	0	1	0	1	0	1	0	0	0	1	0	1	0	0	1	0	1	0	1	0	1	0	0	0	1	0	1	0	1	0	0	1	0	0	1	0	0	1	0	0	0	0	0	1	0	1	0	0	1	0	0	1	0	0	0	1	0	1	0	0	1	0	0	0	1	0	1	0	0	1	0	1	0	1	0	0	0	0	1	0	1	0	0	0	0	1	0	1	0	1	0	0	1	0	0	0	1	0	1	0	0	0	0	0	1	0	1	0	0	1	0	1	0	1	0	1	0	1	0	0	1	0	0	0	0	1	0	0	0	1	0	1	0	0	0	0	0	0	1	0	1	0	0	1	0	1	0	0	0	1	0	0	0	1	0	0	0	0	1	1	0	0	1	0	0	0	1	0	0	0	1	0	1	0	1	0	1	0	0	0	1	0	0	0	1	0	0	1	0	0	1	0	1	1	0	1	0	0	1	1	0	1	1	0	0	1	0	0	1	0	1	0	1	0	1	0	0	0	1	0	0	1	0	0	0	1	1	0	0	1	1	0	1	1	0	0	1	0	1	1	0	0	1	1	0	1	1	0	1	1	0	0	1	0	0	1	0	0	0	1	1	0	0	1	0	0	1	0	0	0	1	0	1	0	0	1	0	1	0	0	1	0	1	0	0	1	0	0	0	0	0	1	0	1	1	0	0	0	0	0	0	0	0	1	0	1	1	0	0	1	0	1	1	0	0	0	1	0	0	1	0	1	0	1	0	0	1	0	1	0	1	0	0	1	0	1	0	1	0	0	1	0	1	0	1	1	0	0	0	1	0	0	0	1	0	1	1	0	0	1	0	0	0	1	1	0	0	0	1	0	0	1	0	1	0	0	1	0	1	0	1	0	0	1	1	0	0	1	0	0	1	0	0	0	1	0	1	1	0	0	0	0	1	1	0	0	0	1	0	0	1	0	0	0	0	1	0	0	1	0	0	0	0	0	0	1	0	0	0	1	0	0	0	0	0	0	1	1	0	0	1	0	1	0	1	0	0	0	1	0	0	0	0	0	0	1	0	0	1	0	0	1	0	1	0	0	0	0	1	0	1	0	0	0	0	0	0	0	0	1	1	0	0	0	0	1	0	1	1	0	0	0	0	0	1	0	0	1	0	0	0	0	0	0	0	0	0	0	1	0	0	0	1	0	0	0	0	0	1	0	0	0	0	1	0	0	0	1	0	1	0	0	0	0	1	0	1	0	0	0	1	0	0	1	0	1	1	0	1	0	0	1	0	1	0	1	0	0	0	1	0	0	0	0	1	0	0	0	1	0	0	1	0	0	1	0	0	0	0	1	0	0	1	1	0	0	0	1	0	0	0	0	0	1	0	1	1	0	0	0	0	0	1	0	0	0	0	0	1	0	1	0	1	1	0	0	0	0	1	0	0	0	1	0	1	0	0	0	0	0	0	1	0	0	1	0	1	0	1	1	0	0	1	0	0	0	0	0	0	1	0	0	1	0	0	1	0	0	0	0	0	1	0	0	1	0	1	0	0	1	1	1	0	1	1	0	1	1	0	0	1	0	0	0	0	0	0	1	0	0	0	0	0	0	0	0	0	0	0	1	0	1	0	0	0	0	1	0	1	0	0	0	0	0	1	0	0	0	1	1	0	0	0	0	0	0	0	0	0	0	0	0	0	0	0	0	0	0	0	0	0	0	0	0	0	0	0	0	1	0	0	0	0	0	0	0	0	0	0	0	0	0	0	0	0	0	0	0	0	0	1	0	0	0	0	0	0	0	0	1	0	1	0	0	0	0	0	0	0	0	0	0	0	0	0	0	0	0	0	0	0	0	1	0	1	0	0	0	0	0	0	0	0	0	0	0	0	0	0	0	0	0	0	0	0	0	0	0	0	1	0	0	0	0	0	0	0	0	0	0	0	0	0	0	0	0	0	0	0	0	0	0	0	0	0	0	0	0	0	0	1	0	0	0	0	0	0	0	0	0	0	0	0	0	0	0	0	0	0	0	0	0	0	0	0	0	0	0	0	0	1	1	0	0	0	0	0	1	0	0	0	0	0	1	0	0	1	0	0	1	0	1	0	0	0	0	1	0	0	0	1	0	0	1	1	0	0	0	1	0	0	1	0	1	0	1	0	1	0	1	0	0	1	0	0	0	0	0	0	0	0	0	0	1	0	0	1	0	0	1	0	0	1	0	1	0	0	0	0	1	0	0	0	1	0	0	1	0	0	1	0	0	0	0	0	0	0	1	0	1	0	1	0	0	1	0	1	0	0	0	1	0	0	0	1	0	0	0	1	0	1	0	0	1	1	0	1	0	1	0	1	1	0	0	1	0	1	0	0	0	0	1	0	0	0	1	0	0	0	1	0	0	0	0	0	0	0	0	0	0	1	0	0	1	1	0	0	0	1	0	0	1	0	0	0	0	0	0	0	0	0	1	0	0	1	0	0	0	0	0	1	0	0	0	1	0	0	1	0	1	1	0	0	1	1	0	0	0	0	0	0	1	0	0	0	0	0	0	0	0	0	0	0	0	0	1	1	0	1	0	0	0	1	0	1	0	0	0	1	1	0	0	1	0	0	0	0	0	1	0	1	0	0	1	0	0	0	0	0	0	0	0	0	0	1	0	0	0	0	0	0	0	0	0	0	0	0	0	0	0	0	0	0	0	0	0	0	0	0	0	0	0	0	0	0	0	0	0	0	0	0	0	0	0	1	0	0	0	1	0	0	0	0	0	0	1	0	0	0	0	0	1	0	0	0	0	0	0	0	0	0	0	0	0	0	1	0	0	1	0	0	0	0	0	0	0	0	0	0	0	0	0	0	0	0	0	0	0	0	0	0	0	0	0	0	0	0	0	0	0	0	0	0	0	0	0	0	0	0	0	0	0	0	1	0	0	0	0	0	0	0	0	0	0	0	0	0	0	0	0	1	0	1	0	0	0	0	0	1	0	1	0	0	0	0	0	0	0	0	0	0	0	1	0	0	1	0	0	1	0	0	0	0	0	0	0	1	0	0	0	1	0	0	0	0	0	0	0	1	0	1	0	0	0	1	0	0	0	0	0	1	0	0	0	0	0	0	1	0	0	0	1	0	0	0	0
CK	meCK24	1	0	0	1	1	0	1	0	1	0	0	1	0	1	0	0	1	0	0	0	0	0	1	0	0	0	0	0	0	0	1	0	0	1	0	0	1	0	1	0	1	0	1	0	0	1	0	1	0	1	0	1	0	0	1	0	1	0	0	1	0	1	0	1	0	1	0	1	0	1	0	1	0	1	0	1	0	0	1	0	1	0	1	0	1	0	1	1	0	1	0	1	0	0	1	0	1	0	1	0	0	1	0	0	0	0	1	0	0	1	0	0	1	0	0	1	1	0	1	0	1	0	1	0	0	1	0	1	0	0	0	1	0	1	0	1	0	0	0	1	1	0	1	0	0	1	0	0	1	0	1	0	0	0	1	0	1	0	1	1	0	1	0	0	1	0	0	0	1	0	0	1	1	0	0	0	1	0	1	0	1	0	0	0	1	1	0	0	0	0	1	0	1	0	0	1	0	0	1	1	0	1	0	1	0	0	1	1	0	0	0	1	0	0	1	1	0	0	0	1	0	1	0	0	0	0	0	1	0	1	0	1	1	0	0	1	0	0	0	1	1	0	1	0	0	0	1	0	1	0	0	1	0	1	0	1	0	0	1	0	0	0	0	0	0	0	0	0	0	0	1	0	0	0	1	0	0	1	0	0	0	0	1	1	0	0	1	0	1	0	0	1	0	1	0	0	1	0	1	1	0	0	1	0	0	1	0	1	0	1	1	0	1	0	0	1	0	1	0	1	0	1	0	1	0	1	0	1	0	0	1	0	1	0	1	0	1	0	1	0	0	0	0	0	0	0	0	1	0	1	0	0	1	1	0	0	1	0	0	1	1	0	1	0	0	0	1	0	1	1	0	0	0	0	1	1	0	0	0	0	1	0	1	0	1	0	1	0	0	0	0	0	1	0	0	1	0	0	1	0	0	0	0	0	1	1	0	0	1	0	0	0	1	0	1	1	0	0	0	1	0	1	0	1	0	0	0	0	1	0	1	0	0	0	0	0	1	0	0	1	0	1	0	1	0	0	0	0	0	0	1	0	1	0	0	1	0	0	1	0	0	0	0	0	0	1	1	0	0	0	0	1	0	0	0	0	0	0	0	0	1	1	0	0	1	0	0	0	0	0	0	0	0	0	1	0	1	0	0	0	0	1	0	0	0	1	1	0	0	0	1	0	0	0	0	0	0	1	0	1	0	1	0	1	0	1	0	0	0	1	1	0	0	0	0	0	1	0	0	0	1	0	0	1	0	1	1	0	0	0	0	0	0	0	0	0	0	0	0	0	0	0	0	0	0	0	0	0	0	0	1	0	0	0	0	0	0	0	0	1	0	0	1	0	0	0	0	0	0	0	0	0	0	0	0	0	0	0	0	0	0	0	0	0	0	0	0	0	1	0	0	0	0	0	0	0	0	1	0	0	0	0	0	1	0	0	0	0	0	0	0	0	0	0	0	0	0	0	0	0	0	0	0	0	0	0	0	0	0	0	0	0	0	0	0	0	0	0	0	0	0	0	0	1	0	0	0	0	0	0	0	1	0	0	0	0	0	0	0	0	0	0	0	0	0	0	0	0	1	0	0	0	0	0	0	0	0	0	0	0	0	1	0	0	0	0	1	0	0	0	0	0	0	0	0	0	0	0	0	0	0	0	0	0	0	1	0	1	1	0	0	0	0	0	0	0	0	0	0	1	0	0	1	0	0	0	0	0	0	1	0	0	0	0	1	0	0	1	0	0	0	0	0	0	0	0	0	0	0	0	0	0	0	0	0	0	0	0	1	0	0	0	0	0	0	0	0	0	0	0	1	0	0	0	1	0	1	1	0	1	0	1	0	1	0	1	0	1	0	1	0	1	0	0	1	0	0	0	1	0	1	0	1	1	0	0	0	0	1	0	1	0	1	0	0	1	0	0	1	0	0	1	0	1	0	1	0	1	0	1	0	0	1	0	0	1	0	0	1	0	0	1	0	0	1	0	1	0	1	0	1	1	0	1	0	1	0	0	1	0	1	0	1	0	1	1	0	0	0	0	1	1	0	0	0	0	0	0	1	0	1	0	1	0	0	1	0	0	1	0	1	0	0	1	0	1	0	1	0	1	0	1	0	0	0	0	1	0	1	0	1	0	0	1	0	1	1	0	1	0	0	1	0	0	1	0	0	1	0	1	0	0	1	1	0	1	0	1	0	0	0	0	1	0	1	0	1	0	0	0	1	0	0	0	0	0	1	0	1	0	1	0	0	1	0	0	0	0	1	0	0	1	0	0	1	0	1	1	1	0	0	0	1	0	0	1	0	1	0	1	0	1	1	0	1	0	1	0	1	0	1	0	1	0	0	1	0	0	0	1	0	0	0	0	1	0	1	1	0	0	1	0	1	0	0	0	1	0	1	1	1	0	1	0	1	0	1	0	0	1	0	0	0	0	1	0	0	1	0	0	1	0	0	1	0	1	0	1	0	1	0	1	1	0	1	0	1	0	0	1	0	0	0	0	0	1	1	0	1	0	0	0	1	0	0	0	0	0	1	0	0	0	0	1	1	0	1	0	1	0	1	0	0	1	0	1	0	1	0	0	1	0	1	0	1	0	0	1	0	1	0	1	0	0	0	0	1	0	1	0	0	1	0	1	0	0	0	1	1	0	1	0	1	1	0	0	0	1	1	0	0	0	1	0	1	0	0	1	1	1	0	0	1	0	1	0	1	0	0	0	0	1	0	1	1	0	0	1	0	0	1	0	1	0	0	0	1	0	0	0	0	1	0	0	1	0	0	0	0	1	0	0	0	0	1	0	0	0	0	1	0	0	0	1	0	0	0	0	0	0	1	0	0	1	0	0	1	0	0	0	0	0	1	0	0	0	0	0	0	1	0	0	1	1	1	0	0	0	0	0	0	0	1	1	1	0	0	0	1	0	1	0	1	0	1	0	0	1	0	0	0	1	0	1	1	0	0	0	1	0	1	0	0	0	0	0	0	0	0	0	1	0	1	0	0	0	1	0	0	0	0	0	1	0	0	0	0	1	0	0	0	1	0	0	0	0	0	0	1	0	1	0	0	0	0	0	0	1	1	0	1	0	0	0	0	0	0	1	0	1	0	0	0	1	0	0	0	0	1	0	0	1	0	0	0	0	1	0	0	0	0	0	0	0	1	0	0	1	0	0	1	1	0	0	0	1	0	1	1	0	1	0	0	0	0	0	1	0	0	0	0	0	0	1	0	1	0	1	0	0	0	0	1	0	0	1	0	0	0	1	0	0	1	0	0	1	0	1	0	0	1	0	1	1	0	0	1	0	0	0	0	1	0	0	0	0	1	0	0	1	1	0	0	0	1	1	0	0	1	0	1	0	0	0	1	1	0	1	1	0	1	1	0	0	0	0	0	0	0	0	0	1	0	1	0	0	0	0	1	0	0	0	0	1	0	1	0	0	0	0	1	0	0	0	1	0	0	1	0	0	0	0	1	1	0	1	0	0	0	0	0	0	0	0	0	0	1	0	0	0	0	0	0	0	1	0	0	0	0	1	0	0	1	0	0	0	0	0	0	0	0	0	0	1	0	0	0	0	0	0	0	1	0	0	1	0	0	1	0	0	0	0	1	0	0	0	0	0	0	0	1	1	0	0	1	1	0	0	1	1	0	1	0	0	0	1	0	0	0	0	0	1	1	0	0	0	1	0	0	0	1	0	1	0	1	0	1	0	0	0	1	0	0	1	0	1	0	0	0	0	0	0	0	0	0	0	1	0	0	1	1	0	0	0	0	1	0	0	0	0	0	0	0	0	1	0	0	0	0	0	0	1	1	0	0	0	0	0	0	0	0	0	0	0	0	0	0	0	0	0	0	0	1	0	0	1	0	1	0	1	0	0	0	1	0	0	0	0	1	0	1	0	0	1	0	1	0	0	0	1	0	0	0	0	1	0	0	1	1	0	0	0	1	0	0	0	1	0	0	1	0	0	0	1	0	0	0	1	1	0	0	0	0	1	0	0	0	1	0	0	1	0	1	0	1	0	0	1	1	0	0	0	0	1	0	1	0	1	1	0	1	0	1	1	0	0	1	1	0	0	0	1	0	1	0	1	0	0	1	0	1	0	0	0	0	0	0	1	1	0	0	0	0	0	1	0	0	1	1	0	1	0	1	1	0	0	0	0	0	0	1	0	1	1	0	1	0	1	1	0	0	1	0	1	0	0	0	1	0	1	0	1	0	1	1	0	0	0	1	0	0	0	1	0	1	1	0	0	1	0	0	0	1	1	0	1	0	0	1	0	1	0	1	0	1	0	0	0	1	0	0	1	1	0	1	0	0	0	1	0	0	0	1	0	0	1	0	1	1	0	0	0	0	1	1	0	0	0	0	1	1	0	0	1	1	0	1	0	1	1	0	0	1	1	0	1	1	0	0	1	1	0	1	0	0	0	0	1	0	1	0	0	0	1	0	0	0	0	1	0	0	0	0	0	0	1	0	0	0	0	0	0	0	1	0	1	0	1	0	0	0	0	1	1	0	0	0	0	0	0	1	0	1	0	0	0	0	0	0	0	1	0	1	0	0	0	0	0	1	1	0	0	0	0	1	0	0	0	0	0	0	0	0	0	0	0	0	0	0	1	0	0	1	0	0	0	0	0	1	0	0	0	0	0	1	1	0	0	0	0	0	0	0	0	0	0	0	0	0	0	1	0	1	0	0	0	0	1	0	0	0	1	0	0	0	0	0	1	0	1	0	0	0	0	1	0	0	0	0	0	1	0	0	0	0	0	1	0	0	0	0	0	1	0	1	0	0	0	0	0	0	1	0	0	0	0	1	0	0	1	0	0	0	1	0	0	0	1	0	0	1	0	0	1	1	0	1	0	0	1	0	0	0	0	1	0	0	0	1	0	0	0	0	0	0	0	0	0	0	0	0	1	0	0	0	1	1	0	0	0
HB	meHB04	1	0	1	0	1	0	1	0	1	1	0	1	0	1	0	0	1	0	0	0	0	0	1	0	0	0	0	0	0	0	1	0	0	1	0	1	0	0	1	0	1	0	1	0	0	1	1	0	0	0	0	1	0	0	1	0	1	0	0	1	0	1	0	1	0	1	0	1	0	1	0	1	1	0	0	1	0	0	1	0	1	0	1	0	1	0	1	1	0	1	0	1	0	1	0	0	1	0	1	0	1	0	0	1	0	0	0	0	0	1	0	0	1	0	1	0	1	0	1	0	1	0	1	0	0	1	0	0	1	0	0	1	0	1	0	1	0	0	1	0	1	0	1	0	0	1	0	0	1	1	0	0	0	1	0	0	1	0	1	1	0	1	0	0	1	0	1	1	0	0	0	1	1	0	0	1	0	1	0	0	0	0	1	0	1	1	0	0	0	0	1	0	1	0	0	1	0	0	1	1	0	1	0	1	0	1	0	1	0	1	0	1	0	1	0	1	0	1	1	0	0	1	0	0	0	0	0	1	0	1	1	0	1	0	1	0	0	1	0	1	1	0	1	0	0	1	0	0	1	0	1	0	0	1	0	1	0	0	1	0	0	0	1	1	0	1	0	1	0	0	1	0	1	1	1	0	0	0	0	0	0	0	1	0	0	0	1	0	1	0	0	0	1	0	0	0	1	1	0	1	0	0	0	0	0	0	0	1	0	1	0	1	1	0	0	1	0	1	0	1	0	1	0	1	0	1	0	1	0	0	1	0	0	1	1	0	0	0	1	1	0	0	0	0	1	0	0	1	1	0	1	1	0	1	0	0	1	0	0	1	0	1	0	0	0	0	1	0	1	1	0	0	0	0	1	0	0	0	1	0	1	0	1	1	0	0	0	1	0	0	0	0	1	0	0	1	0	0	1	0	0	0	0	0	1	0	1	0	0	0	0	1	0	0	1	0	0	0	0	1	0	1	0	1	0	0	1	0	0	0	0	1	0	0	1	1	0	0	0	1	0	1	0	0	0	0	1	0	0	1	0	0	1	0	0	0	1	0	1	0	0	0	0	0	1	0	0	0	0	0	0	1	1	0	0	1	0	0	0	0	1	0	0	0	1	0	0	0	0	0	1	0	0	1	0	0	1	0	0	0	0	1	0	0	0	1	1	0	0	0	0	1	1	0	0	1	0	0	0	0	1	0	0	0	0	1	0	0	0	1	0	1	0	1	0	0	1	0	0	0	0	0	0	1	0	1	0	0	0	0	0	0	0	0	0	0	0	0	0	0	0	0	0	0	0	0	0	0	0	0	0	0	0	0	0	0	0	0	0	0	0	0	1	0	1	0	0	0	0	1	0	0	0	0	0	0	0	1	0	0	0	0	0	0	0	0	0	0	0	0	0	0	0	0	0	0	0	0	0	0	0	0	0	0	0	0	0	0	0	0	1	0	0	0	0	0	0	0	0	0	0	0	0	0	0	0	0	0	0	0	0	0	1	0	0	0	0	0	0	0	0	1	0	0	0	0	0	0	0	0	0	1	0	0	0	0	0	0	0	0	0	0	0	0	0	0	0	0	1	0	0	0	0	0	0	0	0	0	0	0	0	0	0	0	0	0	0	0	0	0	0	0	0	0	0	0	0	0	0	0	1	0	0	0	0	0	1	0	0	1	0	0	0	0	0	0	0	0	0	0	0	1	0	0	0	0	0	0	1	0	0	0	1	1	0	1	0	0	1	0	0	0	0	0	0	1	0	0	0	0	0	0	0	0	0	0	0	0	0	0	0	0	0	0	0	1	0	1	0	0	0	0	0	0	0	0	0	1	0	1	0	1	1	0	0	1	0	1	0	1	0	1	0	1	0	1	0	0	1	0	1	0	0	0	1	0	0	0	1	0	1	0	1	0	0	1	0	1	0	0	0	1	0	0	0	0	0	1	0	1	0	1	0	0	0	1	0	0	1	0	0	1	0	0	1	0	0	0	1	0	1	0	0	1	0	1	0	1	1	0	1	0	1	0	0	1	0	0	0	1	0	1	0	1	0	0	0	0	1	0	1	0	1	0	1	0	0	0	1	0	1	0	0	1	0	0	0	1	0	1	0	1	0	0	0	0	1	0	0	1	0	0	0	1	0	1	1	0	1	0	1	0	0	0	1	0	0	1	0	1	0	0	1	0	0	1	0	1	0	0	0	0	1	0	1	0	1	0	0	0	1	0	0	0	1	0	1	0	1	0	1	0	0	1	0	0	0	0	1	0	0	1	0	0	1	0	1	1	1	0	0	0	1	1	0	1	0	1	0	1	0	1	1	0	1	0	0	0	0	0	0	1	0	0	0	1	0	0	0	1	1	0	0	1	0	0	0	1	0	0	1	1	0	0	1	0	1	0	1	0	1	0	1	1	0	0	1	0	0	0	0	0	1	0	1	0	0	1	0	0	1	0	0	0	1	0	1	1	0	1	0	0	1	0	1	0	0	0	0	0	1	0	0	0	0	1	0	1	1	0	0	0	0	0	0	0	1	0	0	0	1	0	0	1	0	0	1	0	0	0	1	0	0	1	0	1	0	1	0	0	1	0	1	0	1	1	0	1	0	1	0	1	0	0	0	0	0	0	1	1	0	1	0	0	1	0	0	1	1	0	1	0	0	1	0	0	0	1	1	0	0	0	1	0	0	0	0	1	0	0	1	0	1	0	1	0	0	1	0	0	0	1	0	0	1	0	0	1	0	0	1	1	0	0	0	0	1	1	0	0	1	0	0	0	1	0	0	0	0	0	0	0	0	0	0	0	0	0	0	1	0	0	0	1	1	0	0	0	0	1	0	0	0	1	0	0	1	0	1	0	0	0	0	1	0	0	0	0	0	1	0	0	1	0	0	1	0	0	0	0	0	0	1	0	1	0	0	0	0	0	1	0	1	0	1	0	0	0	0	0	1	1	1	0	1	0	0	0	1	0	0	1	0	0	0	0	0	0	0	0	0	0	1	0	0	0	0	0	0	0	0	0	1	0	0	0	0	1	0	0	0	1	0	1	0	0	0	1	0	0	1	0	0	0	0	0	1	1	0	1	0	0	0	0	0	0	0	1	1	1	0	0	0	1	0	0	0	0	1	0	0	1	0	0	0	0	1	0	0	0	0	0	1	0	0	0	0	1	0	1	0	0	0	0	0	0	0	1	0	0	1	0	1	0	0	0	1	0	0	0	0	0	1	0	1	0	1	1	0	1	0	0	0	1	0	0	1	0	0	0	0	0	0	0	0	0	0	1	0	0	0	0	0	1	0	0	1	0	0	0	0	0	0	0	0	0	0	0	0	0	0	0	0	0	0	1	0	0	0	0	1	0	0	0	1	1	0	1	1	0	1	0	0	0	0	0	0	0	0	1	0	1	0	0	0	0	0	0	0	0	0	0	1	0	0	1	0	0	0	0	1	0	0	0	1	0	0	1	0	0	0	1	0	0	0	0	0	0	0	0	0	0	0	0	0	0	1	0	0	0	0	0	0	0	1	0	0	0	0	0	0	0	1	0	0	0	0	0	0	1	0	0	0	0	0	0	0	0	0	0	0	1	0	0	0	0	0	0	0	0	0	0	1	0	0	1	0	0	0	0	0	0	0	0	0	0	0	0	0	0	0	0	0	0	0	0	0	0	0	0	0	1	0	0	0	0	0	0	0	0	0	0	0	0	0	0	0	0	0	0	0	0	0	0	0	0	0	0	0	0	0	0	0	0	0	0	0	0	0	0	0	0	0	0	0	0	0	0	0	0	0	0	0	0	0	0	0	0	0	0	0	0	0	0	0	0	0	0	0	0	0	0	0	0	0	0	0	0	0	0	0	0	0	0	0	1	1	0	0	1	0	0	0	0	0	0	1	0	0	1	0	0	0	1	0	1	0	0	0	0	1	0	0	0	1	0	0	0	1	0	0	0	1	0	0	1	0	0	0	1	0	0	0	1	0	0	1	0	0	0	1	0	0	1	0	0	0	1	0	0	0	0	0	0	1	0	1	0	0	1	0	1	0	1	1	0	0	1	0	0	1	0	1	1	0	1	0	1	0	0	0	1	0	1	0	1	0	0	1	0	1	0	0	0	1	0	0	1	1	0	1	0	1	0	1	0	0	1	1	0	1	0	1	1	0	1	0	0	1	0	1	0	0	0	0	1	1	0	0	0	0	0	0	1	0	0	0	1	0	0	0	0	0	0	1	0	0	1	1	0	0	1	1	0	0	1	1	0	1	0	0	0	0	1	0	1	0	0	1	0	0	0	1	0	1	0	0	0	1	0	1	0	1	1	1	0	0	0	1	0	0	0	1	0	0	1	0	0	0	0	1	0	0	1	1	0	0	0	0	1	1	0	1	0	0	0	0	0	1	1	0	0	1	1	0	0	1	0	0	0	0	0	1	0	0	0	0	1	0	0	1	0	0	0	0	0	0	0	0	0	0	0	1	0	0	1	0	0	0	0	0	0	0	0	0	0	0	0	0	0	0	0	0	0	1	0	0	0	0	0	0	0	0	0	0	0	0	1	0	0	0	1	1	0	0	0	0	0	0	1	0	0	0	0	0	0	0	0	0	0	0	0	1	0	0	0	0	1	0	0	0	0	1	0	0	0	0	0	1	0	0	0	0	0	0	0	0	0	0	0	0	0	0	0	0	0	0	0	0	0	0	0	0	0	0	0	0	0	1	0	0	0	0	0	0	0	0	0	0	0	0	0	0	0	0	0	0	0	0	0	0	0	0	0	0	0	1	0	0	0	0	0	1	0	1	0	0	0	0	0	0	0	0	0	0	0	1	0	0	1	0	1	0	0	0	1	0	1	0	0	0	1	0	1	1	0	1	0	0	0	0	0	1	0	1	0	0	0	0	0	0	0	0	1	0	0	0	0	0	0	0	0	0	0	0	1	0	0	0	0
HB	meHB05	1	0	1	0	1	0	1	0	1	0	0	1	0	0	1	0	1	0	0	0	0	0	1	0	1	0	0	0	0	0	0	0	0	1	1	0	0	0	1	0	0	0	1	0	0	1	0	0	0	1	0	1	0	0	1	0	1	0	0	1	0	1	0	1	0	1	0	1	0	1	0	1	1	0	0	1	0	0	1	0	0	0	1	0	1	0	1	1	0	1	0	1	0	0	1	0	1	0	1	0	1	0	0	1	0	0	1	0	0	1	1	0	1	0	1	0	0	0	1	0	1	0	1	0	0	1	0	1	0	0	0	1	0	1	0	1	0	1	0	0	1	0	1	0	0	1	0	0	1	1	0	0	0	1	0	0	1	0	1	1	0	1	0	0	1	0	1	1	0	1	0	1	1	0	0	1	0	0	0	0	1	0	1	0	1	1	0	0	0	0	0	0	1	0	0	1	0	0	0	0	0	1	0	1	0	1	0	1	0	1	0	1	0	0	1	1	0	1	0	1	0	1	0	0	0	0	0	1	0	1	1	0	1	0	0	1	0	1	0	1	1	0	1	0	0	0	1	0	1	0	0	1	0	1	0	1	0	0	1	0	0	0	0	0	0	1	0	1	0	0	1	0	0	0	1	0	1	0	1	0	0	0	1	0	1	0	1	0	1	1	0	0	1	0	0	0	1	0	0	0	0	0	0	0	0	1	0	1	0	1	0	1	1	0	0	0	0	0	0	1	0	1	0	1	0	1	0	0	0	1	0	0	1	0	1	0	0	1	1	0	0	0	0	0	1	0	0	0	1	1	0	1	0	1	0	0	1	0	0	1	0	1	0	0	0	0	1	0	1	1	0	0	0	0	1	0	1	0	1	0	1	0	1	1	0	0	0	1	0	0	0	0	1	0	0	1	0	0	1	0	0	0	0	0	1	0	1	0	0	0	0	1	0	1	0	0	0	0	1	1	0	0	0	0	1	0	1	0	0	0	0	1	0	1	0	1	0	0	0	1	0	1	0	0	0	0	1	0	0	1	0	1	0	0	0	0	1	0	1	0	0	0	0	0	1	0	0	0	0	0	0	0	1	0	0	1	0	0	0	0	1	0	0	0	1	0	0	0	0	0	1	0	0	1	0	0	0	0	0	0	0	0	0	0	0	1	0	0	0	0	0	0	0	0	0	0	0	0	0	0	0	0	0	0	0	1	0	0	0	0	0	0	0	1	0	0	1	0	0	0	0	0	1	0	0	1	0	0	0	0	0	0	0	0	0	0	0	0	0	0	0	0	0	0	0	0	0	0	0	0	0	0	0	0	0	0	0	0	0	0	0	1	0	0	0	0	0	0	0	0	0	0	0	0	0	0	0	0	0	0	0	0	0	0	0	0	0	0	0	0	0	0	0	0	0	0	0	0	0	0	0	0	0	0	0	0	0	0	0	0	0	0	0	0	0	0	0	0	0	0	0	0	0	0	0	0	0	0	0	0	0	0	1	0	0	0	0	0	0	0	0	0	0	0	0	0	0	0	0	0	0	1	0	0	0	0	0	0	0	0	0	0	0	0	0	0	0	0	1	0	0	0	0	0	0	0	0	0	0	0	0	0	0	0	0	0	0	0	0	0	0	0	0	0	0	0	0	0	0	0	0	0	0	0	0	0	0	1	0	0	0	0	0	0	0	0	0	0	0	0	0	0	0	0	0	0	0	0	0	0	0	0	0	0	0	1	0	0	0	0	0	0	0	0	0	1	0	0	0	0	0	0	0	0	0	0	0	0	0	0	0	0	0	0	0	0	0	0	0	0	0	0	0	0	0	0	0	1	0	1	0	1	0	1	0	1	0	1	0	1	0	0	0	1	0	1	0	0	1	0	1	0	1	0	1	0	0	1	0	0	1	1	0	0	0	1	0	0	1	0	1	0	1	0	0	0	0	1	0	1	0	1	0	0	0	1	0	0	1	0	1	0	0	0	1	0	1	0	1	1	0	0	0	1	0	1	0	1	1	0	0	0	1	0	0	1	0	0	0	1	0	1	1	0	0	1	0	0	1	0	1	0	1	0	1	0	0	0	1	0	1	0	0	1	0	0	0	0	0	1	0	1	0	1	0	1	0	0	0	1	0	0	0	1	1	0	1	0	1	0	1	0	0	0	1	0	0	1	1	0	0	1	0	0	0	1	0	1	0	0	0	0	1	1	0	1	0	0	0	0	1	0	1	0	1	0	1	0	1	0	1	0	0	1	0	0	0	0	1	0	1	0	0	0	1	0	1	0	1	0	0	0	1	0	1	1	0	1	0	1	1	0	1	0	0	1	0	0	1	0	0	1	0	0	1	0	0	0	1	0	1	0	1	0	0	0	0	1	0	0	1	1	0	1	0	0	1	1	0	0	1	0	1	1	0	0	1	0	0	0	1	0	1	0	1	0	0	1	0	0	1	0	0	1	0	1	0	1	0	1	0	0	1	0	1	0	0	0	0	1	0	0	0	0	1	0	0	0	1	0	0	1	0	0	1	0	1	0	0	1	1	0	0	1	1	0	1	0	0	0	1	0	1	1	0	1	0	1	0	0	1	0	1	1	0	1	0	1	0	1	0	1	0	1	0	1	0	0	1	1	0	0	1	0	1	0	0	1	1	0	1	0	0	1	0	0	1	0	1	0	0	0	1	0	0	0	0	1	0	1	0	0	1	0	1	0	0	1	0	0	0	1	0	0	1	0	0	1	1	0	1	1	0	0	1	0	1	1	0	0	0	1	0	1	0	1	0	0	0	1	0	0	0	0	0	0	0	0	0	1	0	0	0	1	1	0	0	0	1	1	0	0	0	0	1	0	1	0	0	0	0	0	1	0	0	0	0	0	0	0	1	0	1	1	0	1	0	0	0	0	0	0	1	0	1	0	0	0	1	0	0	0	1	0	1	0	1	0	0	0	1	1	1	0	0	1	0	0	1	0	0	1	0	0	0	1	0	1	1	0	0	0	1	0	0	0	0	1	0	0	0	0	1	0	0	0	0	1	0	0	0	1	0	0	0	0	1	0	1	0	1	0	0	0	0	0	1	1	0	1	0	1	0	0	0	1	1	1	0	1	0	0	0	0	0	0	0	0	1	0	0	1	0	0	0	0	1	0	0	0	0	0	1	0	0	0	1	1	0	0	1	1	0	0	0	0	0	1	0	0	1	0	0	0	0	0	1	0	0	0	0	0	1	1	0	1	0	1	0	0	0	0	0	0	0	0	0	0	0	1	0	0	0	0	1	0	0	1	0	0	1	0	0	0	1	0	1	0	0	0	1	0	0	0	1	0	0	0	0	1	0	0	0	0	0	1	0	0	1	0	1	0	0	0	1	1	0	1	1	0	1	0	0	0	0	0	1	0	0	1	0	1	1	0	0	0	0	0	0	0	0	0	1	0	0	1	0	0	0	0	1	0	0	1	0	0	0	1	0	0	0	1	0	1	0	0	0	0	0	0	0	1	0	0	1	0	0	0	0	1	0	0	1	0	1	0	0	0	0	1	1	0	1	0	0	0	0	1	0	1	0	0	0	1	0	0	0	1	0	0	0	1	0	0	1	0	1	0	1	1	0	0	1	0	0	1	0	1	1	0	1	1	0	0	1	1	0	0	0	0	0	0	0	0	0	0	0	0	1	0	0	1	1	0	0	0	1	0	0	0	0	0	0	0	0	0	0	0	0	0	0	0	0	1	0	0	0	0	0	0	0	0	0	1	0	0	0	0	0	1	0	1	0	0	0	1	0	0	0	0	0	0	0	0	1	0	0	0	0	0	0	0	0	0	0	0	0	0	0	0	0	0	0	0	0	0	0	0	0	0	1	0	1	0	1	0	1	0	0	1	0	0	0	1	0	0	0	1	0	0	1	0	0	1	0	1	0	0	0	0	1	0	0	0	1	0	0	1	1	0	0	0	1	0	0	1	0	0	0	1	0	0	0	0	0	0	0	1	0	1	0	0	0	1	0	0	0	1	0	0	1	0	0	0	1	0	1	0	0	0	0	0	0	1	1	0	0	1	1	0	1	0	1	0	1	0	0	0	0	0	0	1	0	1	0	1	0	0	1	0	1	0	0	0	1	0	0	1	1	0	0	1	0	1	1	0	0	1	0	1	0	1	1	0	1	0	0	0	1	0	1	0	0	0	0	1	0	1	0	0	0	0	0	1	0	0	0	1	0	0	0	0	0	0	0	1	0	1	1	0	0	1	0	1	0	0	0	1	1	0	0	0	0	0	0	1	0	0	0	1	0	0	0	1	1	0	0	1	0	1	0	0	1	1	1	0	0	0	0	1	0	1	1	0	0	1	0	0	0	0	0	1	0	1	1	0	0	0	0	1	1	0	1	0	0	0	0	0	1	1	0	0	1	1	0	0	1	0	0	0	0	0	1	0	0	0	0	1	0	0	1	0	0	1	0	0	0	0	0	0	0	0	0	0	0	1	0	0	0	0	0	0	0	1	0	0	0	0	0	0	1	0	0	0	1	0	0	0	0	0	0	0	1	0	0	0	0	0	0	0	0	0	1	0	0	0	0	0	1	1	0	0	0	0	0	0	0	0	0	0	0	0	0	0	0	0	0	0	0	0	0	0	1	0	1	0	0	0	1	0	0	0	0	0	0	0	0	0	0	0	0	0	0	0	0	0	0	0	0	0	0	0	0	0	0	0	0	0	0	0	0	0	0	0	0	0	0	1	0	0	0	0	0	0	0	0	0	0	0	0	0	1	0	0	0	0	0	0	0	0	1	0	1	0	1	0	0	0	0	0	0	0	0	0	0	1	0	0	0	1	0	0	1	0	0	0	0	0	0	0	1	0	0	0	1	0	1	0	0	0	0	0	0	0	1	0	0	0	0	0	0	0	0	1	0	0	0	0	0	0	0	1	0	0	0	0	1	0	0	0
HB	meHB06	1	0	0	1	1	0	1	0	0	1	0	1	0	1	0	1	0	1	0	0	0	0	1	0	0	0	1	0	0	0	0	0	0	1	0	0	0	0	1	0	0	1	0	1	0	1	0	0	0	1	0	1	0	0	1	0	1	0	0	1	0	1	0	1	0	1	0	1	0	1	0	1	1	0	0	1	0	0	1	0	0	0	1	0	1	0	1	0	1	1	0	1	0	0	1	0	1	0	0	1	0	1	0	1	0	0	0	0	0	1	1	0	1	0	1	0	1	0	1	0	1	0	1	0	0	1	0	1	0	0	0	1	0	1	0	1	0	0	1	0	1	0	1	0	0	0	1	0	1	1	0	1	0	1	0	0	1	0	1	1	0	1	0	0	1	0	1	1	0	0	0	1	1	0	0	1	0	1	0	0	0	0	1	0	1	0	1	0	0	0	0	0	1	0	0	1	0	0	1	0	0	1	0	1	0	1	0	1	0	0	0	1	0	0	1	1	0	1	0	1	0	1	0	0	0	0	0	1	0	1	0	1	1	0	0	1	0	1	0	1	1	0	1	0	0	0	0	0	1	0	0	1	0	1	0	1	0	0	1	0	0	0	0	0	0	1	0	0	1	0	1	0	0	0	0	1	0	0	0	0	0	0	1	0	1	0	1	0	1	0	0	0	1	0	0	0	1	1	0	0	1	0	0	0	0	1	0	0	0	1	0	1	0	1	0	1	0	0	0	1	0	1	0	1	0	1	0	0	1	0	1	0	0	0	1	0	1	0	1	1	0	0	0	0	1	0	0	1	0	1	0	0	1	1	0	0	1	0	0	1	0	1	0	0	0	0	1	0	1	1	0	0	0	0	1	1	0	0	1	0	1	0	1	0	1	0	0	1	0	0	0	0	1	0	0	1	0	0	1	0	0	0	0	0	1	0	1	0	0	0	0	1	0	0	1	0	1	0	0	1	0	1	0	0	1	0	1	0	0	0	0	1	0	0	0	0	0	0	0	1	0	1	0	0	0	0	1	0	0	1	0	0	1	0	0	0	1	0	1	0	0	0	0	0	1	0	0	0	1	0	1	0	0	0	0	1	0	0	0	1	0	0	0	0	1	0	0	0	0	0	1	0	0	1	0	0	0	0	0	0	0	0	0	1	0	0	1	0	0	0	0	0	0	0	0	0	0	0	0	0	1	0	0	1	0	1	0	0	0	0	0	0	0	1	0	0	0	0	0	0	0	0	0	1	0	1	0	0	0	0	0	0	0	0	0	0	0	0	0	0	0	0	0	0	0	0	0	0	1	0	0	0	0	0	0	0	0	0	0	0	0	0	1	0	0	0	1	0	0	1	0	0	0	0	0	0	0	1	0	0	0	0	0	0	0	0	0	0	0	0	0	0	0	0	0	0	0	1	0	0	0	0	0	0	0	0	0	0	0	0	0	0	0	0	0	0	0	0	0	0	0	0	0	0	0	0	0	0	0	0	0	0	1	0	0	0	0	0	0	0	0	0	0	0	0	0	0	0	0	0	0	1	0	0	0	0	0	0	0	0	0	0	0	0	0	0	0	0	1	0	0	0	0	0	0	0	0	0	0	0	0	0	0	0	0	0	0	0	0	0	0	0	0	0	0	0	0	0	0	0	0	0	0	0	0	0	0	1	0	1	0	0	0	0	0	0	0	0	0	1	0	1	0	0	0	0	0	0	0	0	0	0	0	0	0	1	0	0	0	0	0	0	0	0	0	1	0	0	0	0	0	0	0	0	0	0	0	0	0	0	0	0	0	0	0	0	0	0	0	0	0	0	0	0	0	0	0	1	1	1	0	1	0	0	0	1	0	1	0	0	1	0	0	1	0	1	0	0	1	0	1	0	1	0	1	0	0	1	1	0	1	0	1	0	0	1	0	1	0	1	0	1	0	0	0	0	0	1	0	1	0	0	1	0	0	1	0	0	1	0	0	1	0	0	1	0	0	0	1	0	1	0	0	1	0	1	0	1	1	0	0	0	1	0	0	1	0	0	0	1	0	1	0	1	0	0	1	0	1	0	1	0	1	0	1	0	0	0	1	0	1	0	0	1	0	1	0	1	0	1	0	1	0	0	1	0	0	0	0	1	0	0	0	1	0	1	1	0	1	0	1	1	0	0	1	0	0	1	1	0	0	0	1	0	0	1	0	1	0	0	0	0	1	1	0	1	0	0	0	0	1	0	0	0	1	0	1	0	1	0	1	0	0	1	0	0	0	0	1	0	0	1	0	0	1	0	1	0	1	0	0	0	1	1	0	1	0	1	0	1	0	0	1	0	1	0	0	0	1	0	0	1	0	0	1	0	0	0	0	1	0	0	0	1	0	0	0	0	1	0	1	0	1	0	1	0	1	1	0	1	0	1	1	0	1	0	1	0	0	0	0	0	1	0	1	0	0	1	0	0	1	0	0	0	1	0	1	1	0	0	1	0	1	0	1	0	0	0	0	1	0	0	0	0	0	1	0	0	0	1	0	0	0	0	0	0	1	0	0	1	0	0	0	1	1	0	0	1	0	0	1	0	1	0	0	1	0	0	1	0	1	0	1	0	1	1	0	1	0	1	0	1	0	0	0	0	0	0	1	1	0	1	0	0	1	0	0	0	1	0	0	0	0	0	1	0	0	1	1	0	0	0	1	0	1	0	0	1	0	0	1	0	1	0	1	0	0	1	1	0	0	1	0	0	1	0	1	1	0	0	1	1	0	0	0	0	1	1	0	0	0	1	0	0	1	0	0	0	0	0	0	0	0	0	0	0	0	0	0	1	0	0	0	1	1	0	0	0	1	1	0	1	0	0	1	0	1	0	0	0	0	0	1	0	0	0	0	0	0	1	0	0	1	0	0	1	0	0	0	0	0	0	1	0	1	0	0	1	0	0	1	0	1	0	0	1	1	0	0	0	1	1	0	0	0	1	0	0	1	1	0	1	0	1	0	0	0	1	0	0	0	0	1	0	0	0	0	0	1	0	0	0	1	0	0	0	0	1	0	0	0	1	0	1	0	0	0	0	1	0	1	0	0	0	0	0	1	1	0	1	1	0	0	0	0	0	0	1	0	1	0	0	0	1	0	0	0	0	1	0	0	1	0	0	0	0	1	0	1	0	0	0	1	0	0	0	0	1	0	0	0	0	0	0	0	0	0	1	0	0	1	0	0	0	0	0	0	1	0	0	0	0	0	0	1	0	1	1	0	1	0	0	0	1	0	0	0	0	0	0	0	0	0	0	1	0	0	0	0	0	0	0	0	1	0	0	1	0	0	0	0	0	0	0	0	0	0	0	0	0	0	0	0	0	0	1	0	1	1	0	0	0	0	0	1	0	0	0	1	0	1	0	0	0	0	0	1	0	0	0	0	0	0	0	0	0	0	0	0	0	0	0	0	0	0	1	0	0	0	0	1	0	0	0	0	0	0	1	0	0	0	1	0	0	0	0	0	0	0	0	0	0	0	0	0	0	0	0	0	0	0	0	0	0	0	0	0	0	0	0	0	0	1	0	0	0	0	0	0	0	0	0	0	0	0	0	0	0	0	0	0	0	0	0	0	0	0	0	0	0	0	0	1	0	0	0	0	0	0	0	0	0	0	0	0	0	0	0	0	0	0	0	0	0	0	0	0	0	0	0	0	0	0	0	0	0	1	0	0	0	0	0	0	0	0	0	0	0	0	0	0	0	0	0	0	0	0	0	0	0	0	0	0	0	0	0	0	0	0	0	0	0	0	0	0	0	0	0	0	0	0	0	0	0	1	0	0	0	0	0	0	0	0	0	0	0	0	0	0	0	0	0	0	0	0	0	0	0	0	0	0	0	0	0	1	1	1	0	0	1	0	0	0	0	0	0	0	1	0	1	0	0	0	1	0	1	0	0	0	1	0	0	0	0	1	0	0	1	1	0	1	0	1	0	0	1	0	0	0	1	0	0	0	0	1	0	1	0	1	0	0	1	0	0	0	0	1	1	0	0	1	0	0	1	0	0	1	0	0	0	0	1	1	0	1	0	0	1	1	0	1	1	0	1	0	0	0	0	0	0	0	1	0	1	0	1	0	0	1	0	1	0	0	0	1	0	0	0	1	0	0	0	1	0	1	0	1	0	1	0	1	0	1	1	0	0	0	0	1	0	1	0	0	0	0	1	0	0	0	0	0	0	0	0	0	0	0	0	0	0	0	1	0	0	1	0	0	1	1	0	0	1	1	0	1	0	0	1	1	0	1	0	0	1	0	1	0	0	1	0	0	0	1	0	1	0	0	0	1	0	0	0	1	1	1	0	0	0	1	0	1	0	1	0	0	1	0	0	0	0	0	1	0	1	1	0	1	0	0	1	1	0	1	0	0	0	0	0	1	1	0	0	0	1	0	0	1	0	0	0	0	0	1	0	0	0	0	1	0	0	1	0	0	1	0	0	0	0	1	0	0	0	0	0	0	1	0	0	0	0	0	0	0	0	0	0	1	0	1	1	0	0	0	0	1	0	0	0	0	0	0	0	0	0	0	0	0	0	0	0	0	0	1	0	0	0	0	0	1	1	0	0	0	0	0	0	0	0	0	0	0	0	1	0	0	0	0	0	0	0	0	0	0	0	0	0	0	0	0	0	0	0	0	0	0	0	0	0	0	0	0	0	0	0	0	0	0	0	0	0	0	0	0	0	0	0	0	0	1	0	0	0	0	0	0	0	0	0	0	0	0	0	0	0	0	0	0	0	0	0	0	0	0	0	0	0	1	0	0	0	0	0	1	0	1	0	0	0	0	1	0	0	0	0	0	0	0	0	0	1	0	0	1	0	0	0	0	0	0	0	0	0	0	0	1	1	0	0	0	0	0	0	0	0	1	0	0	0	0	0	0	0	1	0	0	0	0	0	0	0	0	1	0	0	0	0	1	0	1	0
HB	meHB07	1	0	0	1	1	0	1	0	0	1	0	1	0	0	1	0	0	1	0	0	0	0	1	0	0	0	0	0	0	0	0	0	0	1	0	0	0	0	1	0	1	0	0	0	0	1	0	0	0	1	0	1	0	0	1	0	1	0	1	0	0	1	0	1	0	1	0	1	0	1	0	1	0	0	0	0	1	0	1	0	0	0	1	0	1	0	1	0	1	1	0	1	0	0	1	0	0	1	0	1	0	1	0	1	0	0	0	0	0	1	1	0	0	1	0	0	0	0	1	0	1	0	1	0	1	0	0	1	0	0	0	1	0	1	0	1	0	0	1	0	1	0	1	0	0	0	1	0	1	1	0	0	1	0	1	0	1	0	1	1	0	1	0	0	1	0	1	0	1	0	0	1	1	0	0	1	0	1	0	0	1	0	0	0	1	1	0	0	0	0	0	0	1	0	0	1	0	0	1	0	0	1	0	1	0	0	1	1	0	0	1	1	0	0	1	1	0	1	0	1	0	1	0	1	0	0	0	1	0	1	0	1	1	0	0	1	0	1	0	1	0	1	1	0	0	0	1	0	1	0	0	1	0	1	0	1	0	0	1	0	0	0	1	0	1	1	0	1	0	0	1	0	0	0	0	1	0	1	0	0	0	1	0	0	1	0	1	0	1	0	0	0	1	1	0	0	1	0	0	0	1	0	0	0	0	0	1	1	0	1	0	1	0	1	0	1	0	1	0	1	0	0	1	1	0	1	0	1	0	0	1	0	1	0	1	0	0	0	1	0	0	1	0	0	1	0	1	0	1	0	1	0	1	1	0	0	1	0	0	1	0	1	1	0	0	0	1	0	1	0	1	0	0	0	1	1	0	0	1	0	1	0	1	0	1	0	0	1	0	0	0	0	1	0	0	1	0	0	1	0	0	0	0	0	1	0	1	0	1	0	0	0	1	0	1	0	0	0	0	1	0	0	0	1	0	0	1	0	0	0	0	1	0	0	0	0	0	0	0	1	0	0	0	0	0	0	1	0	0	1	0	1	0	0	0	0	1	0	1	0	0	0	0	0	1	0	1	0	1	0	1	0	1	0	0	1	0	0	0	0	1	0	0	0	1	0	0	0	0	0	1	0	0	1	0	0	0	0	0	1	0	0	0	1	0	0	1	0	1	0	1	0	0	0	0	0	0	0	0	1	0	0	0	1	0	1	0	0	0	0	0	0	0	1	0	0	1	0	0	0	0	0	0	1	0	1	0	0	0	0	0	0	0	0	0	0	0	0	0	0	0	0	0	0	0	0	0	0	1	0	0	0	0	0	0	0	0	1	0	0	0	0	1	0	1	0	0	0	0	1	0	0	0	1	0	0	0	1	0	0	0	0	0	0	0	0	0	0	0	0	0	0	0	0	0	0	0	1	0	0	0	0	0	0	0	0	0	0	0	0	1	0	0	1	0	0	0	0	0	0	0	0	0	0	0	1	0	0	0	0	0	0	1	0	0	0	0	0	0	0	0	0	0	0	0	0	0	1	0	0	0	1	0	0	0	0	0	0	0	0	0	0	0	0	0	0	0	0	1	0	0	0	0	0	0	0	0	0	0	0	0	0	0	0	0	0	1	0	0	0	0	0	0	0	0	0	0	0	0	0	0	0	0	0	0	0	1	0	0	1	0	0	0	0	0	0	0	0	0	1	0	1	0	0	0	0	0	0	0	0	1	0	0	1	0	1	0	0	1	0	0	0	0	0	0	1	0	0	0	0	0	0	0	0	0	0	0	0	0	0	0	0	0	0	0	1	0	0	0	0	0	0	0	0	0	1	0	1	0	1	0	1	1	0	0	1	0	1	0	1	0	1	0	1	0	1	0	0	1	0	1	0	1	0	1	0	0	0	1	0	1	0	1	0	0	1	0	0	1	0	0	1	0	0	0	0	0	1	0	1	0	0	1	0	0	1	0	0	1	0	0	1	0	0	1	0	0	0	1	0	1	0	1	0	0	1	0	1	0	1	0	0	1	0	0	1	0	0	0	1	0	1	0	1	0	0	1	0	1	0	1	0	1	0	0	1	0	0	1	0	1	0	0	1	0	0	0	0	0	1	0	1	0	0	0	0	1	0	0	1	0	0	0	1	0	0	1	0	0	0	1	0	0	0	1	0	0	1	1	0	0	1	0	0	0	1	0	1	0	0	0	0	1	0	1	1	0	0	0	0	1	0	0	0	1	0	1	0	1	0	1	0	0	1	0	0	0	0	1	0	0	1	0	0	1	0	1	1	1	0	0	0	1	1	0	1	0	1	0	1	0	1	0	1	0	1	0	1	0	0	1	0	1	0	1	0	0	0	0	1	1	0	0	1	0	0	1	0	1	0	1	0	1	0	0	0	1	1	0	0	0	1	0	0	1	0	1	0	0	0	0	0	1	0	1	0	0	1	0	0	1	0	0	0	1	0	1	1	0	0	1	1	0	0	1	0	1	0	0	1	0	0	0	0	0	1	1	0	1	0	0	0	0	0	0	0	0	1	0	1	0	0	0	1	1	0	1	0	0	0	1	0	0	1	0	1	0	1	0	0	1	0	1	0	1	0	0	1	0	1	0	1	0	0	0	0	0	0	1	1	0	0	1	0	1	0	0	1	1	0	1	0	0	1	0	0	0	1	1	0	0	0	1	0	0	0	0	1	0	1	0	0	1	0	1	0	0	1	1	0	0	1	0	0	1	0	1	1	0	0	1	0	1	0	0	0	1	1	0	0	0	1	0	0	0	1	0	0	0	1	0	0	0	0	0	0	0	0	0	1	0	0	0	1	1	0	0	0	0	0	1	1	0	0	1	0	1	0	1	0	0	0	0	1	0	0	0	0	0	0	1	0	1	1	0	1	0	0	0	0	0	0	1	0	1	0	0	0	0	0	1	0	1	0	1	0	1	0	0	0	1	0	0	1	0	1	0	0	1	0	0	1	0	0	0	1	0	1	0	0	0	0	1	0	0	0	0	1	0	0	0	0	1	0	0	0	0	1	0	0	0	1	0	1	0	0	0	0	1	0	1	0	0	0	0	0	0	1	0	1	0	0	0	0	0	0	1	1	0	1	0	0	0	1	0	0	0	0	1	0	0	0	1	0	0	0	0	0	1	0	0	0	0	1	0	1	0	1	0	0	0	0	0	0	0	0	0	1	0	0	1	0	1	0	1	0	1	0	0	1	0	0	1	1	0	0	1	1	0	0	0	0	0	0	0	0	0	0	0	0	0	0	0	0	0	0	0	1	0	0	0	0	0	0	1	0	1	0	0	0	0	0	0	0	1	0	0	0	0	1	0	0	0	0	0	0	0	0	0	1	0	1	0	0	1	1	0	1	1	0	1	0	0	0	0	0	0	0	0	0	0	0	0	1	0	0	0	0	0	0	0	0	1	0	0	1	0	0	0	0	1	0	1	0	0	0	0	1	0	0	0	1	0	0	0	0	0	0	0	0	0	0	0	0	0	0	0	0	0	1	0	0	0	0	1	0	0	0	0	0	0	0	1	0	0	0	1	0	0	0	0	0	0	1	0	0	0	0	0	0	0	0	0	0	1	0	0	0	0	0	1	0	1	0	0	1	0	0	0	0	0	1	0	0	0	0	0	0	0	0	0	0	0	0	0	0	0	0	1	0	0	1	0	0	0	0	0	0	0	0	0	0	0	0	0	0	0	0	0	0	0	0	0	1	0	0	0	0	0	0	0	0	0	0	0	0	0	0	0	0	0	1	0	0	0	0	0	0	0	0	0	0	0	0	1	0	0	0	0	0	0	0	0	0	0	0	0	0	0	0	0	0	0	0	0	0	0	0	0	0	0	0	0	0	0	0	1	0	0	1	0	0	0	1	0	0	0	1	0	0	0	0	0	1	0	1	0	0	0	0	1	0	0	0	1	0	0	1	1	0	1	0	1	0	0	1	0	0	0	1	0	0	0	0	0	0	0	1	0	0	1	0	0	0	0	0	0	1	1	0	0	0	0	0	1	0	1	0	0	0	1	0	0	1	1	0	0	1	1	0	1	0	1	0	1	0	1	1	0	0	0	1	0	1	0	1	0	0	0	1	0	1	0	0	0	0	0	0	1	0	0	0	0	1	1	0	0	1	0	1	1	0	1	0	1	0	0	0	0	0	1	0	0	1	0	1	0	0	0	1	0	0	0	1	0	0	0	1	0	0	0	1	0	0	0	1	0	1	0	1	0	0	0	1	0	1	0	1	1	0	0	0	0	1	0	0	1	0	0	1	1	0	1	0	1	0	0	0	0	1	0	1	1	0	1	0	0	0	1	0	0	1	1	1	0	0	1	0	0	0	0	1	0	1	0	1	1	0	0	1	1	0	1	0	0	0	0	0	1	1	0	1	0	1	0	0	1	0	0	0	0	1	1	0	0	0	0	1	0	1	0	0	0	0	0	1	0	0	0	0	0	0	0	0	0	1	0	0	0	1	0	0	0	1	0	0	1	0	0	0	1	0	1	0	1	0	1	0	0	0	0	0	0	0	0	0	0	0	0	0	0	0	1	0	0	0	0	0	0	1	0	0	0	0	0	0	0	0	0	0	0	0	0	0	0	0	0	0	0	0	0	0	0	0	0	0	0	0	0	0	0	0	0	0	0	0	0	0	0	0	0	0	0	0	0	0	0	0	0	0	0	0	0	0	0	0	0	0	0	0	0	0	0	0	0	0	0	0	0	0	0	0	0	0	0	0	0	0	0	0	0	0	0	0	0	0	0	0	0	0	0	0	1	1	1	1	0	0	0	0	0	0	0	0	0	0	0	0	0	0	0	0	1	0	0	0	0	0	0	0	0	0	0	0	0	0	0	0	0	0	0	0	0	0	0	0	0	0	0	0	0	0	0	0	1	0	0	0	0	0	0	0	0	0	0	0	1	0	0	0
HB	meHB08	1	0	1	0	1	0	1	0	0	1	0	1	0	1	0	1	0	1	0	0	0	0	1	0	1	0	0	1	1	0	0	0	0	1	0	0	1	0	1	0	0	0	1	0	0	0	0	0	0	1	0	1	0	1	0	0	1	0	0	0	0	1	0	1	0	1	0	1	0	1	0	1	1	0	0	0	1	0	1	0	0	0	1	0	1	0	1	0	1	1	0	1	0	0	1	0	1	0	0	1	0	1	0	1	0	0	0	0	0	1	0	0	0	1	0	1	0	0	1	0	1	0	1	0	0	1	0	1	0	0	0	1	0	1	0	1	0	1	0	0	1	0	1	0	0	1	0	0	1	1	0	0	0	1	0	0	1	0	1	1	0	1	0	0	1	0	1	0	1	0	0	1	1	0	0	0	1	1	0	0	0	0	1	0	1	1	0	0	0	0	0	0	1	1	0	1	0	0	1	0	0	1	0	1	0	1	0	1	0	1	0	1	0	0	1	1	0	1	0	1	0	1	0	0	0	0	0	1	0	1	0	1	0	1	0	1	0	1	0	1	0	1	0	1	0	0	1	0	1	0	0	1	0	1	0	1	0	0	1	0	0	0	0	1	0	1	0	1	0	0	1	0	0	0	1	0	1	0	1	0	0	0	1	0	1	0	1	0	1	0	0	0	1	0	0	0	1	1	0	1	0	0	0	0	0	1	0	0	0	1	1	0	0	1	0	1	0	0	0	1	0	1	0	1	0	1	0	1	0	1	0	0	1	0	1	0	0	0	1	0	0	0	0	0	1	0	0	0	1	0	1	1	0	1	0	0	1	0	0	1	0	1	0	0	0	0	1	0	1	0	1	0	0	0	1	0	0	0	1	0	1	0	1	0	1	0	0	1	0	0	0	0	1	0	0	1	0	0	1	0	0	0	0	0	1	0	1	0	0	0	0	1	0	0	0	0	0	0	0	0	1	1	0	0	1	0	1	0	0	0	0	1	0	0	0	0	0	0	0	1	0	1	0	0	0	0	1	0	0	1	0	0	1	0	0	0	1	0	1	0	0	0	0	0	1	0	0	0	1	0	1	0	0	0	0	1	0	0	0	0	0	1	0	0	1	0	0	0	0	0	1	0	0	1	0	0	0	0	0	0	0	0	0	0	0	1	0	0	0	0	0	0	0	0	0	0	0	0	0	0	0	0	0	1	0	1	0	0	0	0	0	0	0	1	0	0	0	0	0	0	0	1	1	0	0	1	0	0	0	0	0	0	0	0	0	0	0	0	0	0	0	0	0	0	0	0	0	0	0	0	0	0	0	0	0	0	0	0	0	0	0	0	1	0	0	0	0	0	0	1	0	0	0	0	0	0	0	0	0	0	0	0	0	0	0	0	0	0	0	0	0	0	0	0	0	0	0	0	0	0	0	0	0	0	0	0	0	0	0	0	0	0	0	0	0	0	0	0	0	0	0	0	0	0	0	0	0	0	0	0	0	0	0	0	0	0	0	0	0	0	0	0	0	1	0	0	0	0	0	0	0	1	0	0	0	0	0	0	0	0	0	0	0	0	0	0	0	0	1	0	0	0	0	0	0	0	0	0	0	0	0	0	0	0	0	0	1	0	0	0	0	0	0	0	0	0	0	0	0	0	0	0	0	0	0	0	0	0	0	0	0	0	0	0	0	0	0	0	0	0	0	0	0	0	0	0	0	0	0	0	0	0	0	0	0	0	0	0	0	0	0	0	0	0	0	0	0	0	0	0	0	0	0	0	0	0	0	0	0	0	0	0	0	0	0	0	0	0	0	0	0	0	0	0	0	0	0	1	0	1	0	0	1	0	0	1	0	1	0	1	0	0	0	1	0	1	0	0	1	0	1	0	1	0	1	0	0	0	1	0	1	0	1	0	0	1	0	1	1	0	0	1	0	1	0	0	0	1	0	1	0	1	0	0	0	1	0	0	1	0	0	1	0	0	1	0	1	0	1	0	1	0	0	1	0	1	0	1	1	0	0	0	1	0	0	1	0	0	0	0	1	1	0	1	0	0	1	0	1	0	1	0	1	0	0	1	0	0	1	0	1	0	0	1	0	1	0	1	0	1	0	1	0	0	0	0	1	0	0	1	0	0	0	1	0	1	1	0	1	0	0	1	0	0	1	0	0	1	0	1	0	0	1	0	0	1	0	1	0	0	0	1	0	0	1	0	1	0	1	0	1	0	0	0	1	0	0	0	1	0	1	0	0	1	0	1	0	0	1	0	0	1	0	0	1	0	1	0	1	0	0	0	1	1	0	1	0	1	0	1	0	1	1	0	0	0	0	1	0	0	0	0	1	0	1	0	0	0	0	1	0	0	0	1	0	0	0	0	1	0	1	0	1	0	1	0	1	0	0	0	1	0	0	1	0	0	1	0	0	0	0	0	1	0	1	0	0	1	0	0	1	0	0	0	1	0	1	1	0	1	0	0	1	0	1	0	0	0	0	1	0	0	0	0	0	1	0	0	1	0	0	0	0	0	0	0	1	0	0	1	1	0	0	1	0	0	1	0	0	0	1	0	0	1	0	1	0	1	0	0	1	0	1	0	1	1	0	1	0	1	0	1	0	1	0	0	0	0	1	1	0	0	0	0	1	0	0	0	0	0	1	0	0	1	0	0	0	1	1	0	0	0	1	0	0	0	0	1	0	0	0	0	0	0	1	0	0	1	0	0	0	1	0	0	1	0	0	1	0	0	1	1	0	0	0	0	1	0	0	0	0	1	0	0	1	0	0	0	0	0	0	0	0	0	0	0	0	0	0	1	0	0	0	1	1	0	0	0	0	0	1	1	0	0	1	0	1	0	0	0	0	1	1	0	0	0	0	0	0	1	0	0	1	0	0	1	0	0	0	0	1	0	1	0	1	0	0	0	0	0	1	0	1	0	0	1	0	0	0	0	0	1	0	0	1	0	0	0	1	0	0	1	0	0	0	0	0	0	0	0	0	0	0	0	0	0	0	1	0	0	0	0	0	1	0	0	0	1	0	0	0	1	0	0	0	0	1	0	1	0	0	0	0	0	0	0	0	1	0	1	0	0	0	0	0	0	0	1	0	1	0	0	0	1	0	0	0	0	0	0	0	1	0	0	0	0	0	0	0	0	0	0	1	0	0	0	1	1	0	0	0	1	0	0	0	0	0	1	0	0	1	0	0	0	0	0	0	1	0	0	0	0	1	0	1	0	1	1	0	0	0	0	0	0	0	0	0	0	0	0	0	0	0	0	0	0	0	1	0	0	0	0	0	0	1	0	0	1	0	0	0	0	0	0	1	0	0	0	0	1	0	0	0	0	0	0	1	0	0	1	1	0	0	0	1	1	0	1	0	0	1	1	0	0	0	0	0	0	0	0	0	1	0	0	0	0	0	0	0	0	0	0	0	0	0	1	0	0	0	0	0	0	0	0	0	0	0	1	0	0	0	1	0	0	0	1	0	0	0	0	0	1	0	0	0	0	0	0	0	0	0	0	0	0	1	0	0	0	0	0	0	0	1	0	0	0	0	0	0	0	0	0	0	0	1	0	0	0	0	0	0	0	0	0	0	0	0	0	0	0	0	0	1	0	0	1	0	0	0	0	0	0	0	0	0	1	0	0	0	0	0	0	0	1	0	0	0	0	0	0	0	0	0	1	0	0	0	0	0	0	0	0	1	0	0	0	0	0	0	0	0	0	0	0	0	0	0	0	0	0	0	0	0	0	0	0	1	0	0	0	0	0	0	0	0	0	0	0	0	0	0	0	0	0	0	0	0	0	0	0	0	0	0	0	0	0	0	0	0	0	0	0	0	0	0	0	0	0	0	0	0	0	0	0	1	1	1	0	0	1	0	0	1	0	0	0	0	1	0	1	0	0	0	1	0	1	0	0	1	1	0	0	0	0	1	0	0	1	0	0	1	0	1	0	0	1	0	0	0	1	0	0	0	0	0	0	0	1	0	0	0	0	1	0	1	0	0	1	0	1	1	0	0	1	0	0	1	0	0	0	0	1	1	0	1	0	0	1	1	0	1	0	1	1	0	0	1	0	0	0	0	1	0	1	0	1	0	0	1	0	1	0	0	0	1	0	0	0	1	0	0	0	1	0	1	0	1	0	1	0	1	0	1	1	0	0	0	0	1	0	1	0	0	0	0	1	1	0	0	0	0	0	0	1	0	0	0	1	0	0	0	1	0	0	1	0	0	1	1	0	1	0	1	0	0	0	0	1	1	0	0	0	0	1	0	0	0	0	1	0	0	0	1	0	1	0	0	0	1	0	0	0	0	1	1	0	0	0	1	0	0	1	1	1	0	1	0	0	0	0	0	0	0	1	1	0	0	0	0	1	1	0	0	0	0	0	0	0	1	1	0	0	0	1	0	0	1	0	0	0	0	0	1	0	0	0	0	0	0	0	1	0	0	0	0	0	0	0	1	0	0	0	0	0	0	1	0	0	0	0	0	0	0	0	0	0	0	0	0	0	0	0	0	0	0	0	0	0	0	0	1	0	0	1	0	0	0	0	0	0	0	0	1	0	0	0	0	0	0	1	0	0	0	0	0	1	0	0	0	0	0	0	1	0	0	0	0	0	0	0	0	0	0	0	0	0	0	0	1	0	0	0	0	0	0	0	0	0	0	0	0	0	0	0	0	0	0	0	0	0	0	0	0	0	0	0	0	0	0	0	0	0	0	0	0	0	0	1	0	0	0	0	0	0	0	0	0	0	0	0	0	0	0	0	0	0	1	0	0	0	0	0	1	0	1	0	0	0	0	0	0	0	0	0	0	0	1	0	0	1	0	0	1	0	0	0	0	0	0	0	1	0	0	1	1	1	0	0	0	0	0	0	1	0	1	0	0	0	1	0	0	0	1	1	0	0	0	0	0	0	0	1	0	0	0	0	1	0	0	0
HB	meHB09	1	0	1	0	1	0	1	0	0	1	0	1	0	0	1	0	0	1	0	0	0	0	1	0	0	0	0	0	0	0	0	0	0	1	1	0	0	0	0	0	1	1	0	0	0	1	0	0	0	1	0	1	0	0	0	0	1	0	1	0	0	1	0	1	0	1	0	1	0	1	0	1	0	0	0	1	0	0	1	0	0	0	1	0	1	0	1	0	1	1	0	0	1	0	1	0	0	0	0	1	0	1	0	1	0	0	1	0	0	1	1	0	0	1	1	0	1	0	1	0	1	0	1	0	0	1	0	0	1	0	0	1	0	1	0	1	0	0	0	1	1	0	1	0	0	0	1	0	1	1	0	0	1	0	1	0	1	0	1	1	0	1	0	0	1	0	1	1	0	0	0	1	1	0	0	1	0	0	0	0	0	0	1	0	1	1	0	0	0	0	0	1	1	1	0	1	0	0	1	0	0	1	0	1	0	1	0	1	0	1	0	1	0	0	1	1	0	1	0	1	0	1	0	0	0	0	0	1	0	1	0	1	1	0	0	1	0	1	0	1	1	0	1	0	0	0	1	0	1	0	0	1	0	1	0	1	0	0	1	0	0	0	0	1	0	1	0	1	0	0	1	0	0	0	1	0	1	0	0	0	0	0	1	0	1	0	1	0	1	0	0	0	1	0	0	0	1	0	0	0	0	0	0	0	0	0	0	1	0	1	0	0	1	0	1	0	1	1	0	1	0	1	0	1	0	1	0	1	0	0	1	0	0	1	1	0	0	1	1	0	1	0	0	0	1	0	0	1	0	0	1	0	1	1	0	0	1	0	0	1	0	1	0	0	0	0	1	0	1	0	1	0	0	0	1	0	0	0	1	0	1	0	1	1	0	0	0	1	0	0	0	0	1	0	0	1	0	0	1	0	0	0	0	0	1	0	1	0	0	0	0	1	0	0	1	1	0	0	1	1	0	1	0	1	0	0	1	0	0	0	0	1	0	0	0	1	0	0	0	1	0	1	0	0	0	0	0	0	0	1	0	0	1	0	0	0	1	0	1	0	0	0	0	0	1	0	0	0	0	0	1	0	0	1	0	1	0	0	0	0	0	1	0	0	1	0	0	0	0	0	0	0	0	1	0	0	1	0	0	0	0	0	0	1	0	1	1	0	1	0	0	0	1	0	0	0	0	0	0	0	1	0	0	1	0	1	1	0	0	1	0	0	0	1	0	0	1	0	0	0	0	1	1	0	0	1	0	0	0	0	0	0	0	0	0	0	0	0	0	0	0	0	0	0	0	0	0	0	1	0	0	0	0	0	0	0	0	0	0	0	0	0	1	0	0	0	0	0	0	0	0	0	0	0	0	0	0	1	0	0	0	0	0	0	0	0	0	0	0	0	0	0	0	0	0	0	0	1	0	0	0	0	0	0	0	0	0	0	0	0	0	0	0	0	0	0	0	0	0	0	0	0	0	1	0	0	0	0	0	0	0	0	1	0	0	0	0	0	0	0	0	1	0	1	0	0	0	0	0	0	0	1	0	0	0	0	0	0	0	0	0	0	0	0	0	0	0	0	1	0	0	0	0	0	0	0	0	0	0	0	0	0	0	0	0	0	0	0	0	0	0	0	0	0	0	0	0	0	0	0	0	0	0	0	0	0	0	1	0	1	0	0	0	0	0	0	0	0	0	1	0	1	0	0	0	0	0	0	0	0	0	0	1	0	0	0	0	0	0	0	0	0	0	0	0	0	0	0	0	0	0	0	0	0	0	0	0	0	0	0	0	0	0	0	0	0	0	0	0	0	0	0	0	0	0	0	0	1	0	1	0	1	0	1	0	1	0	1	0	1	0	0	0	1	0	1	0	0	1	0	1	0	1	0	1	0	0	0	1	0	1	0	1	0	0	1	0	1	1	0	0	1	1	0	0	0	0	1	0	1	0	1	0	0	0	1	0	0	1	0	0	1	0	0	1	0	1	0	1	0	1	1	0	1	0	1	0	1	1	0	0	0	1	0	1	0	1	0	0	0	1	1	0	1	0	0	1	0	1	0	1	0	1	0	0	1	0	0	1	0	1	0	0	1	0	1	0	1	0	1	0	1	0	0	0	1	0	0	0	1	0	0	0	1	0	1	1	0	1	0	0	1	0	0	1	0	0	1	1	0	1	0	0	1	0	1	0	1	0	0	0	0	1	0	1	0	1	0	0	0	1	0	0	0	1	0	1	0	1	0	1	0	0	1	0	0	0	0	1	0	0	1	0	0	1	0	1	0	1	0	0	0	1	1	0	1	0	1	0	1	0	1	1	0	0	0	0	1	0	0	1	0	1	0	1	1	0	0	0	1	1	0	0	1	0	0	1	0	1	0	1	0	1	0	1	0	1	1	0	0	0	1	1	1	0	0	1	0	0	0	1	0	0	1	1	0	0	1	0	0	1	0	0	0	1	0	1	1	0	0	1	0	1	0	1	0	0	0	0	1	0	0	0	0	1	0	1	0	1	0	0	0	0	0	0	0	1	0	0	1	1	0	0	1	0	0	0	1	0	0	1	0	0	1	0	1	0	1	0	0	1	0	1	0	1	0	1	1	0	1	0	1	0	1	0	0	0	0	1	1	0	0	1	0	1	0	0	1	0	1	0	0	0	1	0	0	0	1	1	0	0	0	1	0	0	0	0	1	0	1	0	0	1	0	1	0	0	1	1	0	0	1	0	0	1	0	0	1	0	0	1	0	1	0	0	0	1	0	0	0	0	1	0	0	0	1	0	0	0	1	0	0	0	0	0	0	0	0	0	1	0	0	0	1	1	0	0	0	0	1	0	0	0	0	1	0	1	0	0	0	0	0	1	0	0	0	0	0	0	1	0	0	1	1	0	1	0	0	0	0	0	0	1	0	1	0	0	1	0	0	1	0	1	0	0	1	1	0	0	1	0	1	0	0	0	0	0	0	1	0	0	1	0	0	0	0	0	1	1	0	0	0	1	1	0	0	0	0	0	0	0	0	0	1	0	0	0	1	0	0	0	1	0	0	0	0	0	0	1	0	1	0	0	0	0	0	1	1	0	1	0	0	0	0	0	0	1	1	0	1	0	0	0	1	0	0	0	0	1	0	0	1	0	0	0	0	1	0	0	0	0	0	0	1	0	0	1	0	0	0	0	0	0	0	0	0	0	0	0	0	0	0	0	0	0	0	0	0	0	0	0	0	0	0	0	0	0	0	0	0	0	0	0	0	0	0	1	0	0	0	0	0	0	0	0	0	0	0	0	0	0	1	0	0	0	0	0	0	0	0	0	0	0	0	0	0	0	0	0	0	0	0	0	0	0	0	0	0	1	0	0	0	0	0	0	0	0	0	0	0	0	0	0	0	0	0	0	0	0	0	0	0	0	0	0	0	0	0	0	0	0	0	0	0	0	0	0	0	0	0	0	0	0	0	0	0	0	0	0	0	0	0	1	0	0	0	0	0	0	0	0	0	0	0	0	0	0	0	0	0	0	0	0	0	0	0	0	0	0	0	0	0	0	0	0	0	1	0	0	0	0	0	0	0	0	0	0	0	0	0	0	0	0	0	0	0	0	0	0	0	0	0	0	0	0	0	0	0	0	0	0	0	0	0	0	0	1	0	0	0	0	0	0	0	0	0	0	0	0	0	0	0	0	0	0	0	0	0	0	0	0	0	0	0	0	0	0	0	0	0	0	0	0	0	0	0	0	0	0	0	0	0	0	0	0	0	0	0	0	0	0	0	0	0	0	0	0	0	0	0	0	0	0	0	0	0	0	0	0	0	0	0	0	0	0	0	0	0	0	0	0	0	0	0	0	0	0	0	0	0	1	0	0	0	0	1	0	1	0	1	0	0	0	1	0	0	0	1	0	1	0	0	0	1	0	1	0	0	0	0	1	0	0	0	1	0	0	0	0	0	1	0	1	0	0	1	0	0	0	0	1	0	0	0	0	0	0	1	0	1	0	0	0	1	1	0	0	1	0	0	1	0	0	0	1	0	1	0	0	0	0	0	0	1	1	0	0	1	1	0	1	0	1	0	1	0	1	0	0	0	0	1	0	1	0	1	0	0	0	1	0	1	0	0	0	0	0	0	1	0	1	0	0	1	0	1	0	1	0	1	0	1	1	0	1	0	0	0	1	0	0	0	0	0	0	1	1	1	0	0	0	0	0	1	0	0	0	1	0	0	0	1	0	0	1	0	0	1	0	1	1	0	0	1	0	1	0	1	1	0	0	0	1	1	0	1	0	0	1	0	1	0	1	0	1	0	0	1	1	0	0	0	0	1	1	0	0	0	0	1	0	1	1	0	0	0	1	0	0	0	0	1	0	1	0	1	1	0	0	0	1	0	1	0	0	0	0	0	1	1	0	0	0	1	1	0	1	0	0	0	1	0	0	1	0	0	0	0	0	0	1	1	0	1	0	0	0	0	1	0	0	0	0	0	0	1	0	0	0	0	0	0	0	1	0	0	0	0	0	0	0	0	0	0	0	0	0	0	0	0	0	0	0	0	0	0	0	0	0	0	0	0	1	0	0	0	0	0	1	1	0	0	0	0	0	0	0	0	0	0	0	0	0	0	0	1	0	0	0	0	0	0	1	0	1	0	0	0	0	0	0	0	0	0	0	0	0	1	0	0	0	0	0	0	0	0	0	0	0	0	0	0	0	0	0	0	0	0	0	0	0	0	0	0	0	0	0	1	0	0	0	0	0	0	0	0	0	0	0	0	0	1	0	0	0	0	1	0	0	0	0	0	1	0	1	0	0	0	0	0	0	0	0	0	0	0	0	0	0	1	0	0	0	0	0	0	0	0	0	0	0	0	0	0	1	0	1	0	0	0	0	0	0	0	1	0	0	0	0	0	0	0	0	0	1	0	0	0	0	0	0	1	0	0	0	0	0	0	0	0
HB	meHB10	1	0	0	1	1	0	1	0	0	1	0	1	0	1	0	1	0	1	0	0	0	0	1	0	0	0	0	0	0	0	0	0	0	1	0	0	1	0	1	0	0	1	0	0	0	1	0	0	0	0	0	1	1	0	1	0	1	0	0	0	0	1	0	1	0	1	0	1	0	1	0	1	1	0	0	1	0	0	1	0	0	0	1	0	1	0	1	0	1	1	0	1	0	0	1	0	0	0	1	0	1	0	0	0	0	0	1	0	0	1	1	0	0	1	1	0	1	0	1	0	1	0	1	0	0	1	0	1	0	0	0	1	0	1	0	1	0	0	1	0	1	0	1	0	1	0	1	0	1	1	0	0	0	1	0	0	1	0	1	1	0	1	0	0	1	0	1	0	1	0	0	1	1	0	0	0	1	1	0	0	0	0	0	0	1	0	1	0	0	0	0	1	1	0	0	1	0	0	1	0	0	1	0	1	0	1	0	1	0	0	0	1	0	0	1	1	0	1	0	1	0	1	0	0	0	0	0	1	0	1	1	0	1	0	0	1	0	1	0	1	1	0	1	0	0	0	1	0	1	0	0	1	0	1	0	1	0	0	1	0	0	0	0	0	0	0	0	1	0	0	1	0	0	0	1	0	0	1	0	0	0	1	0	0	0	0	1	0	1	0	0	0	1	0	0	0	1	0	0	1	0	0	0	0	1	0	0	0	0	1	1	0	1	0	0	1	0	0	0	1	0	1	0	1	0	1	0	0	0	1	0	0	1	0	1	0	1	0	1	1	0	0	0	0	1	0	0	0	1	1	0	1	0	1	0	0	1	0	0	1	0	1	0	0	0	0	1	0	1	1	0	0	0	0	1	0	0	0	1	0	1	0	1	1	0	0	0	1	0	0	0	0	1	0	0	1	0	0	1	0	0	0	0	0	1	0	0	0	0	0	0	1	0	0	1	0	0	0	0	0	0	1	0	0	1	0	0	0	0	0	0	1	0	0	0	0	0	0	0	1	0	0	0	0	0	0	1	0	0	1	0	0	1	0	0	0	1	0	1	0	0	0	0	0	0	0	0	0	1	0	1	0	0	0	0	1	0	0	0	1	0	0	0	0	1	0	0	0	0	0	0	0	0	1	0	0	0	0	0	1	0	0	0	0	0	0	1	0	0	0	0	0	0	0	0	0	0	0	0	0	1	0	0	1	0	1	0	0	0	0	0	0	0	1	0	0	0	0	0	0	0	0	1	0	0	0	0	0	0	0	0	0	0	0	0	0	0	0	0	0	0	0	0	0	0	0	0	0	1	0	0	0	0	0	0	0	0	0	0	1	0	0	1	0	0	0	0	0	0	1	0	0	0	0	0	0	0	0	0	0	0	0	0	0	0	0	0	0	0	0	0	0	0	0	0	0	0	1	0	0	0	0	0	0	0	0	0	0	0	0	1	0	0	0	0	0	0	0	0	0	0	0	0	0	0	0	0	0	0	0	0	0	0	0	0	0	0	0	0	0	0	0	0	1	0	0	0	0	0	0	0	1	0	0	0	0	0	0	0	0	0	0	0	0	0	0	0	1	0	0	0	0	0	0	0	0	0	0	0	0	0	0	0	0	0	0	0	0	0	0	0	0	0	0	0	0	0	0	0	0	0	0	0	0	0	1	0	1	0	1	0	0	0	0	0	0	0	1	0	1	0	1	0	0	0	0	0	0	0	1	0	0	0	0	0	0	0	0	1	0	0	0	0	0	0	0	0	0	0	0	0	0	0	0	0	0	0	0	0	0	0	0	0	0	0	0	0	0	0	0	0	0	0	0	0	0	0	0	0	1	0	1	0	1	0	1	0	1	1	0	0	1	0	1	0	1	0	0	1	0	1	0	1	1	0	0	0	0	1	1	0	1	0	0	0	1	0	1	1	0	1	0	1	0	0	0	1	0	1	0	0	1	0	0	0	1	0	0	1	0	1	0	0	0	1	0	1	0	1	1	0	0	1	0	0	1	0	1	1	0	0	0	1	0	1	0	0	0	0	1	0	1	1	0	0	0	1	0	1	0	1	0	1	0	1	0	0	0	1	0	1	0	0	1	1	0	0	1	1	0	0	1	0	0	1	0	0	0	0	1	0	0	0	1	0	1	1	0	1	0	1	0	0	0	1	0	0	1	1	0	0	0	1	0	0	1	0	0	0	0	0	1	0	0	1	1	0	0	0	0	1	0	0	0	1	0	1	0	1	0	1	0	0	1	0	1	0	1	0	0	0	1	0	0	1	0	1	0	1	0	0	1	0	0	0	1	0	1	0	1	0	1	1	0	1	0	1	0	1	0	1	1	0	0	1	0	0	0	0	1	1	0	0	1	0	0	0	1	0	0	1	0	1	0	0	0	1	1	0	0	1	0	1	1	0	0	1	0	0	0	1	0	0	1	1	0	0	1	0	0	1	0	0	1	0	1	0	1	0	1	0	0	1	0	1	0	1	0	0	1	0	0	0	0	1	0	0	1	1	0	0	0	0	0	1	0	0	1	0	1	1	0	0	1	1	0	1	0	0	0	1	0	0	1	0	1	0	1	0	0	1	0	1	1	0	1	0	1	0	1	0	1	0	1	0	1	0	0	1	1	0	0	1	0	1	0	0	0	1	0	0	0	0	1	0	0	1	0	1	0	0	0	1	0	1	0	0	1	0	1	0	0	1	0	1	0	1	0	1	0	0	1	0	0	1	0	0	1	0	0	1	1	0	0	1	0	1	0	0	0	1	0	0	0	0	1	0	0	0	1	0	0	0	0	0	0	0	0	0	1	0	0	0	1	1	0	0	0	0	1	0	0	0	0	1	0	1	0	0	0	0	0	1	0	0	0	0	0	0	1	0	0	1	0	1	0	0	0	0	0	0	0	1	0	1	0	0	0	0	0	1	0	1	0	1	0	1	0	0	0	0	1	0	1	1	0	0	0	1	0	0	1	0	1	0	0	0	1	0	0	0	0	1	0	0	0	0	1	0	0	0	0	1	0	0	0	0	1	0	0	0	1	0	1	0	0	0	0	1	0	0	0	0	0	0	0	1	1	0	0	0	0	0	0	0	0	0	1	0	1	0	0	0	1	0	0	0	0	1	0	0	0	0	0	0	0	1	0	0	0	1	0	1	0	0	0	1	1	1	1	1	1	0	0	0	0	0	1	0	0	1	1	0	0	1	0	1	0	0	0	0	0	1	1	0	1	0	1	0	0	0	0	0	0	0	0	0	0	0	0	0	0	0	0	1	0	0	0	0	0	0	0	0	0	1	0	1	0	1	0	0	0	0	0	0	0	0	0	0	1	0	1	0	0	0	1	0	0	1	0	1	0	0	0	1	1	0	0	1	0	1	0	0	0	0	0	0	0	0	1	0	0	0	0	0	0	0	0	0	0	0	0	0	0	0	1	0	1	0	0	1	0	0	1	0	0	0	0	1	0	0	1	0	0	0	0	0	0	0	0	0	0	0	0	0	0	0	0	0	1	0	0	0	0	1	0	0	0	0	0	1	0	1	0	0	0	0	0	0	0	0	0	0	0	0	0	0	0	0	0	0	0	0	0	0	0	0	0	0	0	0	0	1	0	0	0	0	0	0	0	0	0	0	0	0	0	0	0	0	0	0	0	0	0	0	0	0	0	0	0	0	0	0	0	0	0	0	0	0	0	0	0	0	0	0	0	0	0	0	0	0	0	0	1	0	0	0	0	0	0	0	0	0	0	0	0	0	0	0	0	0	0	0	0	0	0	0	0	0	0	0	0	0	0	0	0	0	0	0	0	0	0	0	0	0	0	0	0	0	0	0	0	0	0	0	0	0	0	0	0	0	0	0	0	1	1	1	0	0	1	1	0	1	0	0	0	0	1	0	1	0	0	0	1	0	1	0	0	0	1	0	0	0	0	1	0	0	1	1	0	0	0	1	0	0	1	0	0	0	1	0	0	0	1	0	0	1	0	1	0	0	0	0	0	0	0	0	1	0	1	1	0	0	1	0	0	1	0	0	0	0	1	0	1	1	0	0	1	1	0	1	0	1	1	0	0	1	0	0	1	0	1	0	1	0	1	0	0	1	0	1	0	0	0	1	0	0	0	1	0	0	0	1	0	1	0	0	1	1	0	1	0	1	1	0	0	0	0	1	0	0	0	0	0	0	1	0	1	0	0	0	0	1	1	0	0	0	1	0	0	0	1	0	0	1	0	0	1	1	0	1	0	1	0	0	1	0	1	1	0	0	0	0	1	0	1	0	0	1	0	1	0	1	0	1	0	0	0	1	0	1	0	1	1	1	0	0	0	1	0	1	0	1	0	0	1	0	0	0	0	1	0	0	1	1	0	0	0	0	1	1	0	1	0	0	0	0	0	1	1	0	0	1	1	0	0	1	0	0	0	0	0	0	0	0	0	0	1	0	0	0	0	0	0	0	0	0	0	1	0	0	0	1	0	0	1	0	0	0	0	0	0	0	0	0	0	0	0	0	1	0	0	0	0	1	0	0	0	0	0	1	0	1	0	0	0	0	0	0	0	0	0	1	0	0	0	0	0	0	1	0	0	0	0	0	0	0	0	0	0	0	0	1	0	0	0	0	0	0	0	0	0	1	0	0	0	0	0	0	0	0	0	0	0	0	0	0	0	0	0	0	0	0	0	0	0	0	0	0	0	0	0	0	0	0	0	0	0	0	0	0	0	0	0	0	0	0	0	0	0	0	0	0	0	0	0	0	0	0	0	0	0	0	0	0	0	1	0	0	0	0	0	1	0	1	0	0	0	0	0	0	0	0	0	0	0	0	0	0	1	0	1	0	0	0	0	0	0	0	0	1	0	0	0	0	0	0	0	0	0	0	0	0	0	1	0	0	0	0	0	0	0	0	0	1	0	0	0	0	0	0	0	0	0	0	0	0	0	0	0
HB	meHB11	1	0	0	1	1	0	1	0	0	1	0	1	0	1	0	0	0	1	0	0	0	0	1	0	1	0	0	0	0	0	0	0	0	1	0	0	0	0	0	0	1	0	0	0	0	1	0	0	0	0	0	1	1	0	1	0	1	0	0	1	0	1	0	1	0	1	0	1	0	1	0	1	1	0	0	1	0	0	1	0	0	0	1	0	1	0	1	1	0	1	0	1	0	0	1	0	0	0	0	1	1	0	0	1	0	0	1	0	0	1	0	0	1	0	1	0	1	0	1	0	1	0	1	0	0	1	0	1	0	0	0	1	0	1	0	1	0	0	1	0	1	0	1	0	0	0	1	0	1	0	1	0	1	1	0	0	1	0	1	0	0	1	0	0	1	0	1	0	1	0	0	1	1	0	0	0	0	1	0	0	0	0	0	0	1	1	0	0	0	0	0	0	1	0	0	1	0	0	1	0	0	1	0	1	0	1	0	1	0	0	0	0	1	0	1	1	0	0	0	1	0	1	0	0	0	0	1	0	0	1	0	1	1	0	0	1	0	1	0	1	1	0	1	0	0	0	1	0	1	0	1	0	0	1	0	1	0	1	0	0	0	0	0	1	0	1	0	0	0	0	1	0	0	0	0	1	0	0	0	0	0	0	1	0	0	0	1	0	1	0	0	0	1	0	0	1	0	0	0	0	0	0	0	0	0	0	0	0	0	1	1	0	1	0	0	0	1	0	0	1	0	1	0	1	0	0	0	1	0	0	1	0	1	0	1	0	0	0	1	0	0	0	0	0	1	0	0	1	0	1	0	1	0	1	0	0	1	0	0	1	0	1	0	0	0	0	1	0	1	1	0	0	0	0	1	0	0	0	1	0	1	0	1	0	1	0	0	1	0	0	0	0	1	0	1	0	0	0	1	0	0	0	0	0	1	1	0	0	0	0	0	1	0	0	1	0	0	0	0	1	0	1	0	1	0	0	1	0	0	0	0	1	0	1	0	0	0	0	0	1	0	0	0	0	0	0	0	0	0	1	0	1	0	0	0	1	0	0	1	0	0	0	0	0	1	0	0	0	1	0	0	0	0	0	0	1	0	0	0	0	0	0	0	0	1	0	0	0	0	0	0	0	0	1	0	0	0	0	0	0	0	1	0	0	0	1	1	0	0	0	0	0	0	0	0	0	0	0	0	0	1	0	0	1	0	1	0	0	0	0	0	0	0	1	0	0	1	0	0	0	0	1	1	0	0	1	0	0	0	0	0	0	0	0	0	0	0	0	0	0	0	0	0	0	0	0	0	0	1	0	0	0	0	0	0	0	0	0	0	1	0	1	0	0	1	0	0	0	0	1	0	0	0	0	0	0	0	1	0	1	0	0	0	0	0	0	0	0	0	0	0	0	0	0	0	0	0	0	0	0	0	0	0	0	0	0	0	0	0	0	0	0	0	0	0	0	0	0	0	0	0	0	0	0	0	0	0	0	0	0	0	0	0	0	0	0	0	0	0	0	0	0	0	1	0	0	0	0	0	0	0	1	0	0	0	0	0	0	0	0	0	0	0	0	0	0	0	1	0	0	0	0	0	0	0	0	0	0	0	0	0	0	0	0	0	0	1	0	0	0	0	0	0	0	0	0	0	0	0	0	0	0	0	0	0	0	0	1	0	1	0	0	0	0	0	0	0	0	0	0	0	1	0	0	0	0	0	1	0	1	0	0	0	0	0	0	0	0	0	0	0	0	0	0	0	0	0	0	0	0	0	0	0	0	0	0	0	0	0	0	0	0	0	0	0	0	0	0	0	0	0	0	0	0	0	1	0	1	0	1	0	1	0	1	0	1	0	1	0	1	0	1	0	1	0	1	0	0	1	0	1	0	1	0	1	0	0	0	1	0	1	0	1	0	0	1	0	0	1	0	0	1	0	1	0	0	0	1	0	1	0	0	1	0	0	1	0	0	1	0	0	1	0	0	1	0	0	0	1	0	1	0	0	1	0	1	0	1	1	0	0	0	1	0	0	1	0	0	0	0	1	1	0	1	0	0	1	0	1	0	1	0	1	0	0	1	0	0	1	0	1	0	0	1	0	0	0	1	0	1	0	1	0	0	0	1	0	0	0	1	0	0	0	1	0	1	1	0	1	0	0	1	0	0	1	0	0	1	0	1	0	0	1	0	0	1	0	1	0	0	0	1	0	1	0	0	1	0	0	0	1	0	0	0	1	0	1	0	1	0	1	0	0	1	0	0	0	0	1	0	0	1	0	0	1	0	1	0	1	0	0	0	1	0	0	1	0	1	0	1	0	1	1	0	0	1	0	0	1	0	1	1	0	0	0	1	0	0	0	1	0	0	0	1	0	0	0	1	0	0	1	0	1	1	0	0	1	0	0	0	1	0	1	1	0	0	1	0	0	0	0	0	1	0	1	0	0	1	0	0	1	0	0	0	1	0	1	1	0	1	0	0	1	0	1	0	0	0	0	0	1	0	0	0	0	1	0	1	1	0	0	0	0	0	0	0	1	0	0	1	1	0	0	1	1	0	1	0	0	0	1	0	0	1	0	1	0	1	0	0	1	0	1	0	1	0	1	1	0	1	0	1	0	1	0	0	0	0	1	1	0	1	0	0	1	0	0	0	1	0	1	0	0	1	0	0	1	0	1	0	0	0	1	0	0	0	0	1	0	1	0	0	1	1	0	0	1	0	0	0	0	1	0	0	1	0	0	1	0	0	1	1	0	0	0	0	1	0	0	0	1	0	0	0	1	0	0	0	0	1	0	0	0	0	0	0	0	0	0	1	0	0	0	1	1	0	0	0	1	1	0	1	0	0	1	0	1	0	1	0	0	0	1	0	0	0	0	0	0	1	0	0	1	1	0	1	0	0	0	0	0	0	1	0	1	0	0	0	0	0	1	0	1	0	1	0	0	0	0	0	1	1	0	0	0	0	0	0	1	0	1	0	0	1	0	0	0	1	0	0	0	0	1	0	0	0	0	1	0	0	0	0	1	0	0	0	0	1	0	0	0	1	0	1	0	0	0	0	1	0	1	0	0	0	0	0	1	1	0	1	0	0	0	0	0	0	1	1	0	1	0	0	0	0	0	0	0	0	1	1	0	1	0	0	0	0	1	0	0	0	0	0	1	0	0	0	0	1	0	1	1	1	0	0	0	0	0	1	0	0	1	0	0	0	0	0	1	0	0	0	0	0	0	1	0	0	1	1	0	0	0	0	1	0	0	0	1	0	0	0	1	0	0	0	0	1	0	1	0	0	1	0	0	0	1	0	0	1	0	0	1	0	0	0	1	0	0	1	0	1	0	0	0	1	0	1	0	0	0	1	1	0	0	0	1	1	0	1	1	0	1	1	0	0	0	0	1	0	0	0	0	1	0	1	0	1	0	0	0	0	0	0	0	0	0	1	0	0	0	0	1	0	0	1	0	1	0	1	0	0	0	0	1	1	0	1	1	0	0	0	0	1	0	0	0	0	1	0	0	0	0	0	1	0	1	0	0	0	0	0	1	0	1	0	0	0	0	0	1	0	0	0	0	1	1	0	1	0	0	0	0	1	0	0	1	0	0	0	0	0	1	0	1	0	0	1	0	0	0	1	1	1	0	0	0	1	0	0	0	1	0	0	0	1	0	0	0	0	0	0	0	1	1	0	1	0	0	0	0	1	0	0	1	0	0	0	1	0	0	0	0	1	0	1	0	0	0	0	0	0	0	1	0	0	0	0	1	0	0	0	1	0	0	0	0	1	0	0	0	0	0	0	0	1	0	0	0	0	0	0	0	0	1	0	0	0	1	0	0	0	0	0	0	0	0	1	0	1	0	0	0	0	1	0	1	1	1	0	0	1	0	0	1	0	0	0	1	0	0	1	0	0	0	1	0	1	0	0	0	0	1	0	0	0	1	0	0	1	1	0	1	0	1	0	0	1	0	0	0	1	0	0	0	1	0	0	1	0	0	0	0	0	0	0	0	0	0	1	0	1	0	0	0	1	0	0	1	0	0	0	0	1	1	0	1	0	0	1	1	0	1	0	1	1	0	1	0	1	0	0	0	1	0	1	0	1	0	0	1	0	1	0	1	0	1	0	0	1	1	0	0	0	1	0	1	0	1	0	1	0	1	0	1	1	0	0	0	0	1	0	1	0	0	0	0	1	0	1	0	0	0	0	0	1	0	0	0	1	0	0	1	0	1	0	1	0	0	1	1	0	1	0	1	0	0	1	0	1	1	0	0	0	0	1	0	1	0	0	1	0	0	0	1	0	1	0	0	1	1	0	1	0	1	1	1	0	0	0	1	0	0	0	1	0	0	1	0	0	0	0	0	1	0	1	1	0	1	0	0	1	1	0	1	0	1	0	0	0	1	1	0	1	0	0	1	0	1	0	0	0	0	0	1	0	0	0	0	1	0	0	0	0	0	0	0	0	0	0	1	0	0	0	1	0	0	1	0	0	0	0	0	0	0	0	0	1	0	0	0	1	0	0	1	0	0	0	0	0	0	0	0	0	1	0	0	0	0	0	0	0	0	0	1	0	0	0	0	0	0	1	0	0	0	0	0	0	0	0	0	0	0	0	1	0	0	0	0	0	1	0	0	0	0	0	0	0	0	0	0	0	0	0	0	0	0	0	0	0	0	0	0	0	0	1	0	0	0	0	0	0	0	0	0	0	0	0	0	0	0	0	0	0	0	0	0	0	0	0	0	0	0	0	0	0	0	0	0	0	0	0	1	0	0	0	0	0	1	0	0	0	0	0	1	0	1	0	0	0	0	0	0	0	0	0	1	0	0	0	0	1	0	1	0	0	0	0	0	0	0	0	1	0	0	0	1	1	0	0	0	0	0	0	0	0	1	0	0	0	0	0	0	0	1	1	0	0	0	0	0	0	0	1	1	0	0	0	0	0	0	0
HB	meHB12	1	0	1	0	1	0	1	0	0	1	0	1	0	1	0	0	0	1	0	0	0	0	1	0	0	0	0	0	1	0	0	1	0	1	0	0	1	0	1	0	0	0	1	0	0	1	0	0	0	1	0	1	0	0	1	0	1	0	0	0	0	1	0	1	0	1	0	1	0	1	0	1	0	0	0	1	0	0	1	0	0	0	1	0	1	0	1	0	1	1	0	0	1	0	1	0	0	0	0	1	1	0	0	1	0	0	1	0	0	1	1	0	0	1	0	1	1	0	1	0	0	1	1	0	0	1	0	0	0	0	0	1	0	1	0	0	1	0	0	0	1	0	1	0	0	0	1	0	1	1	0	0	1	1	0	0	1	0	1	1	0	1	0	0	1	0	1	1	0	1	0	1	1	0	0	1	0	1	0	0	0	0	0	0	1	1	0	0	0	0	0	0	1	0	0	1	0	0	1	1	0	1	0	1	0	1	0	1	0	1	0	1	0	1	0	1	0	1	0	1	0	1	0	0	0	0	0	1	0	1	1	0	1	0	0	1	0	1	0	1	1	0	1	0	0	0	1	0	1	0	0	1	0	1	0	1	0	0	1	0	0	0	0	0	0	1	0	1	0	0	1	0	0	0	0	0	1	1	0	0	0	0	1	0	1	0	1	0	1	1	0	0	0	0	0	0	1	0	0	0	0	0	0	0	0	0	0	0	0	1	1	0	1	0	0	0	1	0	0	1	0	1	0	1	0	1	0	1	0	1	0	0	1	0	1	0	1	0	1	1	0	0	0	0	1	0	0	0	1	1	0	1	0	1	0	0	1	0	0	0	0	1	0	0	0	0	1	0	1	1	0	0	0	0	1	0	0	0	1	0	1	0	1	1	0	0	0	1	0	0	0	0	1	0	0	1	0	0	1	0	0	0	0	0	1	0	0	0	0	0	0	0	1	0	1	0	0	0	0	1	0	0	0	0	1	0	1	0	0	0	0	1	0	0	0	0	0	0	0	0	0	1	0	1	0	0	1	0	0	1	0	0	1	0	0	0	1	0	1	0	0	0	0	0	1	0	0	0	1	0	0	0	1	0	0	1	0	0	0	1	0	1	0	0	1	0	0	0	0	0	0	0	0	1	0	0	0	0	0	0	0	0	0	0	0	0	0	0	0	0	0	0	1	0	0	0	0	0	0	0	0	0	0	1	0	1	0	0	0	0	0	0	0	1	0	0	0	0	0	0	0	0	1	0	0	0	0	0	0	0	0	0	0	0	0	0	0	0	0	0	0	0	0	0	0	0	0	0	1	0	1	0	0	0	0	0	0	0	0	1	0	0	1	0	0	0	0	0	0	1	0	0	0	0	0	0	0	1	0	0	0	0	0	0	0	0	0	0	0	0	0	0	0	0	0	0	0	0	0	0	0	0	0	0	0	0	0	0	0	0	1	0	0	0	0	0	0	0	0	0	0	0	0	0	0	0	0	0	0	0	0	0	1	0	0	0	0	0	0	0	0	1	0	0	0	0	0	0	0	0	0	1	0	0	0	0	0	0	0	0	0	0	0	0	0	0	0	0	1	0	0	0	0	0	0	0	0	0	0	0	0	0	0	0	0	0	0	0	0	0	0	0	0	0	0	0	0	0	0	0	0	0	0	0	0	1	0	1	0	0	0	0	0	0	0	0	0	0	0	1	0	1	0	0	0	0	0	0	0	1	0	0	1	0	0	0	0	0	0	0	0	0	0	0	0	0	0	0	0	0	0	0	0	0	0	0	0	0	0	1	0	0	0	0	0	0	0	0	0	0	0	0	0	0	0	0	0	1	1	1	0	1	0	1	0	1	0	1	0	0	1	1	0	1	0	1	0	0	1	0	1	0	1	0	1	0	0	1	1	0	1	0	1	0	0	1	0	1	1	0	0	1	1	0	0	0	0	1	0	1	0	1	0	0	0	1	0	0	1	0	0	1	0	0	1	0	1	0	1	0	1	0	0	1	0	1	0	1	1	0	0	0	1	0	0	1	0	0	0	1	0	1	0	1	0	0	1	0	1	0	1	0	1	0	1	0	0	0	1	0	1	0	0	1	0	1	0	1	0	1	0	1	0	0	0	0	1	0	0	1	0	0	0	1	0	1	1	0	1	0	1	0	1	0	1	0	0	1	0	1	1	0	1	0	0	1	0	1	0	0	0	1	0	0	1	0	1	0	0	0	1	0	0	0	1	0	0	0	1	0	1	0	0	1	0	0	1	0	1	0	0	1	0	0	1	0	1	0	1	0	0	0	1	1	0	1	0	1	0	1	0	1	1	0	0	0	0	0	0	0	1	1	0	0	1	1	0	0	0	1	1	0	0	1	0	0	1	0	1	0	1	0	1	0	1	0	1	1	0	0	1	0	1	1	0	0	1	0	0	0	1	0	1	0	1	0	0	1	0	0	1	0	0	0	1	0	1	1	0	1	0	0	1	0	1	0	0	0	0	0	1	0	0	0	1	0	0	0	0	0	0	0	0	0	0	0	1	0	0	1	1	0	0	1	0	0	1	0	0	0	1	0	0	1	0	1	0	1	0	0	1	0	1	0	1	1	0	1	0	1	0	1	0	1	0	0	0	0	1	0	0	0	1	0	1	0	0	1	1	0	0	0	0	1	0	0	0	1	1	0	0	0	1	0	1	0	0	1	0	1	0	0	1	0	1	0	1	0	0	0	0	1	0	0	1	0	0	1	0	0	1	1	0	0	0	0	1	0	0	0	0	1	0	0	1	0	0	0	0	1	0	0	0	0	0	1	0	0	0	1	0	0	0	0	1	0	0	0	0	0	1	0	0	0	1	0	1	0	0	0	1	0	1	0	0	0	0	0	0	1	0	0	1	1	0	1	0	0	0	0	0	0	1	0	1	0	0	0	0	0	1	0	1	0	0	1	1	0	0	0	0	1	1	0	0	0	0	0	1	0	0	1	0	1	0	0	0	1	1	0	0	0	1	1	0	0	0	0	0	0	0	0	1	0	0	0	0	1	0	0	0	1	0	1	0	0	0	0	1	0	1	0	0	0	0	0	1	1	0	1	1	0	0	0	0	0	0	1	0	1	0	0	0	0	0	0	0	0	1	0	0	1	0	0	0	0	1	0	0	0	0	0	1	0	0	0	0	1	1	1	0	1	0	0	0	1	0	1	0	0	1	0	0	0	0	0	1	0	0	0	0	0	0	0	1	0	1	1	0	0	0	0	1	0	0	0	1	0	0	1	0	0	0	0	0	1	0	1	0	0	0	0	0	0	1	0	0	1	0	0	0	0	0	0	0	0	1	0	0	1	0	0	0	0	0	1	0	0	1	0	1	0	0	0	1	1	0	1	1	0	1	0	1	0	1	0	1	0	0	0	0	1	0	0	0	0	1	0	0	0	0	0	0	1	0	1	0	0	0	0	1	0	0	0	1	0	1	1	0	0	0	1	0	1	0	1	0	0	0	0	0	0	0	0	0	0	0	1	0	1	0	0	0	0	1	0	0	0	0	0	1	0	1	0	0	0	0	0	0	0	0	0	0	0	0	0	0	1	0	0	0	0	0	0	0	0	0	0	0	0	0	0	1	0	0	1	0	0	1	0	0	0	0	0	0	0	0	0	0	0	0	0	0	0	0	0	1	0	0	0	0	1	0	0	0	0	1	0	0	1	0	0	0	0	0	0	0	0	0	0	0	0	0	1	0	0	0	0	0	0	0	0	0	0	0	0	1	0	0	0	1	0	0	0	0	1	0	0	0	0	0	0	0	0	1	0	0	0	0	0	0	0	0	0	0	0	0	0	0	0	0	0	0	0	0	0	1	1	0	0	1	0	0	0	0	1	1	0	0	1	0	0	1	0	0	0	1	0	0	1	0	0	0	1	0	1	0	0	0	0	1	0	0	0	1	0	0	1	1	0	0	0	1	0	0	1	0	0	0	0	1	0	0	1	0	0	0	1	0	1	0	0	0	0	0	0	0	1	0	1	1	0	0	0	1	0	1	0	0	0	0	1	1	0	0	1	0	1	0	0	1	0	0	1	0	0	0	0	0	1	0	1	0	1	0	1	0	0	1	0	1	0	0	0	1	0	0	0	1	0	0	0	1	0	1	0	0	1	1	0	1	0	1	1	0	0	0	0	1	0	0	0	0	0	0	1	1	1	0	1	0	0	1	0	1	0	0	1	0	0	0	1	0	0	0	1	0	1	1	0	1	0	0	1	0	1	0	0	1	0	0	0	1	1	0	1	0	1	0	1	0	0	1	0	1	0	0	1	1	0	1	1	0	0	1	0	0	0	0	1	0	1	1	0	0	0	1	0	0	0	0	1	0	1	0	1	1	0	0	1	1	0	1	0	1	0	0	0	1	1	0	0	0	0	0	0	1	0	0	0	0	0	0	0	1	0	0	0	0	1	0	1	0	1	0	1	0	0	1	0	0	0	1	0	0	1	0	0	0	0	0	1	0	0	0	0	0	0	1	1	0	0	1	0	1	0	0	0	0	0	1	0	0	0	0	0	0	1	0	0	0	0	1	0	0	0	0	0	1	1	0	0	0	1	0	1	0	0	1	0	0	0	1	0	0	0	1	1	0	0	0	0	0	0	0	0	0	0	0	0	0	1	0	0	1	0	0	0	0	0	0	0	1	0	0	1	0	0	0	0	0	0	0	0	0	0	0	0	1	0	0	0	0	0	0	0	0	1	0	0	0	0	0	0	1	0	0	0	0	0	0	0	0	0	0	0	1	0	0	0	0	0	1	0	1	0	0	0	0	0	0	0	0	0	0	0	0	0	0	1	0	0	1	0	0	0	0	0	1	0	1	0	0	0	1	0	1	0	0	0	0	0	0	0	1	0	0	0	1	0	1	0	0	1	0	0	0	0	1	0	0	1	0	0	0	1	1	0	0	0
HB	meHB13	1	0	1	0	1	0	1	0	0	1	0	1	0	1	0	1	0	1	0	0	0	0	1	0	1	0	1	0	0	0	0	0	1	0	0	0	0	0	1	0	1	0	0	0	0	1	1	0	0	1	0	1	0	0	1	0	1	0	0	1	0	1	0	1	1	0	0	1	0	1	1	0	1	0	1	1	0	0	1	0	0	0	1	0	1	0	1	1	0	1	0	1	0	0	1	0	1	0	0	0	1	0	0	0	0	0	0	0	0	1	1	0	1	0	0	0	1	0	1	0	1	0	0	0	0	1	0	1	0	0	0	1	0	1	0	1	0	0	1	0	1	0	1	0	1	0	1	0	1	1	0	0	0	1	0	0	1	0	1	1	0	1	0	0	1	0	1	1	0	1	0	1	1	0	1	0	0	0	0	0	1	0	1	0	1	1	0	0	0	0	0	0	1	0	0	1	0	0	1	1	0	1	0	1	0	1	0	1	0	1	0	1	0	0	1	1	0	1	0	1	0	1	0	0	0	0	0	1	0	1	0	1	1	0	0	1	0	1	0	1	1	0	1	0	0	0	1	0	1	0	0	1	0	1	0	1	0	0	1	0	0	0	0	0	0	0	0	0	0	0	1	0	0	0	1	0	1	0	0	0	0	0	1	0	0	0	1	0	1	0	0	0	1	0	0	0	1	1	0	0	0	0	0	0	0	0	1	0	1	1	1	0	1	0	0	1	0	1	0	1	0	1	0	1	0	0	0	1	0	1	0	0	0	0	1	0	1	0	1	0	0	0	0	0	1	0	0	0	0	0	0	0	1	1	0	0	1	0	0	1	0	1	0	0	0	0	1	0	1	1	0	0	0	0	1	0	0	0	0	0	1	0	1	0	1	0	0	1	0	0	0	0	1	0	0	1	0	0	1	0	0	0	0	0	1	0	1	0	0	0	0	1	0	0	0	0	1	0	1	0	0	1	0	1	0	0	1	0	0	0	1	0	0	0	0	0	0	0	0	0	0	1	0	0	0	0	0	0	0	1	0	0	1	0	0	0	1	0	1	0	0	0	0	0	1	0	1	0	1	0	1	0	0	1	0	1	0	0	0	0	0	1	0	0	1	0	0	0	0	0	1	0	0	1	0	0	0	0	0	0	0	0	0	0	0	0	0	0	0	0	0	0	0	0	0	0	0	0	0	0	0	0	0	0	0	1	0	0	1	0	0	0	0	1	0	0	0	0	0	0	0	0	0	0	0	1	0	0	0	0	0	0	0	0	0	0	0	0	0	0	0	0	0	0	0	0	0	0	0	0	0	0	0	0	0	0	0	0	0	0	0	0	1	0	1	0	0	0	0	0	0	0	0	0	0	0	0	1	0	0	0	0	0	0	0	1	0	0	0	0	0	0	0	0	0	0	0	0	0	0	0	0	0	0	0	0	0	0	0	0	0	0	0	0	0	0	0	0	0	0	0	0	0	0	0	0	0	0	0	0	0	0	1	0	0	0	0	0	0	0	0	1	0	0	0	0	1	0	0	0	0	1	0	0	0	0	0	0	0	0	0	0	0	0	0	0	0	0	1	0	0	0	0	0	0	0	0	0	0	0	0	0	0	0	0	0	0	0	0	0	0	0	0	0	0	0	0	0	0	0	0	0	0	0	0	0	1	0	0	1	0	0	0	0	0	0	0	0	0	0	0	1	0	0	0	0	0	0	0	0	0	0	0	0	1	1	0	0	0	0	0	0	0	0	0	1	0	0	0	0	0	0	0	0	0	0	0	0	0	0	0	0	0	0	0	0	0	0	0	0	0	0	0	0	0	1	0	1	0	1	0	0	0	1	0	1	0	1	0	0	1	0	0	1	0	1	0	0	1	0	1	0	1	0	1	0	0	0	1	0	1	0	1	0	0	1	0	0	1	0	0	1	0	0	0	0	0	1	0	1	0	0	1	0	0	1	0	0	1	0	0	1	0	0	1	0	0	0	0	0	1	0	0	1	0	1	0	1	0	1	0	0	1	0	0	1	0	0	0	0	1	1	0	1	0	0	1	0	1	0	1	0	1	0	0	1	0	0	1	0	1	0	0	1	0	1	0	1	0	1	0	1	0	0	0	0	1	0	0	0	1	0	0	1	0	1	1	0	1	0	1	0	0	0	1	0	0	1	0	1	0	0	1	0	0	1	0	1	0	0	0	1	0	0	1	0	1	0	0	0	1	0	0	0	1	0	1	0	1	0	1	0	0	1	0	0	0	0	1	0	0	1	0	0	1	1	0	0	1	0	0	0	0	1	0	1	1	0	0	1	1	0	1	0	1	0	0	0	0	0	0	0	0	0	1	0	0	0	0	1	0	0	0	1	0	0	0	1	0	0	1	0	1	1	0	0	1	0	0	0	0	1	0	1	0	0	1	0	0	0	0	0	1	0	0	1	0	1	0	0	1	0	0	0	1	0	1	0	1	0	1	1	0	0	1	0	1	0	0	0	1	0	0	0	0	1	0	0	1	0	0	0	0	0	0	0	0	1	0	0	1	0	0	1	0	0	0	1	0	0	1	0	1	0	0	1	0	1	0	0	1	0	1	0	1	0	1	1	0	1	0	1	0	0	0	0	0	0	1	1	0	0	0	0	1	0	0	1	0	1	0	0	0	0	1	0	0	1	1	0	0	0	1	0	0	0	0	1	0	1	0	0	0	0	1	0	0	1	1	0	0	1	0	1	0	0	0	1	0	0	1	1	0	0	0	0	1	1	0	0	0	1	0	0	0	1	0	0	0	0	0	0	0	0	0	0	0	0	0	0	0	0	0	1	1	0	0	0	0	0	1	1	0	0	1	0	0	1	0	0	0	0	0	1	0	0	0	0	0	1	0	0	1	1	0	1	0	0	0	0	0	0	1	0	1	0	0	0	0	0	1	0	1	0	0	1	0	0	0	0	1	0	0	0	1	0	0	0	1	0	0	1	0	0	0	0	0	0	0	0	0	0	1	0	0	0	0	1	0	0	0	0	0	1	0	0	0	1	0	0	0	1	0	1	0	0	1	0	1	0	1	0	0	0	0	0	1	1	0	1	0	0	0	0	0	0	0	1	0	0	0	0	0	1	0	0	0	0	1	0	0	0	0	0	0	0	1	0	0	0	0	0	1	0	0	0	1	1	1	1	1	1	0	0	0	0	0	1	0	0	1	0	1	0	1	0	1	0	1	0	0	0	0	0	1	0	1	1	0	0	0	0	1	0	0	0	1	0	0	0	0	0	1	0	1	0	1	1	0	0	0	0	1	1	0	0	1	0	0	0	0	1	0	0	0	0	0	1	0	1	0	0	0	0	0	1	0	0	0	1	1	0	0	0	1	1	0	1	1	0	1	1	0	0	0	0	1	0	0	1	0	1	0	1	0	0	0	1	0	0	0	0	1	1	0	1	0	0	0	0	1	1	0	0	1	0	1	1	0	0	0	0	1	1	0	0	0	0	0	1	0	0	1	0	0	0	0	1	0	1	0	0	1	0	1	0	0	0	0	1	1	0	1	0	0	0	0	0	0	1	0	0	0	1	1	0	0	0	0	0	0	1	0	0	0	0	0	0	0	0	0	0	1	0	0	1	0	0	0	0	0	0	0	0	0	0	0	0	0	0	0	0	0	0	0	0	1	0	0	0	0	1	0	0	0	0	0	0	0	0	0	0	0	0	0	0	0	0	0	0	0	0	0	0	0	0	0	0	0	0	0	0	0	0	0	0	0	0	0	1	1	0	0	0	0	0	0	0	0	0	0	0	0	0	1	0	0	0	0	0	0	0	1	0	0	0	0	0	0	0	0	0	0	0	0	0	0	0	0	0	0	1	1	0	1	1	0	1	0	0	0	0	1	0	0	0	0	1	0	0	1	0	0	1	0	1	0	0	0	0	1	0	0	0	1	0	0	1	1	0	0	0	1	0	0	1	0	0	0	1	0	0	0	0	0	0	0	1	0	1	0	0	0	0	0	0	0	1	0	0	1	0	0	0	1	0	1	0	0	0	1	1	0	1	1	0	0	1	0	0	1	0	1	1	0	0	1	1	0	0	0	1	0	1	0	1	0	0	1	0	1	0	0	0	1	0	0	1	1	0	0	0	1	0	0	1	0	1	0	1	1	0	1	0	1	0	1	0	1	0	0	1	0	0	0	1	1	0	0	0	0	0	0	0	1	0	0	1	0	0	0	0	0	0	0	1	0	1	1	0	1	0	0	1	0	1	0	1	1	0	0	0	0	1	0	1	0	0	1	0	0	0	0	1	1	0	0	0	1	0	1	0	0	1	1	0	0	0	0	1	0	0	1	0	0	0	1	0	0	0	0	0	0	0	0	1	0	0	0	1	1	0	0	0	0	0	0	0	1	1	0	0	0	0	0	0	1	0	0	0	0	0	1	0	0	0	0	1	0	0	0	0	1	0	0	1	0	0	1	0	0	0	0	0	0	1	0	0	0	1	0	0	0	0	0	0	0	0	0	1	0	0	1	0	0	0	0	0	0	0	0	0	0	0	0	0	0	0	0	0	0	0	1	0	0	0	0	0	0	1	0	0	0	0	0	0	0	0	0	0	0	0	0	0	0	0	0	0	0	0	0	0	0	0	1	0	0	0	0	0	0	0	0	0	0	0	0	0	0	0	0	0	0	0	0	0	0	0	0	0	0	0	0	0	0	0	0	0	0	0	0	0	0	0	0	0	0	1	0	0	0	0	0	0	0	0	0	0	0	0	0	0	0	0	0	0	1	0	0	0	0	0	1	0	1	0	0	0	0	1	0	0	0	0	0	0	0	0	0	1	0	0	0	1	0	0	0	0	0	0	1	0	0	0	1	0	0	0	0	0	0	0	0	0	0	0	0	0	0	0	0	0	0	1	0	0	0	0	0	0	0	1	0	0	0	0	1	0	0	0
HB	meHB14	1	0	1	0	1	0	1	0	0	1	0	1	0	1	0	0	1	0	0	0	0	0	1	0	1	0	1	0	0	0	0	0	0	1	0	0	1	0	1	0	0	0	0	0	0	1	0	0	0	1	0	1	1	0	1	0	1	0	1	0	1	0	0	1	0	1	0	1	0	1	0	1	1	0	0	1	0	0	1	1	0	0	1	0	1	0	1	1	0	1	0	1	0	0	1	0	1	0	1	0	1	0	0	1	0	0	1	0	0	1	1	0	1	0	1	0	0	0	1	1	0	0	0	0	0	1	0	0	1	0	1	0	0	1	0	1	0	1	0	0	1	0	1	0	1	0	1	0	1	1	0	0	0	1	0	0	1	1	0	1	1	0	0	0	1	0	1	1	0	0	1	0	1	0	0	1	0	1	0	0	0	0	0	0	1	1	0	0	0	0	0	0	1	1	0	1	0	0	1	0	0	1	0	1	0	1	0	1	0	1	0	1	0	0	1	1	0	1	0	1	0	1	0	0	0	0	0	1	0	1	0	1	1	0	0	1	0	1	0	1	1	0	1	0	0	0	1	0	1	0	1	0	1	0	0	1	0	1	0	0	0	0	0	1	0	1	0	1	0	0	1	0	0	0	1	0	1	0	0	0	0	0	1	0	1	0	1	0	1	0	0	0	1	0	0	0	1	1	0	1	0	0	0	0	0	1	0	0	0	1	1	0	1	0	0	1	0	0	0	1	0	1	0	1	0	1	0	1	0	0	1	1	0	1	1	0	0	0	1	1	0	0	0	0	0	0	0	0	1	1	0	1	0	1	0	0	1	0	0	1	0	1	0	0	0	0	1	0	1	1	0	0	0	0	1	0	0	0	1	0	1	1	0	1	0	0	0	1	0	0	0	0	1	0	0	1	0	0	1	0	0	0	0	0	1	1	0	0	0	1	0	1	0	0	1	0	0	0	1	1	0	1	0	1	0	0	1	0	0	0	0	1	0	0	0	1	0	0	0	1	0	1	0	0	0	0	1	0	0	1	0	1	0	0	0	0	1	0	1	0	0	0	0	0	1	0	1	0	1	0	1	0	1	0	0	1	0	0	0	1	0	0	0	0	1	0	0	0	0	0	1	0	0	1	0	1	0	0	0	0	0	1	0	1	0	0	1	0	0	0	1	0	0	0	0	0	0	0	0	0	0	0	0	1	0	1	0	0	0	0	0	0	0	1	0	0	1	0	0	0	0	0	0	1	0	1	0	0	0	0	0	0	0	0	0	0	0	0	0	0	0	0	0	0	0	0	0	0	0	0	0	0	0	0	0	0	0	0	0	0	0	1	0	0	0	0	1	0	0	1	0	0	0	0	0	0	0	0	0	0	0	0	0	0	0	0	0	0	1	0	0	0	0	0	0	0	0	0	0	0	0	0	0	0	0	0	0	0	0	0	0	0	0	0	0	0	0	0	0	0	0	0	0	0	0	0	0	1	0	0	0	0	1	0	0	0	0	0	0	0	0	1	0	0	0	0	0	0	0	0	0	1	0	0	0	0	0	0	0	0	0	0	0	0	0	0	0	1	0	0	0	0	0	0	0	0	0	0	0	0	0	0	0	0	0	0	1	0	0	0	0	0	0	0	0	0	0	0	0	0	1	0	0	0	0	0	1	0	1	0	0	0	0	0	0	0	0	0	0	1	0	1	0	0	0	0	0	0	0	1	0	0	0	0	0	1	0	1	0	0	0	0	0	0	0	1	0	0	0	0	0	0	0	0	0	0	0	0	0	1	0	0	0	0	0	0	0	0	0	0	0	0	0	0	0	1	0	1	0	1	0	0	1	0	0	1	0	1	0	1	0	0	0	1	0	1	0	0	1	0	1	0	0	0	1	0	0	0	1	0	1	1	0	0	0	1	0	1	1	0	0	1	0	0	0	0	0	1	0	1	0	1	0	0	0	1	0	0	1	0	0	1	0	0	1	0	1	0	1	0	1	0	0	1	0	1	0	0	1	0	0	0	1	0	0	1	0	0	0	0	1	1	0	1	0	0	1	0	1	0	1	0	1	0	0	1	0	0	1	0	1	0	0	1	0	0	0	0	0	1	0	1	0	0	0	0	1	0	0	1	0	0	0	1	0	1	1	0	1	0	1	0	0	0	1	0	1	0	0	1	0	0	0	0	0	1	0	1	0	0	0	1	0	0	1	1	0	0	1	0	1	0	0	0	1	0	0	0	1	0	1	0	0	1	0	0	0	0	1	1	0	0	0	0	1	0	1	0	1	0	0	0	1	0	0	1	1	0	0	1	0	0	1	0	1	0	0	1	0	0	1	1	0	0	1	0	0	0	0	1	1	0	0	1	0	0	0	0	1	0	1	0	1	0	1	0	1	1	0	0	1	0	0	1	0	0	1	0	0	0	1	0	1	0	1	0	0	1	0	0	1	0	0	1	0	1	0	1	0	1	0	0	1	0	1	0	1	0	0	1	0	0	0	0	0	1	0	1	1	0	0	1	0	0	0	0	1	0	0	1	1	0	0	1	0	0	1	0	0	0	1	0	0	1	0	1	0	1	0	0	1	0	1	1	0	1	0	1	0	1	0	1	0	1	0	0	0	0	1	1	0	0	0	0	1	0	0	0	0	1	1	0	0	1	0	0	1	0	1	0	0	0	1	0	0	0	0	1	0	1	0	0	0	0	1	0	1	0	0	0	0	1	0	0	0	0	0	1	0	0	1	1	0	0	0	0	1	0	0	0	0	1	0	0	1	0	0	0	0	0	0	0	0	0	0	0	0	0	0	1	0	0	1	0	1	0	0	0	0	1	0	1	0	1	0	0	1	0	0	0	0	0	1	0	0	0	0	0	0	1	0	0	1	0	0	1	0	0	0	0	0	0	1	0	1	0	0	1	0	0	1	0	1	0	1	0	0	0	0	0	0	1	0	0	1	0	0	0	1	0	1	0	0	0	0	0	0	0	0	0	0	0	0	0	0	0	0	0	0	0	0	0	1	0	0	0	0	1	0	0	0	1	0	1	0	0	1	0	1	0	1	0	0	0	1	0	0	1	0	1	0	0	0	0	0	0	0	1	0	0	0	0	0	1	0	0	0	0	1	0	0	1	0	0	0	0	1	0	0	0	0	0	0	0	0	0	0	1	0	0	0	0	0	0	0	0	0	1	0	0	0	0	0	0	0	0	1	0	0	0	0	0	0	1	0	0	1	1	0	0	0	0	0	0	0	0	0	0	0	0	0	0	0	0	1	0	0	1	0	0	0	0	0	0	1	0	1	0	0	0	0	0	0	0	0	0	0	0	0	0	0	0	0	0	0	0	1	0	1	0	0	0	0	0	0	0	0	1	0	0	1	0	0	0	0	0	0	0	0	0	0	0	0	0	0	0	0	0	0	0	0	0	0	0	0	1	0	0	0	0	0	0	0	0	0	0	0	1	0	0	0	1	0	0	0	0	0	0	0	0	0	0	0	0	0	0	0	0	0	0	0	0	0	0	1	0	0	0	0	0	0	0	1	0	0	0	0	0	0	0	0	0	0	0	0	0	0	0	0	0	0	0	0	0	0	0	0	0	0	0	0	0	1	0	0	0	0	0	0	0	0	0	0	0	0	0	0	0	0	0	0	0	0	0	0	0	0	0	0	0	0	0	0	0	0	0	0	0	0	0	0	0	0	0	0	0	0	0	0	0	0	0	0	1	0	0	0	0	0	0	0	0	0	0	0	0	0	0	0	0	0	0	0	0	0	0	0	0	0	0	0	0	0	0	0	0	0	0	0	0	0	0	0	0	0	0	0	0	0	0	0	0	0	0	0	0	0	0	0	0	1	0	1	0	1	1	1	0	0	1	0	0	0	1	0	0	1	0	0	1	0	0	0	1	0	1	0	0	0	0	1	0	0	0	1	0	0	1	1	0	0	0	1	0	0	1	0	0	0	1	0	0	0	1	0	0	1	0	1	0	1	0	0	0	0	0	0	1	0	1	1	0	0	1	0	0	1	0	0	0	1	1	1	0	0	1	0	1	1	0	1	1	0	1	0	0	0	0	0	1	0	1	0	1	0	1	0	0	1	0	1	0	0	0	1	0	0	1	1	0	1	0	1	0	1	0	1	0	1	0	1	0	1	1	0	0	0	1	0	0	1	0	0	0	0	1	1	1	0	0	0	0	0	1	0	0	0	1	0	0	0	1	0	0	1	0	0	1	1	0	1	0	1	0	0	1	0	0	1	0	0	0	1	1	0	1	0	0	1	0	0	1	1	0	1	0	0	1	1	0	1	0	1	1	1	0	0	0	1	0	1	0	1	0	0	1	0	1	0	0	0	0	0	1	1	0	1	0	0	1	1	0	1	0	1	0	0	0	1	1	0	0	1	0	0	0	1	0	0	0	0	0	1	0	0	0	0	1	0	0	0	0	0	0	0	0	0	0	1	0	0	0	1	0	0	1	0	0	0	0	0	0	0	0	0	1	0	0	1	1	0	0	1	0	1	0	0	0	0	0	1	0	1	0	0	0	0	1	0	0	0	1	1	0	0	0	0	1	0	1	0	1	0	1	0	1	0	0	0	0	0	0	1	0	1	0	0	0	1	0	1	0	0	0	1	0	0	0	1	0	0	0	1	0	1	0	0	0	0	1	0	0	1	1	0	0	0	0	0	1	0	0	1	0	0	0	0	0	0	0	0	0	0	0	0	0	0	0	0	0	0	0	0	0	0	0	0	0	0	0	0	0	0	1	0	0	1	0	0	0	0	0	1	0	1	0	0	0	0	1	0	1	1	0	0	0	1	0	0	1	0	0	0	0	0	1	0	1	0	0	1	0	0	1	1	1	0	0	0	1	0	0	1	0	1	0	0	0	1	0	0	0	0	1	0	0	0	0	1	1	0	1	1	0	0	1	1	0	0	0
HB	meHB15	1	0	1	0	1	0	1	0	0	1	0	1	0	1	0	0	0	1	0	0	0	0	1	0	0	0	0	0	0	0	0	1	0	1	0	0	1	0	1	0	1	0	0	0	0	1	0	0	0	0	0	1	0	1	1	0	1	0	0	1	0	1	0	1	0	1	0	1	0	1	0	1	0	0	0	1	0	0	1	0	0	0	1	0	1	0	1	0	1	1	0	1	0	0	1	0	1	0	1	0	0	1	0	1	0	0	0	0	0	1	1	0	0	1	0	1	1	0	1	0	1	0	1	0	0	0	0	0	1	0	0	1	0	1	0	0	1	0	1	0	1	0	1	0	0	0	1	0	1	1	0	0	0	0	1	0	1	0	1	1	0	1	0	0	1	0	1	0	1	0	0	1	1	0	0	0	1	1	0	0	0	1	0	0	1	0	1	0	0	0	0	1	1	0	0	1	0	0	1	1	0	0	1	1	0	1	0	0	1	1	0	1	0	0	1	1	0	1	0	1	0	1	0	0	0	0	0	1	0	1	0	1	1	0	0	1	0	1	0	1	1	0	1	0	0	0	1	0	1	0	0	1	0	1	0	1	0	0	1	0	0	0	0	1	0	0	0	0	1	0	1	0	0	0	1	0	0	0	0	0	0	1	0	0	1	0	1	0	1	0	0	0	1	0	0	0	1	0	0	1	0	0	0	0	0	0	0	0	0	1	0	1	1	0	0	1	0	0	0	1	0	1	0	1	0	1	0	1	0	0	1	0	0	1	1	0	0	0	1	0	1	0	0	0	1	0	0	0	1	0	1	0	1	1	0	0	1	0	0	1	0	1	0	0	0	0	1	0	1	0	1	0	0	0	1	0	0	0	1	0	1	0	1	0	1	0	0	1	0	0	0	0	1	0	0	1	0	0	1	0	0	0	0	0	1	0	1	0	0	0	0	0	1	0	0	1	0	0	0	0	1	1	0	0	1	0	1	0	0	0	0	1	0	0	0	0	0	0	0	1	0	1	0	0	0	0	1	0	0	1	0	0	1	0	0	0	1	0	1	0	0	0	0	0	1	0	0	0	1	0	1	0	0	0	0	1	0	0	0	1	0	1	0	0	1	0	0	0	0	0	1	0	0	0	1	0	0	0	0	0	0	0	0	0	0	0	1	0	0	0	0	0	1	0	0	0	0	0	0	0	0	0	0	1	0	1	0	0	0	0	0	0	0	1	0	0	0	0	0	0	0	0	0	1	0	0	0	0	0	0	0	0	0	0	0	0	0	0	0	0	0	0	0	0	0	0	0	0	0	0	0	0	0	0	0	0	0	0	0	0	0	0	1	0	1	0	1	0	0	1	0	0	0	0	0	0	0	0	0	0	0	0	0	0	0	0	0	0	0	0	0	0	0	0	0	0	0	0	0	0	0	0	0	0	0	0	0	0	0	0	1	0	0	0	0	0	0	0	0	0	0	0	0	0	0	0	0	0	0	0	0	0	1	0	0	0	0	0	0	0	0	1	0	0	0	0	0	0	0	0	0	1	0	0	0	0	0	0	0	0	0	0	0	0	0	0	0	0	1	0	0	0	0	0	0	0	0	0	0	0	0	0	0	0	0	0	0	0	0	0	0	0	0	0	0	0	0	0	0	0	1	0	0	0	0	0	0	1	0	0	0	0	0	0	0	0	0	0	0	0	0	1	0	0	0	0	0	0	0	1	0	0	0	0	0	1	1	0	0	0	0	0	0	0	0	1	0	0	0	0	0	0	0	0	0	0	0	0	0	1	0	0	0	0	0	0	0	0	0	0	0	0	0	0	0	0	0	1	0	1	0	1	1	0	0	1	0	1	0	1	0	1	0	1	0	1	0	0	1	0	1	0	1	0	1	0	0	0	1	0	1	0	1	0	0	1	0	1	1	0	0	1	0	1	0	0	0	1	0	1	0	0	1	0	0	1	0	0	1	0	0	1	0	0	1	0	0	0	1	0	1	0	0	1	0	1	0	1	0	0	0	0	1	0	0	1	0	0	0	0	1	1	0	1	0	0	1	0	1	0	1	0	1	0	0	1	0	0	1	0	1	0	0	1	1	0	0	1	0	1	0	1	0	0	0	0	1	0	0	1	0	0	0	1	0	1	1	0	1	0	1	0	1	0	0	1	0	1	0	1	0	0	0	1	0	1	0	1	0	0	0	0	1	0	1	0	1	0	0	0	1	0	0	0	0	0	1	0	1	0	1	0	0	1	0	1	0	0	1	0	0	1	0	0	1	0	1	0	1	0	0	0	1	0	1	1	1	0	0	1	0	1	1	0	1	0	0	0	0	0	1	1	0	0	0	1	0	0	0	1	0	0	0	1	0	0	0	1	0	0	1	0	1	1	0	0	1	1	0	0	1	0	1	0	1	0	1	0	0	0	1	0	0	1	1	0	0	0	0	0	1	0	0	0	1	0	1	1	0	1	0	0	1	0	1	0	1	0	0	1	0	0	0	0	0	1	0	0	1	0	0	0	0	0	0	0	1	0	0	1	1	0	0	1	1	0	1	0	0	0	1	0	0	1	0	1	0	1	0	0	1	0	1	0	1	1	0	1	0	1	0	1	0	1	0	1	0	0	1	1	0	1	0	0	1	0	0	1	0	1	0	0	0	1	0	0	0	1	1	0	0	0	1	0	1	0	0	1	0	1	0	0	1	0	1	0	0	1	0	0	0	1	0	0	1	0	0	1	0	0	1	1	0	0	0	0	1	0	0	0	0	1	0	0	1	0	0	0	0	1	0	0	0	0	0	0	0	0	0	1	0	0	0	1	1	0	0	0	1	0	1	1	0	0	1	0	0	1	0	0	0	0	1	0	0	0	0	0	0	1	0	0	1	1	0	1	0	0	0	0	1	0	1	0	1	0	0	0	0	0	1	0	1	0	0	1	1	0	0	0	0	1	0	0	0	1	0	0	1	0	0	1	0	0	0	0	0	1	0	0	0	0	0	1	0	0	0	0	1	0	0	0	1	0	0	0	0	1	0	0	0	1	0	1	0	0	0	0	1	0	1	0	0	0	1	0	0	1	0	1	1	0	0	0	0	0	0	1	0	1	0	0	0	1	0	0	0	0	1	0	0	1	0	0	0	0	1	0	1	0	1	0	0	1	0	1	0	1	0	0	0	1	0	0	0	0	0	1	0	0	1	0	0	0	1	0	1	0	0	0	0	0	0	1	0	0	1	1	1	0	0	0	0	0	0	1	0	0	0	0	0	0	0	0	0	0	0	1	0	0	0	0	0	0	1	0	0	1	0	0	0	0	0	0	1	0	0	1	0	0	0	0	0	0	0	1	0	0	1	0	1	0	0	1	1	1	0	0	1	0	1	0	0	0	0	0	0	0	0	1	0	0	0	0	0	0	0	0	0	0	0	0	0	0	0	1	0	0	0	0	1	0	0	0	0	0	0	0	1	0	0	0	1	1	0	0	0	0	0	0	0	1	0	0	0	0	0	1	0	0	0	0	0	0	1	0	0	0	0	0	0	0	1	0	0	0	0	0	0	0	0	0	0	0	0	0	0	0	0	0	0	1	0	0	0	0	0	0	0	0	0	0	1	0	0	0	1	0	0	0	1	0	0	0	0	0	1	0	0	0	0	0	0	0	0	0	0	0	0	0	0	1	0	0	0	0	0	0	0	0	0	0	0	0	0	0	0	0	0	0	0	0	0	1	0	0	0	0	0	0	0	0	0	0	0	0	0	0	0	1	0	0	0	0	0	0	1	0	0	0	0	0	0	0	1	0	0	0	0	0	0	0	0	0	0	0	0	0	0	0	0	0	0	0	0	0	0	0	0	0	1	0	0	0	0	1	0	1	0	1	0	0	0	0	0	0	0	1	0	0	1	0	0	1	0	1	0	0	0	0	1	0	0	0	1	0	0	1	0	0	1	0	1	0	0	1	0	0	0	1	0	0	0	0	0	0	0	1	0	0	0	0	0	0	0	0	0	1	0	0	1	0	0	0	1	0	1	0	0	0	0	0	0	1	1	0	0	1	1	0	1	0	1	0	1	0	0	1	0	0	0	1	0	1	0	1	0	0	1	0	1	0	1	0	1	0	0	1	1	0	1	0	1	0	1	0	0	1	1	0	1	0	1	0	1	0	0	0	1	0	1	0	0	0	0	1	1	0	0	0	0	0	0	0	1	0	0	1	0	0	0	0	0	0	0	1	0	1	0	1	1	0	0	1	0	1	0	1	1	0	0	0	0	1	0	1	0	0	0	1	0	0	1	0	1	0	0	0	1	0	0	0	1	0	1	0	0	0	1	0	0	1	1	0	0	1	0	0	0	0	1	0	0	1	1	0	0	0	0	1	1	0	1	0	0	0	0	0	1	1	0	0	0	1	0	0	1	0	0	0	0	0	1	0	0	0	0	0	0	0	1	0	0	1	0	0	0	0	1	0	0	0	0	0	0	1	0	0	0	0	0	0	0	0	0	0	1	0	0	0	0	0	0	0	1	0	0	0	0	0	1	0	0	0	0	0	0	0	0	0	0	0	1	0	0	0	0	0	0	1	0	0	0	0	0	0	0	0	0	0	0	0	0	0	0	0	0	0	0	1	1	0	1	0	0	0	0	0	0	0	0	0	0	0	0	0	0	0	0	0	0	0	0	0	0	0	0	0	0	0	0	0	0	0	0	0	0	0	0	0	0	0	0	0	0	0	0	1	0	0	0	0	0	0	0	0	0	0	0	0	0	0	0	0	0	0	0	0	0	0	1	0	0	1	1	0	0	0	0	0	0	0	0	0	0	0	0	0	0	1	0	0	0	0	0	0	0	0	0	0	0	1	0	0	0	0	1	0	0	0	0	0	1	0	1	0	0	0	1	0	0	0	0	1	0	0	0	0	0	0	0	1	0	0	0	0	0	0	0	0
HB	meHB16	1	0	0	1	1	0	1	0	0	0	0	1	0	1	0	0	0	1	0	0	0	1	0	0	1	0	0	1	0	0	0	0	0	1	0	0	1	0	1	0	1	0	1	0	0	1	1	0	0	0	0	1	0	0	0	1	1	0	0	1	0	1	0	1	0	1	0	1	0	1	0	1	0	0	0	1	0	0	1	0	0	0	1	0	1	0	1	1	0	1	0	1	0	0	1	0	0	1	0	1	1	0	0	1	0	1	0	0	0	1	1	0	0	1	1	0	1	0	1	0	1	0	0	1	0	1	0	1	0	0	0	1	0	1	0	1	0	1	0	0	1	0	1	0	0	0	1	0	1	1	0	1	0	1	0	0	1	0	1	1	0	0	1	0	1	0	1	0	0	0	0	1	1	0	0	1	0	0	0	0	0	0	0	0	1	0	1	0	0	0	0	0	1	0	0	1	0	0	1	0	0	0	1	1	0	1	0	1	0	0	1	1	0	1	0	1	0	1	0	1	0	1	0	0	0	0	0	1	0	1	1	0	1	0	1	0	0	1	0	1	1	0	1	0	0	1	0	0	1	0	1	0	0	1	0	1	0	0	1	0	0	0	0	0	1	0	0	0	0	0	1	0	1	0	1	0	0	0	0	0	0	0	0	0	1	0	1	1	0	0	0	0	0	0	0	0	1	1	0	1	0	0	0	0	0	0	1	0	0	1	1	0	0	1	0	1	0	0	0	1	0	1	0	1	0	0	0	1	0	0	1	0	0	1	0	1	0	0	1	1	0	0	0	0	1	0	1	0	1	0	0	1	0	1	0	1	0	1	0	0	0	1	0	0	0	0	1	1	0	0	0	0	0	0	1	1	0	0	1	0	1	1	0	1	0	0	0	1	0	0	0	0	1	0	0	1	0	0	1	0	0	0	0	1	0	1	0	0	0	0	0	1	0	0	0	0	0	0	0	1	0	0	0	1	0	0	0	0	0	0	1	0	0	0	0	0	0	0	0	1	0	0	0	0	0	0	1	0	0	1	0	1	0	0	0	0	1	0	1	0	0	0	0	0	1	0	0	0	1	0	0	0	1	0	0	1	0	0	0	1	0	0	0	0	1	1	0	0	0	0	0	0	0	1	0	0	0	0	0	1	0	0	0	0	0	0	0	0	0	0	0	0	0	0	0	0	0	0	0	0	0	0	0	1	0	1	0	0	0	0	0	0	0	1	0	0	0	0	0	0	0	0	0	0	0	0	0	0	0	0	0	0	0	0	0	0	0	0	0	0	0	0	0	0	0	0	0	0	1	0	0	0	0	0	0	0	0	0	0	0	0	0	0	0	0	0	0	0	0	1	0	0	0	0	0	0	0	1	0	0	0	0	0	0	0	0	0	0	0	0	0	0	0	0	0	0	0	0	0	0	0	0	0	0	0	0	0	0	0	0	1	0	0	0	0	0	0	0	0	0	0	0	0	0	0	0	0	0	0	0	0	0	0	0	0	0	0	0	0	0	0	0	0	1	0	0	0	0	0	0	0	1	0	0	0	0	0	0	0	0	0	0	0	0	0	0	0	0	1	0	0	0	0	0	0	0	0	0	0	0	0	0	0	0	0	0	0	0	0	0	0	0	0	0	0	0	0	0	0	0	0	0	0	0	0	1	0	1	0	1	0	0	0	0	0	0	0	0	0	1	0	1	0	0	0	0	0	0	0	0	0	0	0	1	0	0	0	1	0	0	0	0	0	0	0	1	0	0	0	0	0	0	0	0	0	0	0	0	0	0	0	0	0	0	0	0	0	0	0	0	0	0	0	0	0	0	0	1	0	1	0	1	1	0	0	1	0	1	0	0	1	0	0	1	0	0	0	0	1	0	1	0	1	0	1	0	0	0	1	0	1	0	1	0	0	1	0	1	0	1	0	1	0	0	0	0	0	1	0	1	0	1	0	0	0	1	0	0	1	0	0	1	0	0	1	0	0	0	1	0	1	0	0	1	0	1	0	1	1	0	0	0	1	0	0	1	0	0	0	1	0	1	0	1	0	0	1	0	1	0	1	0	1	0	0	1	0	0	1	0	1	0	0	1	0	0	0	1	0	1	0	0	1	0	0	0	1	0	1	0	1	0	0	1	0	1	1	0	1	0	0	1	0	0	1	0	0	1	0	1	1	0	0	1	0	1	0	0	0	0	0	1	0	0	1	0	1	0	0	0	1	0	0	0	1	0	1	0	1	0	1	0	0	1	0	1	0	0	1	0	0	1	0	0	1	0	1	0	1	0	0	0	1	1	0	1	1	0	0	1	0	0	1	0	0	0	1	0	0	0	0	1	0	0	1	0	1	0	0	1	0	0	1	0	0	0	0	1	0	0	1	1	0	1	0	0	1	1	0	0	1	0	0	1	0	1	1	0	0	1	0	0	1	0	1	0	1	0	0	0	1	0	0	1	0	1	0	1	0	1	0	0	1	0	1	0	0	0	0	1	0	0	0	0	1	0	1	0	1	0	0	1	0	0	0	0	1	0	0	1	1	0	0	1	1	0	1	0	0	0	1	0	0	1	0	1	0	0	1	0	1	0	1	0	1	1	0	1	0	1	0	0	0	0	0	0	0	0	1	1	0	0	1	0	1	0	0	1	1	0	0	0	0	1	0	0	0	0	1	0	0	0	1	0	0	0	0	1	0	1	0	0	0	0	1	0	1	0	1	0	0	1	0	0	1	0	0	1	0	0	1	1	0	0	0	0	1	1	0	0	0	1	0	1	0	1	0	0	0	0	0	0	0	0	0	0	0	0	0	1	0	0	1	0	1	0	0	0	0	0	1	1	0	0	1	0	1	0	0	0	0	1	1	0	0	0	0	0	0	1	0	0	1	1	1	0	0	0	0	0	0	0	1	0	1	0	0	1	0	0	0	0	1	0	1	0	0	0	0	0	1	0	0	0	1	0	0	0	1	0	1	0	0	0	0	0	0	0	0	0	0	0	1	0	0	0	0	1	0	0	0	0	1	0	0	0	0	1	0	0	1	0	0	1	0	0	1	0	1	0	1	0	0	0	0	0	0	0	0	1	1	0	0	0	0	0	0	1	0	1	0	0	0	0	0	0	0	0	1	0	0	1	0	0	0	0	1	0	1	0	0	0	1	0	0	0	1	1	0	0	1	1	0	0	1	1	0	1	1	0	1	0	1	0	0	0	1	0	0	0	0	0	1	0	1	0	1	1	0	0	0	0	1	0	0	0	1	0	1	0	0	0	0	0	0	0	0	1	0	0	1	0	0	0	1	0	1	0	0	0	1	0	0	0	0	0	0	0	0	1	0	0	0	1	0	1	0	0	0	1	1	0	0	0	1	1	0	0	1	0	1	0	0	0	0	0	0	0	0	1	0	1	0	1	0	1	0	0	1	0	0	0	0	1	0	1	0	0	0	0	1	0	0	0	1	0	0	1	0	0	0	1	0	1	0	0	0	0	0	0	0	0	1	0	0	0	0	0	0	0	0	0	0	0	1	0	0	0	0	0	0	0	1	1	0	0	0	0	0	0	0	0	0	0	1	1	1	0	0	0	0	0	0	0	1	0	0	0	0	0	1	0	1	0	0	1	0	0	0	0	0	0	0	0	1	1	0	0	0	0	0	0	0	1	0	0	1	0	1	0	0	1	0	0	0	0	0	0	0	0	0	0	0	0	0	0	0	0	0	0	0	1	0	1	0	0	0	0	0	0	0	0	0	0	0	0	1	0	0	1	1	0	0	0	0	0	0	0	0	0	0	0	0	1	0	0	0	0	0	0	0	0	0	0	0	0	0	0	0	0	0	0	0	0	0	0	0	0	0	0	1	0	0	0	0	1	0	1	0	1	0	0	0	1	0	0	0	1	0	0	1	0	0	1	0	1	0	1	0	1	0	1	0	0	1	0	0	0	0	0	0	0	1	1	0	1	0	0	0	1	0	0	0	1	0	0	0	1	1	0	0	0	0	0	0	0	0	1	0	1	0	1	0	0	1	0	1	0	0	0	1	0	0	1	0	1	0	1	0	0	1	0	0	1	0	0	0	1	0	0	0	1	0	1	0	0	0	0	1	0	1	0	0	0	1	0	0	0	1	0	0	0	1	0	1	0	1	0	1	0	1	0	1	1	0	0	0	0	1	0	1	0	0	0	0	1	1	0	0	0	0	0	0	1	0	0	0	1	0	0	0	0	0	0	0	1	0	1	1	0	1	0	1	0	0	1	0	1	1	0	1	0	0	1	0	1	0	0	1	0	0	0	0	0	1	0	0	0	1	0	1	0	0	0	0	0	0	0	0	0	1	0	0	0	0	0	1	0	0	0	0	1	0	0	1	0	0	0	0	1	1	0	0	0	0	0	0	0	1	1	0	0	0	0	0	0	1	0	0	0	0	0	1	0	0	0	0	0	0	0	0	0	0	0	1	0	0	0	0	0	0	0	0	0	0	1	0	0	0	0	0	0	0	0	0	0	0	0	0	0	0	0	0	0	0	0	0	0	0	0	0	0	0	0	0	0	0	0	0	0	0	0	1	0	0	0	0	0	0	1	0	0	0	0	0	0	0	0	0	0	0	0	0	0	0	0	0	0	0	0	0	0	1	0	1	0	0	0	0	0	0	0	0	0	0	0	0	0	0	0	0	0	0	0	0	0	0	0	0	0	0	0	0	0	0	0	0	0	0	0	0	0	0	0	0	0	0	0	0	0	0	0	0	0	0	0	0	0	0	0	0	0	0	0	0	0	1	0	0	0	0	0	1	0	1	0	0	0	0	0	0	1	0	0	0	0	0	0	0	0	0	0	1	0	0	0	0	0	0	0	1	0	0	0	1	0	1	0	0	0	0	0	0	0	1	0	0	0	0	0	0	0	1	0	0	0	0	0	0	0	0	1	0	0	0	1	1	0	0	0
HB	meHB17	1	0	1	0	1	0	1	0	0	1	0	1	0	1	0	0	0	1	1	0	0	0	1	0	0	0	1	0	0	0	0	0	0	1	0	0	1	0	0	0	1	0	0	0	0	0	1	0	0	1	0	1	0	0	1	0	1	0	0	1	0	1	0	1	1	0	0	1	0	1	0	1	0	0	0	1	0	0	1	0	0	0	1	0	1	0	1	1	0	1	0	0	1	1	0	0	1	0	1	0	1	0	0	1	0	1	1	0	0	1	0	0	1	0	1	0	1	0	1	0	1	0	0	1	0	1	0	0	0	0	0	1	0	1	0	1	0	1	0	0	1	0	1	0	1	0	1	0	1	1	0	0	0	1	0	0	1	0	1	1	0	1	0	1	0	0	1	0	1	0	0	1	1	0	0	1	0	0	0	0	0	0	0	0	1	1	0	0	0	0	0	1	1	0	0	0	1	0	1	0	0	1	0	1	0	0	1	1	0	0	1	1	0	0	1	1	0	1	0	1	0	1	0	1	0	0	0	1	0	1	0	1	1	0	0	0	0	1	0	1	1	0	1	0	0	0	1	0	1	0	0	1	0	1	0	1	0	0	1	0	0	0	1	0	0	0	0	0	0	0	1	0	0	0	1	0	1	0	1	0	0	0	1	0	0	0	1	0	1	0	0	0	1	0	0	0	1	0	0	1	0	0	0	1	0	0	1	1	0	1	1	0	1	0	0	1	0	0	0	1	0	1	0	1	0	1	0	1	0	0	1	0	0	0	1	0	0	1	1	0	1	0	0	0	1	0	1	0	1	1	0	0	1	1	0	0	1	0	0	0	0	1	0	0	0	0	0	0	1	0	0	0	0	0	1	0	0	0	1	0	1	0	1	0	1	0	0	1	0	1	0	0	1	0	0	1	0	0	1	0	0	0	0	1	0	1	0	0	0	0	0	1	0	0	0	1	0	0	0	1	0	0	0	1	0	0	1	0	0	0	1	0	0	0	1	0	0	0	0	1	0	1	0	0	0	0	1	0	0	1	0	0	1	0	0	0	1	0	1	0	0	0	0	0	1	0	1	0	1	0	1	0	1	0	0	1	0	0	0	0	0	1	0	0	1	0	0	0	0	0	1	0	0	1	0	0	1	0	0	0	0	0	0	1	0	1	1	0	0	0	0	0	0	0	0	0	0	0	0	0	0	0	0	1	0	0	0	0	0	0	0	0	0	1	0	0	1	0	0	0	0	0	0	0	0	0	0	0	0	0	0	0	0	0	0	0	0	0	0	0	0	0	0	0	0	0	0	0	1	0	0	0	0	0	0	0	0	0	0	0	0	0	1	0	0	0	0	0	0	1	0	0	0	0	0	0	0	0	0	0	0	0	0	0	0	0	0	0	0	0	0	0	0	0	0	0	0	0	0	0	0	0	0	0	0	0	0	0	0	0	0	0	0	0	1	0	0	0	0	0	0	0	0	0	0	0	0	0	0	0	0	0	1	0	0	0	0	0	0	0	0	1	0	0	0	0	0	0	0	0	0	1	0	0	0	0	0	0	0	0	0	0	0	0	0	0	0	0	1	0	1	0	0	0	0	0	0	0	0	0	0	0	0	0	0	0	1	0	0	0	0	0	0	0	0	0	0	0	0	1	0	0	0	0	0	0	1	0	1	0	0	0	0	0	0	0	0	0	0	0	0	1	0	0	0	0	0	1	0	1	0	0	0	1	0	1	0	0	0	0	0	0	0	0	0	1	0	0	0	0	0	0	0	0	0	0	0	0	0	0	0	0	0	0	0	0	0	0	0	0	0	0	0	0	0	0	1	0	0	1	0	1	0	0	0	1	0	1	0	1	0	0	0	1	0	1	0	0	1	0	1	1	0	1	0	0	0	0	1	1	0	1	0	0	0	1	0	0	1	0	1	0	0	0	0	0	0	1	0	1	0	0	1	0	0	1	0	0	1	0	0	1	0	0	1	0	0	0	1	1	0	0	1	0	1	0	0	1	0	0	0	0	1	0	1	0	0	0	0	1	0	1	1	0	0	0	1	0	1	0	1	0	1	0	0	1	0	0	1	0	1	0	0	1	0	0	0	1	0	1	0	1	0	0	1	0	0	0	0	0	1	0	0	1	0	1	1	0	0	0	1	1	0	0	1	0	0	1	0	1	1	0	0	1	0	1	0	1	0	0	0	1	0	1	0	0	1	0	0	0	1	1	0	0	1	0	0	0	1	0	1	0	0	1	0	1	0	0	1	0	0	1	0	0	1	0	1	0	1	0	0	1	0	1	0	1	0	1	0	1	1	0	1	0	0	0	0	0	0	0	1	1	0	0	0	1	0	0	0	1	0	0	0	1	0	0	1	1	0	0	1	0	1	0	1	0	1	0	0	0	1	0	1	1	0	1	1	0	0	0	1	0	1	0	1	0	0	1	0	0	1	0	0	0	1	0	1	1	0	1	0	0	1	0	1	0	0	0	0	1	0	0	0	0	0	1	0	0	1	0	0	1	0	0	0	0	1	0	0	1	1	0	0	1	0	0	1	0	0	0	1	0	1	0	0	1	0	1	0	0	1	0	1	1	0	1	0	1	0	1	0	1	0	0	0	0	0	0	1	0	0	1	0	0	1	0	0	1	1	0	0	0	0	1	0	0	1	0	1	0	0	0	1	0	0	0	0	1	0	0	0	0	0	1	0	0	0	1	1	0	1	0	0	0	1	0	0	1	0	0	1	1	0	0	0	0	1	0	0	0	0	1	0	0	1	0	0	0	0	0	0	0	0	0	0	0	0	0	0	1	0	0	0	0	1	0	0	0	0	0	1	0	0	0	1	0	1	0	0	0	0	0	1	0	0	0	0	0	0	1	0	0	1	1	0	1	0	0	0	0	0	0	1	0	1	0	0	0	0	0	0	0	1	0	1	0	0	0	0	0	1	0	0	0	1	0	0	0	1	0	0	1	0	0	0	0	0	1	0	0	0	0	0	0	0	0	0	0	0	0	0	0	1	0	0	0	0	1	0	0	0	1	0	1	0	0	0	0	1	0	1	0	0	0	0	0	0	1	0	0	0	0	0	0	0	0	0	1	0	0	0	0	0	1	0	0	0	0	0	0	0	1	0	0	0	0	0	0	0	0	0	0	1	0	0	0	1	1	0	0	1	1	0	0	0	0	0	1	0	0	1	0	0	0	0	0	1	0	0	0	0	0	1	1	0	1	0	1	0	0	0	0	0	0	0	0	0	0	0	0	0	0	0	0	0	0	0	0	0	0	1	0	0	0	1	0	1	0	0	0	0	0	0	0	0	0	0	0	0	0	0	0	0	0	0	0	0	0	1	0	1	0	0	0	0	1	0	0	0	0	1	0	0	0	0	0	0	0	0	0	0	0	0	0	0	0	0	0	0	0	0	0	0	0	0	1	0	0	0	0	1	0	0	0	0	0	0	1	0	0	0	1	0	0	0	0	0	0	0	0	0	0	0	0	0	0	0	0	0	0	0	0	0	0	0	0	0	0	0	0	0	0	1	0	0	0	0	0	0	0	0	0	0	0	0	0	0	0	0	0	0	0	0	0	0	0	0	0	0	0	0	0	1	0	0	0	1	0	0	0	0	0	0	0	0	0	0	0	0	0	0	0	0	1	0	0	0	0	0	0	0	0	0	0	0	0	0	0	0	0	0	0	0	0	0	0	0	0	0	0	0	0	0	0	0	0	0	0	0	0	0	0	0	0	0	0	0	0	0	0	0	0	0	0	0	0	0	0	0	0	0	0	0	0	0	0	0	0	0	0	0	0	0	0	0	0	0	0	0	0	0	0	0	0	0	0	0	0	0	0	1	0	0	0	0	1	1	0	0	1	0	0	1	0	0	0	0	1	0	0	1	0	0	1	0	1	0	0	0	1	0	0	0	0	1	0	1	0	1	0	1	0	1	0	0	1	0	0	1	1	0	0	0	0	0	0	0	1	0	0	0	0	0	0	0	0	0	1	0	0	0	1	0	1	0	0	1	0	0	0	1	0	1	0	1	0	0	1	1	0	1	1	0	1	0	0	0	1	0	0	0	1	0	1	0	1	0	0	1	0	1	0	1	0	0	1	0	0	1	0	1	0	1	0	1	0	1	0	1	0	1	0	1	1	0	0	0	1	0	0	0	0	0	0	0	1	1	1	0	0	0	0	0	0	0	0	0	1	0	0	0	1	0	0	1	0	0	1	1	0	1	0	1	0	0	1	0	0	1	0	1	0	0	1	0	1	0	0	1	0	0	0	1	0	1	0	0	1	1	0	1	1	1	1	1	1	0	1	1	0	1	0	1	1	0	0	1	0	0	0	0	1	0	0	1	0	0	0	0	1	1	0	1	0	0	0	0	0	1	1	0	1	0	1	0	0	1	0	0	0	0	1	1	0	0	0	0	0	0	0	0	0	0	0	0	0	0	0	0	0	0	0	0	0	0	1	0	0	0	0	0	0	0	0	0	1	0	1	0	1	0	0	1	0	1	0	1	0	0	0	0	0	1	0	0	0	0	0	0	0	0	0	0	0	0	0	0	0	0	0	0	0	0	0	0	0	0	0	0	0	0	0	0	0	0	0	0	0	0	0	0	0	0	0	0	0	0	0	0	0	0	0	0	0	0	0	0	0	1	0	0	0	0	0	0	0	0	0	0	0	0	0	0	0	0	0	0	0	0	0	0	0	0	0	0	0	0	0	0	0	0	0	0	0	0	0	0	0	0	0	0	0	0	0	0	0	0	0	0	0	0	0	0	0	1	1	0	0	0	0	0	0	0	0	0	0	0	0	0	0	0	0	1	0	0	0	0	0	0	0	0	0	0	0	0	0	0	0	0	0	0	0	0	0	0	0	0	0	0	0	0	0	0	0	0	0	0	0	0	0	0	0	0	0	0	0	0	0	1	0
HB	meHB18	1	0	0	1	1	0	1	0	0	1	0	1	0	1	0	1	0	1	0	0	0	0	1	0	0	0	0	0	0	0	0	0	0	1	0	0	1	0	0	0	1	0	1	0	0	0	1	0	0	1	0	1	0	0	1	0	1	0	0	1	0	1	0	1	0	1	0	1	0	1	0	1	0	0	0	1	0	0	1	1	0	0	0	0	1	0	1	1	0	1	0	0	0	0	1	0	1	0	0	1	0	1	0	1	0	0	1	0	0	1	1	0	0	1	0	1	1	0	1	0	0	1	1	0	0	0	0	1	0	0	0	1	0	1	0	1	0	0	1	0	1	0	1	0	1	0	1	0	1	1	0	0	1	0	1	0	1	0	1	1	0	1	0	0	1	0	1	0	1	1	0	1	1	0	0	0	0	1	0	0	0	0	0	0	1	0	1	0	0	0	0	0	1	0	0	1	0	0	0	1	0	1	0	1	0	0	1	0	1	0	1	0	1	0	1	0	1	1	0	1	0	1	0	0	0	0	0	1	0	1	0	1	0	1	0	1	0	1	0	1	0	1	1	0	0	0	1	0	1	0	0	1	0	1	0	1	0	0	1	0	0	0	0	0	1	1	0	1	0	0	1	0	1	0	0	1	1	0	0	0	0	0	1	0	1	0	1	0	1	0	0	0	1	0	0	0	1	0	0	1	0	0	0	0	1	0	1	1	0	1	1	0	0	1	0	0	1	0	0	1	0	0	1	1	0	1	0	0	1	0	1	0	0	1	0	1	1	0	1	0	1	0	0	0	0	0	0	0	1	0	0	0	1	1	0	0	1	0	0	0	0	1	1	0	0	0	1	0	1	0	0	0	0	0	1	0	0	0	1	0	1	0	1	1	0	0	0	1	0	1	0	0	1	0	0	0	0	0	1	0	0	0	0	0	1	0	1	0	0	0	0	1	0	0	0	0	1	0	0	0	1	0	0	0	1	0	0	0	0	0	0	1	0	0	0	0	0	0	0	1	0	1	0	0	1	0	1	0	0	1	0	0	1	0	0	0	1	0	1	0	0	0	0	0	0	1	0	0	1	0	1	0	1	0	0	1	0	0	0	0	0	1	0	0	1	0	0	0	0	0	0	1	0	0	1	0	0	0	0	0	0	0	0	1	0	1	0	0	0	0	0	0	1	0	1	0	0	0	0	0	0	0	0	1	0	1	0	0	0	0	1	0	0	1	0	0	1	0	0	0	0	0	0	1	0	1	0	0	0	0	0	0	0	0	0	0	0	0	0	0	0	0	0	0	0	0	0	0	1	0	0	0	0	0	0	0	0	0	0	0	0	0	1	0	0	0	0	0	0	1	0	0	0	0	0	0	0	0	0	0	0	0	0	0	0	0	0	0	0	0	0	0	0	0	0	0	0	0	0	0	0	0	0	0	0	0	1	0	0	0	0	0	0	0	0	0	0	1	0	0	0	0	0	0	0	0	0	0	0	0	0	0	0	0	0	0	0	0	0	0	0	0	0	1	0	0	0	0	0	0	0	1	0	0	0	0	0	0	0	0	0	0	0	0	0	0	0	0	1	0	0	0	0	0	0	0	0	0	0	0	0	0	0	0	0	0	0	0	0	0	0	0	0	0	0	0	1	0	0	0	0	0	0	0	0	0	0	1	0	1	0	0	0	0	0	0	0	0	0	1	0	1	0	0	0	0	0	0	0	1	0	0	0	0	0	0	0	0	0	0	0	0	0	0	0	0	0	0	0	0	0	0	0	0	0	0	0	0	0	0	0	0	0	0	0	0	0	0	0	1	0	0	0	0	0	0	0	1	0	1	0	1	1	0	0	1	0	1	0	0	1	0	0	1	0	1	0	0	1	0	1	0	1	0	1	0	0	0	1	0	1	0	1	0	0	1	0	0	1	0	0	1	0	0	0	0	0	1	0	1	0	0	1	0	0	1	0	0	1	0	0	1	0	0	1	0	0	0	1	0	1	1	1	0	0	1	0	1	1	0	0	0	1	0	0	0	1	0	0	1	0	1	0	1	0	0	0	0	1	0	1	0	1	0	0	1	0	0	1	0	1	0	0	1	1	0	0	0	0	1	0	0	1	0	0	1	0	0	0	0	1	0	0	1	0	1	0	1	1	0	1	0	0	0	1	0	0	1	1	0	1	0	0	1	0	1	0	1	0	0	0	1	0	0	1	0	1	0	0	0	1	0	0	0	1	0	1	0	1	0	1	0	0	1	0	1	0	0	1	0	0	1	0	1	1	0	1	0	1	0	0	0	1	1	0	1	0	1	0	1	0	1	1	0	0	1	0	1	0	0	1	1	0	0	1	0	0	0	0	1	1	0	0	1	0	0	1	0	1	0	1	0	1	0	1	0	1	1	0	1	1	0	1	1	0	1	1	0	0	1	0	0	1	0	1	0	0	1	0	0	1	0	0	0	1	0	1	1	0	1	0	0	1	0	1	0	1	0	0	1	0	0	0	0	0	1	1	0	1	0	0	1	0	0	0	0	1	0	0	1	1	0	0	1	0	0	0	1	0	0	1	0	0	1	0	1	0	1	0	0	1	0	1	0	1	1	0	1	0	1	0	1	0	1	0	0	0	0	1	1	0	1	0	0	1	0	0	1	0	1	0	0	0	1	0	0	1	0	1	0	0	0	1	0	1	0	0	1	0	1	0	0	0	0	1	0	1	0	0	0	0	1	0	0	1	0	0	1	1	0	1	1	0	0	1	0	1	1	0	0	0	1	0	0	1	0	0	0	0	1	0	0	0	0	0	0	0	0	0	1	0	0	0	1	1	0	0	0	1	0	1	1	0	0	1	0	1	0	1	0	0	0	0	1	0	0	0	0	0	1	0	0	1	1	0	1	0	0	0	0	0	0	1	0	1	0	0	0	0	0	1	0	1	0	0	1	1	0	0	0	1	0	0	0	0	1	0	0	1	0	1	0	0	0	0	0	0	1	0	0	0	0	0	1	0	0	0	0	1	0	0	0	1	0	0	0	0	1	0	0	0	1	0	1	0	0	0	0	1	0	1	0	0	0	0	0	1	1	0	1	0	1	0	0	0	0	0	1	0	1	0	0	0	1	0	0	0	0	1	0	0	1	0	0	0	0	1	0	1	0	0	0	1	0	0	1	1	1	0	0	0	0	0	0	1	1	0	1	0	0	1	0	0	0	1	0	1	0	0	1	0	0	1	0	1	0	1	1	0	1	0	0	0	0	0	0	1	0	0	0	0	0	0	0	0	0	0	1	0	0	0	0	0	0	1	0	1	0	0	0	1	0	0	0	0	0	0	0	0	0	0	0	0	0	0	0	1	0	1	0	1	0	0	0	0	1	0	1	1	0	1	0	0	0	0	1	0	0	0	1	0	1	0	1	0	0	0	0	0	0	0	0	0	0	0	1	0	0	0	0	1	0	0	1	0	0	0	1	0	0	0	0	1	1	0	0	0	0	0	0	0	0	0	0	0	0	0	0	0	0	0	0	0	0	1	0	0	0	0	0	1	0	1	0	0	0	0	0	0	0	0	0	0	0	0	0	0	0	0	0	0	0	0	0	0	0	0	0	0	0	0	0	1	0	0	0	0	0	0	0	1	0	0	0	0	0	0	0	0	0	0	0	0	0	0	0	0	0	0	0	0	0	0	0	0	0	0	0	0	0	0	0	0	0	0	0	0	0	0	0	0	1	0	0	0	0	0	0	0	0	0	0	0	0	0	0	0	0	0	0	1	0	0	0	0	0	0	0	0	0	0	0	0	1	0	0	0	0	0	0	0	0	0	0	0	0	0	0	0	0	0	0	0	0	0	0	0	0	0	0	1	0	0	0	0	0	0	1	0	1	0	1	0	1	0	0	0	0	1	1	0	0	0	1	0	1	0	0	0	0	1	0	0	0	1	0	0	1	0	0	0	0	1	0	1	1	0	0	0	1	0	0	0	0	0	0	0	1	1	0	0	0	0	0	0	0	0	1	0	1	0	0	0	0	1	0	1	0	0	0	1	0	0	1	0	1	0	1	1	0	1	0	1	1	0	0	1	0	0	0	0	1	0	1	0	1	0	0	1	0	1	0	0	0	0	0	0	0	1	0	0	0	1	0	1	0	1	0	1	0	1	0	1	1	0	0	0	0	0	0	1	0	0	0	0	1	1	0	0	0	0	0	0	1	0	0	0	1	0	0	0	1	0	0	1	0	0	1	1	0	1	0	1	0	0	1	0	1	1	0	1	0	0	1	0	1	0	0	1	0	0	0	1	0	1	0	0	0	1	0	0	0	1	0	1	0	0	1	1	0	0	0	1	0	0	0	1	0	0	0	0	1	0	0	1	0	0	0	0	1	1	0	1	0	0	0	0	0	1	1	0	1	0	0	0	0	1	0	0	0	0	0	1	0	0	0	0	1	0	0	0	0	0	0	0	0	0	0	1	0	0	0	0	0	0	1	0	0	0	0	0	0	0	0	0	1	0	0	0	0	0	0	1	0	0	0	0	0	0	0	0	0	0	0	0	0	0	0	0	0	0	0	1	0	0	0	0	0	0	1	0	0	0	0	0	0	0	0	0	0	0	0	0	0	0	0	0	0	1	0	0	0	1	0	0	0	0	0	0	0	0	0	0	0	0	0	0	0	0	0	1	0	0	0	0	0	0	0	0	0	0	0	0	0	0	0	0	0	0	0	0	0	0	0	0	0	0	1	0	0	0	0	0	0	0	0	0	0	0	0	0	0	0	0	0	0	1	0	0	0	0	0	1	0	1	0	0	0	0	0	0	0	0	0	0	0	0	0	0	0	0	0	0	0	0	0	0	0	0	0	0	0	0	0	0	0	0	0	0	0	0	0	0	0	0	0	0	0	0	0	0	0	0	0	0	0	0	0	0	0	0	0	0	0	0	0	1	0	0	0
HB	meHB19	1	0	1	0	1	0	1	0	0	1	0	1	0	1	1	0	1	0	0	0	0	0	1	0	0	0	1	0	0	0	1	0	1	0	0	0	1	0	0	0	1	1	0	0	0	1	0	0	0	1	0	1	0	0	1	0	1	0	1	0	0	1	0	1	0	1	0	1	0	1	0	1	0	0	0	1	0	0	1	0	0	1	0	0	1	0	1	1	0	1	0	1	1	0	1	0	0	0	0	1	1	0	0	1	1	0	1	0	0	1	1	0	1	0	1	0	1	0	1	0	1	0	0	0	0	1	0	0	0	0	1	0	0	1	0	1	0	0	1	0	1	0	1	0	0	0	1	0	1	1	0	1	0	1	0	0	1	1	0	1	0	1	0	0	1	0	1	1	0	1	0	1	1	0	0	1	0	1	0	0	0	0	1	0	1	1	0	0	1	0	0	0	1	0	0	1	0	1	0	0	0	1	0	1	0	1	0	1	0	1	0	1	0	0	1	1	0	1	0	1	0	1	0	0	0	0	0	1	0	1	0	1	1	0	1	0	0	1	0	1	1	0	1	0	0	0	1	0	1	0	1	0	0	1	0	1	0	0	1	0	0	0	0	0	1	1	0	1	0	0	1	0	0	0	1	0	1	1	0	0	0	0	1	0	1	0	1	1	0	1	0	0	1	0	0	0	1	0	0	1	0	0	0	0	0	0	1	1	0	1	1	0	0	1	0	1	1	0	0	1	0	1	0	1	0	1	0	1	0	0	1	0	0	1	0	1	0	1	1	0	0	0	1	0	1	0	1	0	1	1	0	0	1	1	0	0	1	0	0	1	0	1	1	0	0	0	1	0	1	0	1	0	0	0	1	1	0	0	1	0	1	0	1	1	0	0	0	1	0	0	0	0	1	0	0	1	0	0	1	0	0	0	0	0	1	0	1	0	0	0	0	1	0	0	1	0	1	0	0	0	0	0	0	1	0	0	1	0	0	0	0	1	0	0	0	0	1	0	0	1	0	1	0	0	0	0	1	0	0	1	0	0	1	0	0	0	1	0	1	0	0	0	0	0	1	0	0	0	1	0	1	0	1	0	0	1	0	0	0	0	0	1	0	0	1	0	0	0	0	0	1	0	0	1	0	0	1	0	0	0	0	0	0	0	0	1	0	0	0	0	0	0	0	0	0	0	0	0	0	0	0	0	0	1	0	1	0	0	0	0	0	0	0	1	0	0	1	0	0	0	0	0	0	1	0	1	0	0	0	0	0	0	0	0	0	0	0	0	0	0	0	0	0	0	0	0	0	0	1	0	1	0	0	0	0	0	0	1	0	0	0	1	0	0	1	0	1	0	0	1	0	0	0	1	0	0	0	1	0	0	0	0	0	0	0	0	0	0	0	0	0	0	0	0	0	0	0	0	0	0	0	0	0	0	0	0	1	0	0	0	1	0	0	0	1	0	0	0	0	0	0	0	0	0	0	0	0	1	0	0	0	0	1	0	0	0	0	0	0	0	0	0	0	0	0	0	0	0	0	0	0	1	0	0	0	0	0	0	0	0	0	0	0	0	0	0	0	0	1	0	0	0	0	0	0	0	0	0	0	0	0	0	0	0	0	0	1	0	0	0	0	0	0	0	0	0	0	0	0	0	1	0	0	0	0	0	1	0	0	1	0	0	0	0	1	0	0	0	0	0	0	1	0	0	0	1	0	0	0	1	0	0	0	0	0	1	0	1	0	0	0	0	0	0	0	1	0	0	0	0	0	0	0	0	0	0	0	0	0	0	0	0	0	0	1	0	0	0	0	0	0	0	0	0	0	0	1	1	0	1	0	1	0	1	0	1	0	1	0	1	0	0	0	1	0	0	0	0	1	0	1	0	1	0	1	0	0	0	1	0	1	0	1	0	0	1	0	0	1	0	0	1	0	0	0	0	0	1	0	1	0	0	1	0	0	1	0	0	0	1	0	1	0	0	1	0	0	0	1	0	1	0	0	1	0	1	0	1	0	1	0	0	1	0	1	0	0	0	0	0	1	1	0	1	0	0	1	0	1	0	1	0	1	0	0	1	0	0	1	0	1	0	0	1	0	1	0	1	0	1	0	1	0	0	0	0	1	0	0	0	1	0	0	1	0	1	1	0	1	0	0	1	0	0	1	0	0	1	1	0	1	0	1	0	0	1	0	0	0	0	0	1	0	1	0	1	0	0	0	0	1	0	1	0	1	0	1	0	1	0	1	0	0	1	0	0	0	0	1	0	0	1	0	0	1	0	1	0	1	0	0	0	1	1	0	1	0	1	0	1	0	1	1	0	1	0	0	0	0	0	1	1	0	0	1	0	0	0	0	1	0	0	0	1	0	0	1	1	0	0	1	0	1	1	0	0	1	1	0	1	1	0	0	1	0	1	1	0	0	0	1	0	1	0	1	0	0	1	0	0	1	0	0	1	0	1	0	1	0	1	0	0	1	0	1	0	0	0	0	1	0	0	0	0	1	0	0	0	1	0	0	0	0	0	0	0	1	0	0	1	1	0	1	0	1	0	1	0	0	0	1	0	0	1	0	1	0	1	0	0	1	0	1	1	0	1	0	1	0	1	0	0	0	0	0	0	0	0	1	1	0	0	1	0	1	0	0	0	1	0	1	0	0	1	0	0	1	0	1	0	0	0	1	0	0	0	0	1	0	0	0	0	0	0	1	0	1	0	0	0	1	0	0	0	1	0	0	1	0	0	1	1	0	0	0	0	1	0	0	0	1	0	0	0	1	0	0	0	0	0	0	0	0	0	0	0	0	0	0	1	0	0	0	1	1	0	0	0	0	1	0	0	0	0	1	0	1	0	1	0	0	1	0	1	0	0	0	0	0	1	0	0	1	0	0	1	0	0	0	0	0	0	1	0	1	0	0	0	0	0	0	0	1	0	1	0	0	0	0	0	0	0	0	0	1	0	0	0	1	0	0	1	0	1	0	0	0	1	0	0	0	0	0	0	0	0	0	0	0	0	0	0	1	0	0	0	0	1	0	0	1	0	0	1	0	0	0	1	0	0	1	0	0	0	0	0	0	1	0	1	0	0	0	0	0	0	0	1	0	0	0	0	0	1	0	0	0	0	0	0	0	0	0	0	0	0	0	0	0	0	0	0	1	0	0	0	1	1	1	1	0	1	0	0	0	0	0	1	0	0	1	0	0	0	0	0	1	0	0	0	0	0	1	1	0	1	0	1	0	0	0	0	1	0	0	0	0	0	0	1	0	0	0	0	1	0	0	1	0	0	0	0	0	0	1	0	1	0	0	0	0	0	0	0	0	0	1	0	0	1	0	0	0	0	0	1	0	0	1	0	1	0	0	0	1	1	0	1	1	0	1	1	0	0	1	0	0	0	0	1	0	0	1	0	0	0	0	0	0	1	0	0	0	0	0	1	0	1	0	0	1	0	1	1	0	0	0	1	0	1	0	1	0	0	0	1	0	0	0	1	0	0	0	0	0	0	0	1	0	1	0	0	0	0	1	0	0	0	0	0	1	0	1	0	0	0	0	0	0	0	0	0	0	1	0	0	0	0	0	0	0	0	0	0	1	0	0	0	0	0	0	0	1	0	0	1	0	0	0	0	1	0	0	0	0	0	0	0	0	0	0	0	0	0	0	0	1	0	1	0	0	1	0	0	1	0	0	0	0	1	1	0	0	0	0	0	0	0	0	0	0	1	0	1	0	0	0	0	0	0	0	0	0	0	0	0	0	0	1	0	0	0	0	0	0	0	0	0	0	0	0	0	0	0	0	0	0	0	0	0	0	0	0	0	0	0	0	0	0	0	0	0	0	0	0	0	0	0	0	0	1	0	0	0	1	1	1	0	0	0	0	0	0	0	0	1	0	0	1	1	0	0	0	1	0	1	0	1	0	0	1	0	0	0	1	0	0	0	0	0	1	0	1	0	0	1	0	0	0	1	0	0	0	1	0	0	0	1	0	0	0	0	1	0	0	0	0	1	0	0	0	1	0	0	1	0	1	0	0	0	1	0	1	0	0	0	0	1	1	0	1	0	0	1	0	0	0	1	0	1	0	1	0	1	0	0	1	0	1	0	1	0	0	0	0	1	0	0	1	0	0	0	1	0	1	0	0	1	1	0	1	0	1	1	0	0	0	0	1	0	1	0	0	0	0	1	0	1	0	0	0	0	0	1	0	0	0	1	0	0	0	1	0	0	0	1	0	1	1	0	1	0	1	0	0	1	0	0	1	0	0	0	0	1	0	1	0	0	1	0	0	0	1	0	1	0	0	1	1	0	0	0	0	1	1	0	0	0	1	0	0	0	0	0	0	0	1	0	0	0	1	0	0	0	0	0	0	0	0	0	1	0	1	0	0	0	0	0	1	0	0	1	0	1	0	0	1	0	1	0	0	0	1	0	0	0	0	1	0	0	0	0	0	0	0	0	0	0	0	0	0	0	0	0	0	1	0	0	0	0	0	0	0	0	0	0	0	0	0	1	0	0	0	0	0	0	0	0	0	0	0	0	0	0	0	0	0	1	0	0	0	0	1	0	0	0	0	0	1	1	0	0	0	0	0	0	0	0	0	0	0	0	0	0	0	0	0	0	0	0	0	0	1	0	0	0	0	0	0	0	0	0	0	0	0	0	0	0	0	0	0	0	0	0	0	0	0	0	0	0	0	0	0	0	0	0	0	0	0	0	0	0	0	0	0	0	0	1	0	0	0	0	0	0	0	0	0	0	0	0	0	0	0	0	0	0	1	0	0	0	0	0	1	0	1	0	0	0	0	0	0	0	0	0	0	1	0	0	0	0	0	0	1	0	0	0	0	0	1	0	1	0	0	0	1	0	1	0	0	0	0	0	0	0	0	0	0	0	1	0	0	0	0	0	0	0	0	0	0	0	0	1	0	0	0	0	1	0	0	0
HB	meHB20	1	0	0	1	1	0	1	0	0	1	0	1	0	1	0	0	0	1	0	0	0	0	1	0	0	0	0	1	0	0	0	0	0	1	0	0	0	0	1	0	1	1	0	0	0	1	1	0	0	1	0	1	0	0	1	0	1	0	0	1	0	1	0	1	0	1	0	1	0	1	0	1	0	0	0	0	1	0	1	0	0	1	0	0	1	0	1	0	1	1	0	1	0	0	1	0	1	0	1	0	0	1	0	1	0	0	0	0	0	1	0	0	1	0	1	0	1	0	1	0	1	0	0	1	0	1	0	1	0	0	0	1	0	1	0	1	0	0	1	0	1	0	1	0	0	0	1	0	1	1	0	0	0	0	1	0	1	0	1	1	0	1	0	0	1	0	1	1	0	1	0	1	1	0	0	1	0	1	0	0	0	0	0	0	1	0	1	0	0	0	1	0	0	0	0	0	1	0	1	1	0	0	1	1	0	0	1	0	1	0	1	1	0	0	1	0	1	1	0	1	0	1	0	1	0	0	0	1	0	1	0	1	1	0	0	1	0	1	0	1	0	1	1	0	0	0	1	0	1	0	0	1	0	1	0	1	0	0	1	0	0	0	0	0	1	0	0	0	1	0	1	0	0	0	1	0	1	0	0	0	0	0	1	0	1	0	1	0	1	0	0	0	1	0	0	0	1	0	0	1	0	0	0	0	0	0	0	1	0	1	0	1	0	1	0	1	0	0	0	1	0	1	0	1	0	1	0	1	0	0	1	0	0	0	1	0	0	0	1	1	0	0	0	0	1	0	1	0	1	1	0	0	1	1	0	0	1	0	0	1	0	1	1	0	0	0	1	0	1	1	0	0	0	0	1	1	0	0	1	0	1	0	1	0	1	0	0	1	0	1	0	0	1	0	0	1	0	0	1	0	0	0	0	0	1	1	0	0	0	0	0	1	0	0	1	0	0	0	1	0	0	1	0	1	0	0	1	0	0	0	0	1	0	0	0	0	0	0	0	0	0	1	0	0	1	0	0	0	0	1	0	0	1	0	0	0	1	0	1	0	0	0	0	0	1	0	1	0	0	0	0	0	1	0	0	0	0	0	0	0	0	1	0	0	1	0	0	0	0	0	1	0	0	1	0	0	1	0	0	0	0	0	0	0	0	1	0	0	0	0	0	0	1	0	0	0	0	0	0	0	0	0	0	1	0	1	0	0	0	0	0	0	0	1	0	0	1	0	0	0	0	0	0	1	0	1	0	0	0	0	1	0	1	0	0	0	0	0	0	0	0	0	0	0	0	0	0	0	1	0	1	0	0	0	0	0	0	0	0	0	0	0	1	0	1	0	1	0	0	1	0	0	0	1	0	0	0	1	0	0	0	0	0	0	0	0	0	0	0	0	0	0	0	0	0	0	0	1	0	0	0	0	0	0	0	0	1	0	0	0	1	0	0	0	1	0	0	0	0	0	0	0	0	0	0	0	0	1	0	0	0	0	0	0	0	0	0	0	0	0	0	1	0	1	0	0	1	0	0	0	0	1	0	0	0	0	0	0	0	0	0	0	0	0	0	0	0	0	1	0	0	0	0	0	0	0	0	0	0	0	0	0	0	0	0	0	0	0	0	0	0	0	0	0	0	0	0	0	0	0	0	0	0	0	0	1	0	1	0	1	0	0	0	0	0	0	0	1	0	1	0	1	0	0	0	1	0	0	0	1	0	0	1	0	0	1	0	0	1	0	0	0	0	0	0	1	0	0	0	0	0	0	0	0	0	0	0	0	0	1	0	0	0	0	0	1	0	1	0	0	0	0	0	0	0	0	1	1	0	1	0	1	0	0	0	1	0	1	0	1	0	0	0	1	0	1	0	0	1	0	1	0	1	0	1	0	0	0	1	0	1	0	1	0	0	1	0	0	1	0	0	1	0	1	0	0	0	1	0	1	0	1	0	0	0	1	0	0	1	0	0	1	0	0	1	0	0	0	1	0	1	0	1	0	0	1	0	1	0	0	0	0	1	0	0	1	0	0	0	1	0	1	0	1	0	0	0	0	1	0	1	0	1	0	0	0	0	0	1	0	1	0	0	1	0	0	0	1	0	1	0	1	0	0	0	0	1	0	0	1	0	0	0	1	0	1	1	0	0	0	0	1	0	0	1	0	0	1	0	1	0	0	1	0	0	1	0	1	0	0	0	1	0	0	0	0	1	0	0	0	1	0	0	0	0	0	0	0	1	0	1	0	0	1	0	0	0	0	1	0	0	1	0	0	1	0	1	0	1	0	0	0	1	1	0	1	1	1	0	1	0	0	1	0	1	0	0	0	0	0	0	1	0	0	1	0	0	0	0	1	0	0	0	1	0	0	1	0	1	0	1	0	1	1	0	0	1	0	0	0	0	1	1	1	0	1	1	0	0	0	1	0	1	0	1	0	0	1	0	0	1	0	0	0	1	0	1	1	0	1	0	0	1	0	1	0	1	0	0	1	0	0	0	0	1	0	1	0	0	0	0	0	0	0	0	0	0	1	0	1	1	0	0	1	0	0	1	0	0	0	1	0	0	1	0	1	0	0	0	0	1	0	1	0	1	0	1	1	0	1	0	1	0	0	0	0	0	0	1	1	0	0	0	0	1	0	0	0	0	1	1	0	0	1	0	0	0	0	1	0	0	0	1	0	0	0	0	1	0	1	0	0	0	0	1	0	1	0	0	0	0	1	0	0	1	0	0	1	0	0	1	1	0	0	0	0	1	0	0	0	0	1	0	1	0	1	0	0	0	0	0	0	0	0	0	0	0	0	0	1	0	0	0	1	1	0	0	0	0	0	1	1	0	0	1	0	1	0	0	0	0	0	0	1	0	0	0	0	0	1	0	0	1	1	0	1	0	0	0	0	0	0	1	0	1	0	0	0	0	0	0	0	1	0	1	0	0	0	0	0	1	0	0	0	0	1	0	0	1	0	0	1	0	0	0	0	0	1	0	0	0	0	0	0	0	0	0	0	1	0	0	0	1	0	0	0	0	1	0	0	0	1	0	1	0	0	1	0	1	0	1	0	0	0	0	0	1	1	0	1	0	0	0	0	0	0	0	1	0	1	0	0	0	1	0	0	0	0	0	0	0	1	0	0	0	0	1	0	1	0	0	0	1	0	0	0	1	1	0	0	0	1	0	0	0	0	0	1	0	0	0	0	0	0	1	0	1	0	0	0	0	0	1	1	0	1	0	1	0	0	0	0	0	0	0	0	0	0	0	0	0	0	0	0	0	1	0	1	0	0	0	0	0	0	1	0	1	0	0	0	0	0	0	0	0	0	0	0	0	0	0	0	0	0	0	1	0	0	1	0	1	0	0	0	1	1	0	1	1	0	1	1	0	0	0	0	0	0	0	0	0	0	0	1	0	0	0	0	0	0	0	0	0	0	0	1	0	0	0	0	0	0	0	0	0	0	0	1	0	0	0	0	1	0	0	1	0	0	0	0	0	0	0	0	0	0	0	0	0	0	0	0	0	0	1	0	0	0	0	0	1	0	1	0	0	0	0	0	0	0	0	0	0	1	0	0	0	0	0	0	0	1	0	0	0	0	0	0	0	0	0	0	0	1	0	0	0	0	0	0	0	0	0	0	0	0	0	0	0	0	0	0	0	0	0	0	0	0	0	0	0	1	0	0	0	0	0	0	0	0	0	0	0	0	0	0	0	0	0	0	0	0	0	0	0	0	0	0	0	0	0	0	0	0	0	0	0	0	0	0	0	0	0	0	0	0	0	0	0	0	0	0	0	0	0	0	0	0	0	0	0	0	0	0	0	0	0	0	0	0	0	0	0	0	0	0	0	0	0	0	0	0	0	0	0	1	1	0	0	1	0	1	0	0	0	0	0	1	0	0	1	0	0	1	0	1	0	0	0	1	0	0	0	0	1	0	1	0	1	0	0	0	1	1	0	0	0	1	0	1	0	0	0	1	0	0	1	0	0	0	0	0	0	0	0	0	0	1	0	0	0	0	0	1	0	0	1	0	0	0	1	0	1	0	1	0	0	1	1	1	0	1	0	1	0	0	0	0	0	0	0	1	0	1	0	1	0	0	1	0	1	0	0	0	1	0	1	0	1	0	1	0	1	0	1	0	1	0	1	0	1	0	1	1	0	0	0	0	1	0	0	0	0	0	0	1	1	1	0	0	0	0	0	1	0	0	0	1	0	0	0	0	0	0	1	0	0	1	1	0	0	0	1	0	0	1	1	0	1	0	0	0	0	1	0	1	0	0	1	0	0	0	0	0	1	0	0	0	1	0	0	0	1	0	1	0	0	1	1	0	0	0	1	1	0	0	1	0	0	0	0	0	0	1	1	0	0	0	0	1	1	0	1	0	0	0	0	0	1	0	0	1	0	1	0	0	1	0	0	0	0	0	1	0	0	0	0	0	0	1	0	0	0	0	0	0	0	0	1	0	0	0	0	0	0	1	0	0	0	0	0	0	0	0	0	1	0	0	0	0	0	0	0	0	0	0	0	0	0	0	0	0	0	0	0	0	0	0	0	0	0	0	1	0	0	0	0	0	0	1	0	0	0	0	0	0	0	0	0	0	0	0	1	0	0	0	0	0	0	0	0	0	0	0	0	0	0	0	0	0	0	0	0	0	0	0	0	0	0	0	0	0	0	0	0	0	0	0	0	0	0	0	0	0	0	0	0	0	0	0	0	0	0	0	0	0	0	1	0	0	0	0	0	0	0	0	0	0	0	0	0	0	0	0	0	0	1	0	0	0	0	0	1	0	1	0	0	1	0	1	0	0	0	0	0	1	0	0	0	1	0	0	1	0	0	0	0	0	0	0	0	0	0	0	1	1	0	0	0	0	0	0	0	0	0	0	0	0	0	0	0	0	1	0	0	0	0	0	0	0	0	0	0	0	0	0	0	0	0	0
HB	meHB21	1	0	1	0	1	0	1	0	0	1	0	1	0	0	0	1	0	1	0	1	0	0	1	0	0	0	1	0	0	0	0	1	0	1	0	0	1	0	0	0	1	0	0	1	0	1	1	0	0	1	0	1	0	0	1	0	1	0	0	1	0	1	0	1	0	1	0	1	0	1	0	1	0	0	0	1	0	0	1	0	0	0	1	0	1	0	1	0	1	1	0	1	0	0	1	0	1	0	1	0	0	1	0	1	0	0	1	0	0	1	1	0	0	1	0	1	1	0	1	0	1	0	0	1	0	1	0	1	0	0	0	1	0	1	0	0	1	0	1	0	1	0	1	0	1	0	1	0	1	0	1	0	0	0	1	0	1	0	1	1	0	1	0	0	1	0	1	0	1	1	0	1	1	0	0	0	1	0	0	0	0	0	0	0	1	0	1	0	0	0	0	1	0	0	0	0	1	0	1	0	0	0	1	1	0	0	1	0	1	0	1	1	0	0	1	1	0	1	0	1	0	1	0	1	0	0	0	1	0	1	0	1	0	1	0	1	0	1	0	1	0	1	1	0	0	0	1	0	1	0	0	1	0	1	0	0	1	0	1	0	0	0	1	0	1	0	0	0	1	0	1	0	0	0	1	0	0	0	0	0	0	0	1	0	0	0	1	0	1	1	0	0	1	0	0	0	1	0	0	0	1	0	0	0	0	0	1	0	0	1	0	1	0	1	0	1	0	0	0	1	0	1	0	1	0	1	0	1	0	0	1	0	0	0	1	0	0	0	1	0	1	0	0	0	1	0	0	0	1	0	0	0	1	1	0	0	0	0	0	0	0	1	0	0	0	0	1	0	1	0	1	0	0	0	1	0	0	0	0	0	1	0	1	0	1	0	0	1	0	0	0	0	1	0	0	1	0	0	1	0	0	0	0	0	1	0	1	0	0	0	0	1	0	0	1	0	0	0	0	1	0	0	0	0	0	0	0	0	0	0	0	1	0	0	0	0	0	0	0	1	0	1	0	0	0	0	0	0	0	0	0	0	1	0	0	0	1	0	1	0	0	0	0	0	0	1	0	0	1	0	1	0	1	0	0	1	0	0	0	0	1	1	0	0	1	0	0	0	0	0	0	0	0	0	1	0	0	0	0	0	0	0	0	0	0	1	0	0	0	0	0	0	0	0	0	0	0	0	0	0	0	0	0	1	0	1	0	0	0	0	0	0	0	0	1	0	0	0	0	0	0	0	0	1	0	0	0	0	0	0	0	0	0	0	0	0	0	0	0	0	0	0	0	0	0	0	0	0	0	0	1	0	0	0	0	0	0	0	0	0	0	0	0	0	0	0	0	0	0	1	0	0	0	0	0	0	0	1	0	0	0	0	0	0	0	0	0	0	0	0	0	0	0	0	0	0	0	0	0	0	0	0	0	0	0	0	0	0	0	0	0	1	0	0	0	0	0	0	0	0	0	0	0	0	0	0	0	0	0	0	0	0	1	0	0	0	0	0	0	0	0	1	0	0	0	0	0	0	0	0	0	1	0	0	0	0	0	0	0	0	0	0	0	0	0	0	0	0	1	0	0	0	0	0	0	0	0	0	0	0	0	0	0	0	0	0	1	0	0	0	0	0	0	0	0	0	0	0	0	0	1	0	0	0	0	0	1	0	0	0	0	0	0	0	0	0	0	0	0	0	0	1	0	0	0	0	0	0	0	0	0	0	0	0	0	1	0	0	1	0	0	0	0	0	0	1	0	0	0	0	0	0	0	0	0	0	0	0	0	0	0	0	0	0	0	1	0	0	0	0	0	0	0	0	0	1	0	1	0	1	0	1	0	0	0	1	0	1	0	0	1	0	0	1	0	1	0	0	1	0	1	0	1	0	1	0	0	0	1	0	1	0	1	0	0	1	0	1	0	0	0	1	0	0	0	0	0	1	0	1	0	0	1	0	0	1	0	0	1	0	0	1	0	0	1	0	0	0	1	0	1	1	0	1	0	1	0	1	0	1	0	0	1	0	0	1	0	0	0	1	0	1	0	1	0	0	0	0	1	0	1	0	1	0	1	0	0	0	1	0	1	0	0	1	0	0	0	1	0	1	0	1	0	0	0	0	1	0	0	0	1	0	0	1	0	1	1	0	0	0	1	0	1	0	1	0	0	1	0	1	1	0	0	1	0	0	1	0	0	0	0	1	0	0	0	0	1	0	0	0	1	0	0	0	0	0	1	0	1	0	1	0	0	1	0	1	0	0	1	1	0	1	0	0	1	0	1	0	1	0	1	0	1	1	0	1	0	1	0	1	0	1	1	0	0	0	0	1	0	0	1	0	1	0	1	0	0	0	0	1	0	0	0	1	0	0	1	0	1	0	1	0	1	0	1	0	1	1	0	0	1	0	0	1	0	1	1	0	0	1	0	0	1	0	1	0	0	1	0	0	1	0	0	0	1	0	1	1	0	1	0	0	1	0	1	0	1	0	0	1	0	0	0	0	0	1	1	0	1	0	0	1	0	0	0	0	0	1	0	1	0	0	0	1	0	0	0	1	0	0	1	0	1	0	0	1	0	1	0	0	1	0	1	0	1	0	1	1	0	1	0	1	0	0	0	0	0	0	1	1	0	0	1	0	1	0	0	0	0	1	0	0	0	1	0	0	0	1	1	0	0	0	1	0	0	0	0	1	0	1	0	0	1	0	1	0	1	0	0	0	0	1	0	0	1	0	0	1	0	0	1	0	1	0	0	0	1	0	0	0	0	1	0	0	0	1	0	0	0	0	0	0	0	0	0	0	0	0	0	1	0	0	0	1	1	0	0	0	0	0	1	1	0	0	1	0	1	0	1	0	0	0	0	1	0	0	0	0	0	0	1	0	1	1	0	0	0	0	0	0	0	0	1	0	1	0	0	1	0	0	1	0	1	0	0	1	0	0	0	0	1	0	0	0	0	1	0	0	1	1	0	1	0	1	0	1	0	1	0	0	0	0	1	0	0	1	0	0	1	0	0	0	1	0	0	0	0	1	0	0	0	1	0	1	0	0	1	0	1	0	1	0	0	0	0	0	1	1	0	1	0	0	0	0	0	0	0	1	0	1	0	0	0	1	0	0	0	0	1	0	0	1	0	0	0	0	1	0	0	0	0	0	1	0	0	0	1	1	0	0	0	1	0	0	0	0	0	1	0	0	1	0	1	0	1	0	1	0	0	0	0	0	1	0	1	0	1	1	0	0	0	0	1	0	0	0	0	0	0	1	0	0	0	0	1	0	0	1	0	0	0	0	0	0	1	0	1	0	0	0	0	0	0	0	1	0	1	0	0	1	0	0	0	0	0	1	0	0	0	1	1	0	0	0	1	1	0	0	1	0	1	1	0	0	0	1	0	0	0	1	0	1	0	0	0	0	0	0	0	0	0	0	0	0	0	1	0	0	0	0	1	0	0	0	1	0	0	1	0	0	0	0	1	1	0	1	0	0	0	0	0	1	0	0	1	0	1	0	0	0	1	0	0	0	1	0	0	0	1	0	1	0	1	1	0	0	0	0	0	0	0	0	0	1	0	0	0	0	0	0	0	1	0	0	0	0	0	0	0	0	0	0	1	0	0	1	0	0	0	0	0	1	0	0	1	0	0	0	0	0	0	0	0	0	0	0	0	0	1	0	0	0	0	0	1	0	0	0	0	0	0	0	0	0	0	0	0	0	0	0	0	1	0	1	0	0	0	0	0	0	0	1	0	0	0	0	1	0	0	0	0	0	0	0	0	0	0	0	0	0	0	0	0	0	1	0	0	0	0	0	0	0	0	0	0	0	0	0	0	0	0	0	0	0	0	0	0	0	0	0	0	1	0	0	0	1	1	0	0	1	0	0	0	1	0	0	0	0	1	0	1	0	0	1	0	1	0	0	0	0	1	0	0	0	1	0	0	1	0	0	0	0	1	0	1	1	0	0	0	1	0	0	0	1	0	0	0	1	0	0	0	0	0	0	0	0	0	1	0	1	0	0	1	0	1	0	1	0	0	0	1	0	0	1	0	1	0	1	0	0	1	0	1	0	1	0	1	1	0	0	0	1	0	1	0	1	0	0	1	0	1	0	0	0	1	0	0	0	1	0	0	0	1	0	1	0	0	1	1	0	1	0	1	1	0	1	0	0	0	0	1	0	0	0	0	1	1	0	0	0	0	0	0	1	0	0	0	1	0	0	0	1	0	0	0	1	0	1	1	0	1	0	1	0	0	1	0	0	1	0	1	0	0	1	0	1	0	0	1	0	0	0	1	0	1	0	0	1	1	0	0	1	0	0	1	0	0	1	0	0	1	0	1	0	0	0	1	0	0	0	0	0	0	0	1	0	0	0	0	0	1	0	1	0	0	0	0	0	1	1	0	1	0	1	0	0	1	0	0	0	0	1	1	0	0	0	0	0	0	0	0	0	0	0	0	0	0	0	0	0	0	0	0	0	0	1	0	0	0	0	0	0	0	0	0	1	0	0	0	1	0	0	1	0	1	0	0	0	0	0	0	0	0	0	0	0	0	0	0	0	0	0	1	0	0	0	0	0	0	1	0	0	0	0	0	0	0	0	0	0	0	0	0	0	0	0	0	0	1	0	0	0	1	0	0	0	0	0	0	0	0	0	0	0	0	0	0	0	0	0	0	0	0	0	0	0	0	0	0	0	0	0	0	0	0	0	0	0	0	0	0	0	0	0	0	0	0	1	0	0	0	0	0	0	0	0	0	0	0	0	0	0	0	0	0	0	1	0	0	0	0	0	0	1	1	0	0	1	0	0	0	0	0	0	0	1	0	0	0	1	0	1	0	0	0	0	0	0	0	0	1	0	0	1	0	0	0	0	0	0	0	0	1	0	1	0	0	0	1	0	0	0	0	0	0	0	0	0	0	0	0	1	0	0	0	0	0	0	0	0
HB	meHB22	1	0	0	1	1	0	1	0	1	1	0	0	0	0	0	1	0	1	0	0	0	0	1	0	0	0	0	1	0	0	0	0	0	1	0	0	1	0	1	0	1	0	1	0	0	0	1	0	0	1	0	1	0	0	1	0	1	0	0	1	0	1	0	1	0	1	0	1	0	1	0	1	0	0	0	0	1	0	1	0	0	0	1	0	1	0	1	0	1	1	0	1	0	0	1	0	1	0	0	1	0	1	0	1	0	0	0	1	0	1	1	0	0	1	0	1	1	0	1	0	0	1	0	1	0	1	0	1	0	1	0	1	0	1	0	1	0	1	0	0	1	0	1	0	1	0	1	0	1	1	0	0	1	0	1	0	1	0	1	1	0	1	0	0	1	0	1	1	0	1	0	1	1	0	0	1	0	1	0	0	1	0	0	0	1	1	0	0	0	0	0	1	1	0	0	0	1	0	1	1	0	1	0	1	0	0	0	1	0	1	0	1	0	0	1	1	0	1	0	1	0	1	0	1	0	0	0	1	0	1	0	1	0	1	0	1	0	1	0	1	1	0	0	1	0	0	1	0	1	0	0	1	0	1	0	1	0	0	1	0	0	0	1	0	1	1	0	1	0	0	1	0	1	0	1	0	1	1	0	0	0	1	0	0	0	0	1	1	0	1	0	0	1	1	0	0	1	0	0	1	0	0	0	0	0	0	1	1	0	1	0	1	0	1	0	1	0	1	0	1	0	1	0	1	0	1	0	0	0	0	1	0	0	0	1	0	0	1	1	0	1	0	0	0	1	0	1	0	1	1	0	0	1	1	0	0	1	0	0	1	0	1	1	0	0	0	1	0	1	0	1	0	0	0	1	1	0	0	1	0	1	0	1	0	1	0	0	1	0	1	0	0	1	0	0	1	0	0	1	0	0	0	0	0	1	0	1	0	0	0	0	0	1	0	1	0	0	0	0	0	0	1	0	1	0	0	1	0	0	0	0	1	0	0	0	0	1	0	0	1	0	1	0	1	0	0	1	0	0	1	0	0	1	0	0	0	1	0	1	0	0	0	0	0	1	0	0	1	0	1	0	1	1	0	0	1	0	0	0	0	1	1	0	0	1	0	0	0	0	0	1	0	0	1	0	0	1	0	0	0	0	1	1	0	0	1	1	0	0	0	0	0	1	0	0	1	0	0	0	1	0	0	0	1	0	1	0	1	0	1	1	0	0	1	0	0	0	0	0	0	0	0	1	0	1	0	0	0	0	0	0	0	0	0	0	0	0	0	0	0	0	0	0	0	0	0	0	0	1	0	0	0	0	0	0	0	0	0	0	0	0	0	0	0	0	0	0	0	0	1	0	0	0	0	0	0	0	0	0	0	0	0	0	0	0	0	0	0	0	0	0	0	0	0	0	0	0	0	0	0	0	0	0	0	0	0	0	0	0	0	1	0	0	0	0	0	0	0	0	0	0	0	0	0	0	1	0	0	0	0	0	0	1	0	0	0	1	0	0	0	0	0	0	0	0	0	0	0	0	0	0	1	0	0	0	0	0	0	0	0	0	0	0	0	0	0	0	0	1	0	0	0	0	0	0	0	0	0	0	0	0	0	0	0	0	0	0	0	0	0	0	0	0	0	0	0	0	0	0	0	1	0	0	0	0	0	0	1	1	0	0	0	0	0	0	0	0	0	0	0	0	1	0	0	0	0	0	0	0	0	0	0	0	0	0	0	0	0	0	0	0	0	0	0	0	1	0	0	0	0	0	0	0	0	0	0	0	0	0	0	0	0	0	0	0	0	0	0	0	1	0	0	0	0	0	0	1	1	0	1	0	1	0	0	0	1	0	1	0	1	0	1	0	1	0	0	1	0	1	0	1	0	1	0	1	0	0	1	0	0	1	0	1	0	0	1	0	0	1	0	0	1	0	1	0	0	0	1	0	1	0	0	1	0	0	1	0	0	0	1	0	1	0	0	1	0	0	0	1	0	1	0	0	1	0	1	0	1	0	0	0	0	1	0	0	1	0	0	0	1	0	0	0	1	0	0	1	0	1	0	1	0	1	0	0	1	0	0	1	0	1	0	0	1	0	1	0	1	0	1	0	1	0	0	0	0	1	0	0	0	1	1	0	1	0	1	1	0	1	0	1	0	1	0	1	0	0	1	0	1	1	0	0	1	0	1	0	0	0	0	0	1	0	1	0	0	1	0	0	0	1	0	0	0	1	0	1	0	1	0	1	0	0	1	0	1	0	0	1	1	0	1	0	0	1	0	1	0	1	0	0	0	1	1	0	1	0	1	0	1	0	1	1	0	1	0	0	0	0	0	1	1	0	0	0	0	0	0	0	1	1	0	0	1	0	0	1	0	1	0	1	0	1	0	1	0	1	0	0	0	1	0	1	1	0	1	1	0	0	0	1	0	1	0	1	0	0	1	0	0	1	0	0	0	1	1	0	1	0	1	0	0	0	0	1	0	1	0	0	1	0	0	0	0	1	0	0	1	1	0	0	0	0	0	0	0	1	0	0	1	1	0	0	1	1	0	1	0	0	0	1	0	0	1	0	1	0	1	0	0	1	0	1	0	1	0	1	1	0	1	0	1	0	0	1	0	1	0	1	1	0	0	1	0	1	0	0	1	0	1	1	0	0	1	0	0	0	1	1	0	0	0	1	0	1	0	0	1	0	0	0	0	1	0	1	0	0	1	0	0	0	1	0	0	1	0	0	1	0	0	1	1	0	0	1	0	1	1	0	0	0	1	0	1	1	0	0	0	0	1	0	0	0	0	0	0	0	0	0	1	0	0	0	1	1	0	0	0	1	0	1	1	0	0	1	0	1	0	1	0	0	0	0	1	0	0	0	0	0	1	0	0	1	1	0	1	0	0	0	0	0	0	1	0	1	0	0	0	0	0	1	0	1	0	1	0	0	0	0	0	1	0	1	1	1	0	0	0	1	0	0	1	0	1	0	0	0	1	1	0	0	0	1	0	0	0	0	0	1	0	0	0	1	0	0	0	0	1	0	0	0	1	0	1	0	0	1	0	1	0	1	0	0	0	0	0	1	1	0	1	1	0	0	0	0	1	0	1	1	1	0	0	0	1	0	0	0	0	1	0	0	1	0	0	0	0	1	0	1	0	0	0	0	1	0	1	0	1	0	1	0	1	0	0	0	0	0	1	0	0	1	0	1	0	0	0	1	0	0	0	0	0	1	0	1	0	1	1	0	0	0	0	1	0	0	0	0	0	1	0	0	0	0	0	1	0	0	1	0	0	1	0	0	0	1	0	1	0	0	0	0	0	0	0	0	0	0	0	0	0	0	0	0	0	0	1	0	0	1	0	1	0	0	1	1	1	0	1	0	0	1	1	0	0	1	0	0	0	0	1	0	1	0	1	0	0	0	0	1	0	0	0	0	0	0	1	0	1	0	0	1	0	1	0	1	1	0	1	0	0	0	0	1	1	0	1	0	0	0	0	0	0	0	0	0	0	0	0	0	0	0	0	0	0	1	0	0	0	0	1	1	0	1	0	1	0	0	0	0	0	0	0	0	0	0	1	1	0	0	0	0	1	0	1	1	0	0	0	1	0	1	0	1	0	0	1	0	0	0	0	0	1	0	0	1	1	0	0	0	1	0	0	0	1	0	0	0	0	1	0	0	1	1	0	1	0	1	0	0	1	0	0	0	0	0	0	0	0	0	0	0	1	0	1	0	0	0	0	1	0	0	1	0	0	0	0	0	1	0	1	1	0	0	0	0	0	0	0	0	0	0	1	0	1	0	1	1	1	0	0	0	0	0	0	0	0	0	0	0	0	0	0	0	0	0	0	0	0	0	0	1	0	0	0	0	1	1	0	0	1	0	0	0	1	0	0	0	0	1	0	0	0	0	1	0	1	0	0	0	1	0	0	0	0	1	0	1	0	0	0	1	0	1	0	0	0	0	0	0	0	1	1	0	0	0	0	0	1	0	1	0	0	0	1	0	0	0	1	0	0	0	0	0	1	0	0	1	0	0	0	1	0	1	0	1	0	0	1	0	0	1	0	1	1	0	0	1	0	0	0	0	1	0	1	0	1	0	0	1	0	1	0	0	0	0	0	0	0	1	0	1	0	0	0	0	0	1	0	1	0	1	0	1	1	0	0	0	1	0	0	1	0	0	0	0	1	0	1	0	0	0	0	0	1	0	0	0	1	0	0	0	1	0	0	0	1	0	1	0	1	0	0	1	0	0	1	0	1	1	0	0	0	0	1	0	1	0	0	1	0	0	0	1	0	1	0	0	1	1	0	0	0	0	1	1	0	0	1	1	0	0	0	1	0	0	0	1	0	0	0	1	0	0	0	1	0	0	0	0	0	1	0	0	0	0	0	0	0	1	1	0	0	0	1	0	0	1	0	0	0	0	0	1	0	0	0	0	0	0	0	0	0	0	0	0	0	0	0	0	0	0	0	0	0	0	1	0	0	0	0	0	0	0	0	0	1	0	0	0	0	0	0	1	0	0	0	0	0	0	0	0	0	0	0	0	0	0	0	0	0	0	0	1	0	0	0	0	0	0	1	0	0	0	0	0	0	0	0	0	0	0	0	0	0	0	0	0	0	0	0	0	0	1	0	0	0	0	0	0	0	0	0	0	0	0	0	0	0	0	0	0	0	0	0	0	0	0	0	0	0	0	0	0	0	0	0	0	0	0	0	0	0	0	0	0	0	0	1	0	0	0	0	0	0	0	0	0	0	0	0	0	0	0	0	0	0	1	0	0	0	0	0	1	0	1	0	0	0	0	0	0	0	0	0	0	1	0	0	0	1	0	0	1	0	0	0	0	0	0	0	0	0	0	0	1	0	0	0	0	0	0	0	0	0	0	0	0	0	0	0	0	0	0	0	0	0	0	0	0	1	0	1	0	0	0	0	0	0	0	0
DH	meDH07	0	1	0	0	1	0	1	0	1	0	0	0	0	1	0	0	0	1	0	1	0	0	1	0	0	0	0	0	0	0	0	0	0	1	0	0	1	0	0	0	1	1	0	0	0	1	1	0	0	0	0	0	0	0	1	0	1	0	0	0	0	0	0	1	0	1	0	1	0	1	0	1	0	0	0	0	1	0	1	0	1	0	1	0	1	0	1	0	1	1	0	1	0	0	1	0	1	0	0	0	0	1	0	0	1	0	0	1	0	1	0	0	0	1	0	1	0	0	1	1	0	1	0	0	0	1	0	1	0	0	0	1	0	1	0	1	0	0	0	0	0	0	1	0	0	1	0	0	1	1	0	0	0	1	0	0	1	0	1	1	0	1	1	0	1	0	1	1	0	0	0	1	1	0	1	1	0	0	0	0	0	0	0	0	1	1	0	0	1	0	1	0	1	0	0	0	1	0	1	0	1	1	0	1	0	1	0	1	0	1	0	0	0	1	0	0	1	0	0	1	0	1	0	0	0	0	0	0	0	1	0	1	1	0	0	1	0	0	0	1	1	0	0	1	0	0	1	0	1	0	0	0	0	1	0	1	0	0	0	0	0	0	0	0	0	0	0	0	0	0	1	0	1	0	1	0	0	1	0	0	0	1	0	0	1	0	1	0	1	0	0	1	0	1	0	0	1	1	0	1	0	0	1	0	0	1	0	0	0	1	1	0	1	0	0	1	1	0	0	0	1	0	1	1	0	1	0	0	0	0	1	0	0	1	0	0	1	0	1	0	1	0	0	0	0	1	0	0	1	0	1	0	1	0	1	0	1	0	0	1	0	1	0	0	0	0	1	0	1	1	0	0	0	0	1	0	0	0	1	0	1	0	1	1	0	0	1	0	1	0	0	0	1	0	0	1	0	0	0	0	0	0	0	0	1	0	0	0	1	0	0	1	0	1	0	0	0	0	0	0	0	0	0	1	0	0	0	0	0	0	0	0	0	0	0	0	0	0	1	1	0	0	0	0	0	0	0	0	0	1	0	1	0	0	0	0	0	0	0	0	0	0	0	0	1	0	1	0	0	0	1	0	0	0	0	0	0	0	0	0	0	0	0	0	0	0	0	0	0	0	0	0	0	0	1	0	0	0	0	0	1	0	0	0	0	0	1	0	0	0	0	1	0	0	0	0	0	0	0	0	0	0	0	0	0	1	0	0	0	0	0	0	0	0	0	0	0	0	0	0	0	0	0	1	0	0	0	0	0	0	0	0	0	0	0	0	0	0	0	0	0	0	0	0	0	0	0	0	0	0	0	0	0	0	0	0	0	0	0	0	0	0	1	0	1	0	0	0	0	0	0	0	0	0	0	0	0	0	0	0	0	0	0	0	0	0	0	0	0	0	0	0	0	0	0	0	0	0	0	0	0	0	0	0	0	0	0	0	0	0	0	0	0	0	0	0	0	0	0	0	0	0	0	0	0	0	0	0	0	0	0	0	0	0	0	0	0	0	0	0	0	0	0	1	0	0	0	0	0	0	0	1	0	0	0	0	0	0	0	0	0	0	0	0	0	0	0	0	1	0	0	0	0	0	0	0	0	0	0	0	0	0	0	0	0	0	1	0	0	0	0	0	0	0	0	0	0	0	0	0	0	0	0	0	0	0	0	0	0	0	0	0	0	0	0	0	0	0	0	0	0	0	0	0	0	0	0	0	0	0	0	0	0	0	0	0	0	0	0	0	0	0	0	0	0	0	0	0	0	0	0	0	0	0	0	0	0	0	0	0	0	0	0	0	0	0	0	0	0	0	0	0	0	0	0	0	0	1	0	1	0	1	1	0	0	1	0	1	0	1	0	1	0	1	0	1	0	0	1	0	1	0	1	0	0	1	0	0	1	0	1	0	1	0	1	0	0	0	1	0	0	1	0	1	0	0	0	1	0	1	0	1	0	1	0	1	0	0	1	0	0	1	0	0	1	0	1	0	1	0	1	1	0	1	0	1	0	1	1	0	1	0	1	0	0	1	0	1	0	0	1	1	0	1	0	0	1	0	1	0	1	0	1	0	0	0	0	0	1	0	1	0	0	1	0	1	0	1	0	1	0	1	0	0	0	1	0	0	0	0	1	0	0	1	0	1	1	0	1	0	1	0	0	0	1	0	0	1	0	1	0	0	1	0	0	0	0	1	0	0	1	0	1	1	0	1	0	0	1	0	1	0	0	1	0	0	1	0	1	0	1	0	0	1	0	0	0	0	1	0	0	1	0	0	1	1	1	0	1	0	0	0	1	0	1	1	0	1	0	1	0	1	1	0	0	1	0	0	0	0	0	0	0	0	1	0	0	1	0	1	1	0	0	1	0	0	0	1	0	0	1	0	1	1	0	0	1	0	0	0	1	0	1	1	0	0	1	0	0	1	0	0	0	0	1	0	0	1	0	0	1	0	0	1	0	1	0	1	0	1	0	1	1	0	1	0	0	0	0	0	1	0	0	1	0	1	0	1	0	0	0	0	1	0	0	1	0	1	0	1	0	0	1	0	0	0	1	0	0	0	1	0	0	1	0	1	0	1	0	0	1	0	1	1	0	1	0	1	0	1	0	1	0	1	0	0	0	1	0	1	0	0	0	1	0	1	0	1	0	0	0	0	0	1	0	1	0	1	0	0	0	0	1	0	0	1	0	1	0	1	0	0	1	0	1	0	0	1	1	0	1	0	0	0	1	0	0	1	0	0	1	1	0	0	0	0	1	1	0	0	1	0	0	0	1	0	1	0	0	0	0	0	0	0	0	0	0	1	0	1	0	0	0	1	0	0	1	0	0	1	0	0	0	1	0	0	1	0	0	1	0	0	1	0	0	0	0	1	0	1	0	0	1	1	0	1	0	1	0	0	0	0	1	0	1	0	0	0	0	0	0	0	1	0	1	0	1	0	0	0	1	1	0	0	0	0	1	0	1	0	0	1	0	1	0	0	1	0	0	0	0	1	0	0	1	0	1	0	1	0	0	0	1	0	0	0	0	1	0	0	0	1	0	1	0	0	0	0	1	0	1	0	0	0	0	0	0	0	0	0	0	0	0	0	0	1	1	1	0	1	1	0	0	1	0	0	1	0	0	0	0	1	0	0	0	0	1	0	1	1	0	0	0	0	0	0	0	1	0	0	0	0	0	0	0	1	1	1	0	0	1	0	0	0	0	0	0	0	0	0	0	0	1	0	1	0	1	1	0	0	0	0	0	0	0	0	0	0	0	0	0	0	0	0	1	0	0	0	1	0	0	0	0	1	0	0	1	0	0	0	0	1	0	0	0	0	1	0	0	0	0	0	0	0	0	0	1	0	1	0	1	0	0	0	0	1	0	1	0	0	1	0	0	0	0	0	0	0	0	0	0	0	0	0	0	0	1	0	0	0	0	0	0	0	1	0	0	0	0	0	1	0	0	0	0	0	0	1	0	0	0	1	0	1	0	1	0	0	0	0	0	0	0	0	0	0	1	0	0	0	0	0	0	0	1	0	0	0	0	0	1	0	1	0	0	0	0	0	0	0	0	0	0	0	0	0	0	0	0	0	0	0	0	0	0	0	0	0	0	0	0	1	1	0	0	1	0	0	0	0	0	0	0	0	0	0	0	0	0	0	0	0	0	0	0	0	0	0	0	1	0	0	0	0	0	0	0	0	0	0	0	0	0	0	0	0	0	0	0	0	0	0	0	0	0	0	0	0	0	0	0	0	0	0	0	0	0	0	0	0	0	0	0	0	0	0	0	0	0	0	0	0	0	0	1	0	0	0	0	0	0	0	0	0	0	0	0	0	0	0	0	0	0	0	0	0	0	0	0	0	1	0	0	0	0	1	0	0	0	1	0	0	0	0	0	0	0	1	0	0	1	0	0	1	0	1	0	0	0	1	0	0	0	0	0	1	0	1	0	0	1	0	1	0	0	1	0	1	0	1	0	0	0	1	0	0	0	1	0	1	0	0	0	0	0	0	0	1	0	0	0	0	0	1	0	0	1	0	0	0	1	0	0	1	0	1	0	1	0	0	0	0	1	1	0	0	1	0	0	0	0	1	0	1	0	1	0	0	1	0	1	0	0	0	0	0	0	1	1	0	0	0	1	0	1	0	0	1	1	0	1	0	1	0	1	0	0	0	1	0	0	1	0	1	0	1	0	0	0	0	0	0	0	1	0	0	1	0	0	1	0	0	0	0	0	1	0	0	0	1	0	1	0	1	1	0	0	1	1	0	0	1	0	0	0	1	0	0	0	1	0	0	1	0	1	0	0	0	1	0	0	0	1	1	1	0	0	0	1	0	0	1	1	0	0	0	1	0	0	0	0	1	0	1	1	0	0	0	0	1	1	0	1	0	0	1	0	0	1	1	0	0	1	1	0	0	0	1	0	0	0	0	0	0	0	0	0	1	0	0	1	0	0	0	0	0	0	0	1	0	0	0	0	0	0	1	0	0	0	0	0	1	0	0	0	0	0	0	0	0	0	0	0	0	1	0	0	0	0	0	0	0	0	0	0	0	0	1	0	0	0	0	1	0	0	0	0	1	0	1	0	1	0	0	0	1	0	0	0	0	0	0	0	0	0	0	0	0	1	0	0	1	1	0	0	0	0	0	0	1	0	1	0	1	0	0	0	0	0	0	0	0	1	0	0	0	0	0	0	0	0	0	0	0	0	0	0	0	0	1	0	0	0	0	0	0	0	1	0	0	0	0	0	0	0	0	0	0	0	0	0	0	0	0	0	0	1	0	0	0	0	0	1	0	1	0	0	1	0	1	1	1	0	0	0	1	1	0	0	1	0	1	0	0	0	0	0	0	1	0	0	1	0	1	1	0	1	0	0	1	0	0	0	0	1	0	0	0	0	0	0	0	0	1	0	0	0	0	0	0	0	1	0	0	0	0	0	1	0	0
DH	meDH08	0	1	0	0	1	0	1	0	1	0	0	1	0	1	0	0	1	0	0	0	0	0	1	0	1	0	0	0	1	0	0	1	0	1	0	0	1	0	0	0	1	0	0	1	0	1	0	0	0	0	0	0	0	1	1	0	1	0	0	0	0	1	0	1	0	1	0	1	0	1	0	1	1	0	0	0	1	0	1	1	0	0	1	0	1	1	0	0	1	1	0	1	0	0	1	0	1	0	0	0	1	0	0	1	0	0	1	0	0	1	1	0	0	1	1	0	1	0	1	0	1	0	1	0	0	1	0	1	0	0	0	1	0	1	0	1	0	0	1	0	0	0	1	0	0	1	1	0	1	1	0	0	0	1	0	0	1	0	1	1	0	1	0	0	1	0	1	1	0	0	0	1	1	0	0	0	0	0	0	0	1	0	0	0	1	1	0	0	1	0	1	0	1	1	0	0	1	0	1	1	0	1	0	1	0	1	0	1	0	1	0	0	1	1	0	0	1	0	0	1	0	1	0	0	1	0	0	1	0	1	0	1	1	0	0	1	0	1	0	1	0	1	0	1	0	0	1	0	1	0	0	1	0	1	0	0	1	1	0	0	0	0	1	0	1	0	1	1	0	0	1	0	1	0	0	1	0	0	1	0	0	1	0	0	1	0	1	0	1	0	0	0	1	1	0	0	1	0	1	0	0	0	0	0	0	1	0	0	0	1	0	1	1	0	1	0	1	0	0	1	0	1	0	1	0	0	0	1	0	0	1	0	0	1	1	0	0	1	1	0	1	0	0	0	0	1	0	0	1	0	0	1	0	1	0	0	1	0	0	1	0	1	0	0	0	0	1	0	1	0	0	0	0	0	1	0	0	1	1	0	1	0	1	0	1	0	1	0	1	0	0	1	0	0	0	1	0	0	1	0	0	0	0	0	1	0	0	0	0	1	0	0	1	0	1	0	1	0	0	0	0	1	0	0	1	0	0	0	0	0	0	1	0	0	1	0	0	0	0	1	0	0	0	0	0	1	0	0	1	1	0	0	1	0	0	0	1	0	0	0	0	0	0	0	0	1	0	1	0	0	1	0	1	0	0	1	1	1	0	0	0	0	0	0	0	0	0	0	0	0	1	0	0	1	0	0	0	0	0	0	0	0	0	0	0	0	1	0	0	0	0	1	0	0	0	0	1	0	0	1	0	0	0	1	0	1	0	0	0	1	0	0	0	0	0	0	1	0	0	0	0	0	0	1	0	0	0	0	0	0	0	0	0	0	0	0	0	0	0	0	0	0	0	0	0	0	0	0	0	0	0	0	0	0	0	0	0	0	0	0	0	0	1	0	0	0	0	0	0	1	0	0	0	0	0	0	0	0	0	0	0	0	0	0	0	0	0	0	0	0	0	0	0	0	0	0	0	0	0	0	0	0	0	0	0	0	1	0	0	0	0	1	0	0	0	0	0	1	0	0	0	0	0	0	0	0	0	0	0	0	0	0	1	0	0	0	0	0	0	0	0	0	0	1	0	0	0	0	0	0	0	1	0	0	0	0	0	0	0	0	0	0	0	0	0	0	0	0	1	0	0	0	0	0	0	0	0	0	0	0	0	0	0	0	0	0	1	0	0	0	0	0	0	0	0	0	0	0	0	0	1	0	0	0	0	0	0	1	0	0	0	0	0	0	0	0	0	1	0	0	0	1	0	0	0	0	0	0	1	1	0	0	0	0	0	0	0	0	0	0	0	0	0	0	0	0	0	0	0	0	0	0	0	0	0	0	0	0	0	0	0	0	0	0	0	0	0	0	0	0	0	0	0	0	0	0	0	1	0	1	0	0	1	0	0	1	0	1	0	1	0	1	0	1	0	1	0	0	1	0	1	0	1	0	0	1	0	0	1	0	1	0	1	0	0	1	0	1	0	0	0	1	0	1	0	0	0	1	0	1	0	1	0	0	0	1	0	0	1	0	0	1	1	0	1	0	0	0	1	0	1	0	0	1	0	1	0	1	0	0	1	0	1	0	0	1	0	0	0	1	0	1	0	0	0	0	1	0	1	0	1	0	1	0	0	1	0	0	1	0	1	0	0	1	0	1	0	1	0	1	0	1	0	0	0	1	0	0	0	1	0	0	0	1	0	1	1	0	0	0	0	1	0	1	0	0	0	1	0	1	0	0	1	0	0	0	0	1	0	0	1	0	1	0	1	0	1	0	0	0	1	0	0	1	1	0	0	0	1	0	1	0	0	1	0	0	0	0	1	0	1	0	0	1	1	1	0	0	1	0	0	1	0	1	0	1	0	0	0	1	0	0	1	0	0	0	1	0	1	0	1	1	0	0	1	1	0	0	0	1	1	0	0	1	0	0	0	1	0	0	1	0	1	0	1	0	1	0	1	0	1	0	1	1	0	0	1	0	0	1	0	0	0	0	1	0	0	1	0	1	0	0	0	0	1	1	0	1	0	1	0	1	0	0	1	0	0	0	0	1	0	0	0	1	0	1	0	1	0	0	0	0	0	0	0	1	0	1	1	0	0	0	0	1	0	0	1	0	1	0	1	0	0	1	0	1	0	1	0	0	1	0	0	0	1	0	1	1	0	1	0	0	1	0	0	0	1	0	1	1	0	0	0	0	1	0	0	1	0	1	0	0	0	1	0	1	1	0	1	0	0	0	1	0	1	0	0	1	1	0	1	0	1	0	1	0	0	1	0	0	1	0	1	0	1	0	0	1	0	0	1	1	0	0	0	0	1	1	0	0	0	1	0	0	0	1	0	0	1	0	0	0	0	0	0	0	1	0	0	1	0	0	0	1	0	1	0	0	0	1	0	0	0	0	1	1	0	1	0	0	0	0	1	0	0	0	0	0	0	1	0	0	0	1	0	1	0	0	0	1	0	0	1	0	0	0	0	0	0	1	0	0	1	0	1	0	1	0	0	0	0	1	0	0	1	0	0	0	1	0	1	0	0	1	0	0	1	0	0	0	0	1	0	0	1	0	0	0	0	0	0	0	1	0	0	0	0	1	0	0	1	0	0	0	0	0	0	0	1	0	1	0	0	0	0	0	0	0	0	0	0	0	0	0	0	1	0	1	0	1	0	0	0	1	0	0	0	0	0	1	0	1	0	0	0	0	1	0	1	1	0	0	0	0	0	0	0	0	0	0	1	1	0	0	0	0	0	1	0	0	1	0	0	0	0	0	0	0	0	0	0	0	0	0	1	0	1	1	0	1	0	0	0	0	0	0	0	0	0	0	0	0	0	0	1	0	0	0	0	0	0	0	0	1	0	0	1	0	0	0	1	0	0	1	0	0	0	0	0	0	0	0	0	0	0	1	0	1	1	0	0	1	0	0	1	1	0	1	0	0	1	0	0	0	0	0	0	0	0	0	0	1	0	0	0	0	0	0	0	0	0	0	0	0	0	1	0	0	0	0	1	0	1	0	0	0	0	1	0	0	0	0	1	1	0	0	0	0	0	0	0	0	0	0	0	0	0	1	0	0	0	0	0	0	1	0	0	0	0	0	0	0	1	0	0	0	1	0	0	0	0	0	0	0	0	1	0	0	0	0	0	0	0	0	0	0	1	0	0	0	0	1	1	0	0	1	0	0	0	0	0	0	0	0	0	0	0	0	0	0	0	0	0	0	0	0	0	0	0	0	0	1	0	0	0	0	0	0	0	1	0	0	0	0	0	0	0	0	0	0	0	0	0	1	0	0	0	0	0	0	0	0	1	0	1	0	0	0	0	0	0	0	0	0	0	0	0	0	0	0	0	0	0	1	0	0	0	0	0	0	0	0	0	0	0	0	1	0	0	0	0	0	0	0	0	0	0	1	0	0	1	0	1	0	0	1	0	0	0	1	0	0	0	1	0	0	0	1	0	0	1	0	0	0	0	1	0	0	0	1	0	0	0	0	1	0	0	1	0	0	1	0	1	0	0	1	0	0	0	1	0	0	0	1	0	0	0	1	0	1	1	0	0	0	0	0	1	1	0	0	0	0	0	1	0	0	1	0	0	0	1	1	1	0	1	0	0	1	0	0	1	0	1	0	1	0	1	0	0	0	0	1	0	1	0	1	0	0	1	0	1	0	0	0	0	1	0	1	1	0	0	1	1	0	1	0	0	1	1	0	1	0	1	1	0	0	1	0	1	0	0	0	0	0	0	1	0	0	0	0	0	0	0	1	0	0	0	0	0	0	0	0	0	0	0	1	0	1	0	1	0	1	0	0	1	0	1	0	1	1	0	0	0	0	0	1	0	0	1	0	0	0	1	0	1	0	1	0	1	0	0	0	1	0	1	0	0	1	0	0	0	0	1	0	0	0	1	0	0	0	0	1	0	0	1	0	0	0	0	1	1	0	1	0	0	0	0	0	1	1	0	0	1	1	1	0	0	0	0	0	0	0	0	0	0	0	0	1	0	0	0	0	0	0	0	0	0	0	1	0	0	0	0	0	0	1	0	0	0	1	0	0	0	0	1	0	1	1	0	0	0	0	0	0	1	0	0	0	0	0	0	0	1	0	0	0	0	1	0	0	0	0	1	0	0	0	0	1	0	1	0	1	0	0	0	1	0	0	0	0	0	0	1	0	0	0	0	0	1	0	0	0	0	0	0	0	0	0	0	1	0	1	0	0	0	0	0	0	0	0	0	0	0	0	0	0	0	0	0	0	0	1	0	0	0	0	0	0	0	1	0	0	0	0	0	0	0	1	0	0	0	0	0	0	0	0	0	0	0	0	0	0	0	0	0	0	0	0	0	0	1	0	1	0	1	0	0	0	0	0	1	0	0	0	0	0	0	0	0	1	0	0	0	0	0	0	0	0	0	0	0	1	0	1	1	0	1	0	0	0	0	0	1	0	1	0	0	0	0	0	0	0	0	1	0	0	1	0	0	0	0	1	0	0	0	1	1	0	0	0
DH	meDH09	1	0	1	0	1	0	1	0	0	1	0	1	0	1	0	0	0	1	0	1	0	0	1	0	0	0	1	0	1	0	0	0	0	1	0	0	1	0	1	0	0	1	0	1	0	1	1	0	0	1	0	1	1	0	1	0	1	0	0	0	0	1	0	1	0	1	0	1	0	1	0	1	1	0	0	1	0	0	1	0	1	0	1	0	1	0	1	0	1	1	0	1	0	1	0	0	1	0	0	1	0	1	0	0	1	0	0	1	0	1	1	0	0	1	0	1	1	0	1	0	1	0	1	0	0	1	0	1	0	1	0	1	0	1	0	1	0	1	0	0	0	0	1	0	0	1	0	0	1	1	0	0	0	0	1	0	1	0	1	1	0	1	1	0	1	0	1	1	0	0	0	1	1	0	0	1	0	0	0	0	1	0	0	0	1	0	1	0	0	0	1	0	1	0	0	0	1	0	1	1	0	1	0	1	0	0	0	1	0	1	0	1	0	0	1	0	1	0	0	1	1	0	0	1	0	0	0	1	0	1	0	1	1	0	1	0	0	1	0	1	0	0	1	0	0	0	1	0	1	0	0	1	0	1	0	1	0	1	0	0	0	1	0	0	1	1	0	0	1	0	1	0	1	0	0	1	0	1	0	0	0	1	0	0	1	0	1	0	1	0	0	1	0	0	0	0	1	0	1	1	0	0	1	0	1	0	0	0	0	1	0	1	1	0	0	1	1	1	0	1	0	1	0	1	0	0	0	1	0	0	1	1	0	1	1	0	1	0	1	0	1	0	0	1	0	1	0	0	1	0	0	0	1	1	0	0	0	0	0	1	1	0	0	0	0	0	1	1	0	1	0	0	0	0	1	1	0	0	1	0	1	0	1	1	0	0	0	1	1	0	0	0	1	0	0	1	0	0	1	0	1	0	0	0	1	0	0	0	0	1	0	0	1	0	1	0	0	0	0	0	0	1	0	0	1	0	1	0	1	0	1	0	0	0	0	1	0	0	0	1	0	0	1	0	0	0	1	0	0	1	0	0	1	0	0	0	1	1	0	1	0	0	1	0	1	0	0	1	0	0	1	0	0	1	0	1	0	1	0	0	0	0	1	0	1	0	0	0	1	0	1	0	0	0	1	0	1	0	0	1	1	0	0	1	0	1	1	0	0	0	0	1	1	0	0	0	1	1	1	1	0	0	0	0	0	1	0	0	0	1	1	0	0	0	0	0	1	0	1	0	1	0	0	1	0	1	1	0	0	0	1	0	1	0	0	0	1	0	0	0	0	0	0	0	0	0	1	0	1	0	1	0	0	0	0	0	0	1	0	0	0	1	0	0	1	0	0	0	0	1	0	0	0	0	0	0	0	0	0	1	0	0	0	0	0	0	0	0	0	0	0	0	0	1	0	0	0	0	0	0	0	0	0	0	0	0	1	0	0	0	0	1	0	0	0	0	0	0	1	0	0	0	0	0	0	0	0	1	0	0	0	0	0	0	0	0	0	0	0	0	0	1	0	1	0	0	1	0	1	0	0	1	0	0	0	0	0	0	0	0	0	0	0	0	0	0	0	0	1	0	0	0	0	0	0	0	0	0	0	0	0	0	0	0	0	0	0	0	0	0	0	0	0	0	0	0	1	0	0	0	0	0	0	0	0	1	0	1	0	1	0	0	0	0	1	0	0	1	0	0	1	1	0	0	0	1	0	0	1	1	0	0	0	1	0	1	0	0	0	0	0	0	0	1	0	1	0	0	0	0	0	0	0	0	1	0	0	0	0	0	0	0	0	0	0	1	0	0	0	0	0	0	0	0	0	0	1	1	0	1	0	0	1	0	0	1	0	1	0	0	1	0	0	1	0	1	0	0	1	0	1	0	1	0	0	1	0	0	1	0	1	0	1	0	0	1	0	0	1	0	0	1	0	0	0	0	0	0	0	1	0	0	0	1	0	1	0	0	0	1	0	1	0	0	1	0	0	0	0	0	1	1	0	1	0	1	0	1	1	0	1	0	1	0	0	1	0	0	0	1	0	0	0	0	1	0	0	0	1	0	1	0	1	0	0	1	0	0	1	0	1	1	0	1	0	1	0	1	0	1	0	1	0	0	0	1	0	0	0	1	0	0	0	1	0	1	1	0	1	0	0	1	0	0	1	0	0	1	0	1	0	0	0	1	0	0	0	1	0	0	1	0	1	1	0	0	1	0	1	0	1	0	0	1	0	0	1	0	1	0	1	0	0	1	0	0	0	0	1	0	1	0	0	0	1	0	1	0	1	0	0	0	0	1	0	1	0	0	0	1	0	0	1	0	1	0	0	0	0	0	1	0	0	0	1	1	0	1	0	1	1	0	0	1	0	0	0	1	0	0	1	0	1	1	0	0	1	0	0	0	1	0	0	1	0	0	1	0	0	1	0	0	0	0	1	0	0	1	0	0	1	0	0	0	1	1	0	1	0	1	0	1	1	0	1	0	0	0	0	1	0	0	0	0	0	1	0	1	1	0	0	0	0	0	0	1	0	1	1	0	0	0	0	1	1	0	0	1	0	0	1	0	0	1	0	1	0	1	0	0	1	0	0	0	1	0	0	1	0	0	0	0	0	0	0	0	0	0	1	1	0	0	0	0	0	0	0	1	0	0	0	0	0	0	1	1	0	0	1	0	0	0	1	0	0	1	0	1	0	0	0	0	0	0	1	0	0	1	0	0	0	1	0	0	1	0	0	1	0	0	0	1	0	0	0	0	1	0	0	0	1	0	0	0	0	1	0	0	0	0	0	0	0	0	0	0	0	0	0	1	0	1	0	0	0	0	1	0	0	0	1	0	0	0	1	0	1	0	0	1	0	0	1	0	0	0	0	0	0	1	0	0	1	1	0	0	0	0	0	0	0	0	1	0	1	0	0	0	0	0	1	0	0	0	1	0	0	0	0	0	0	0	1	0	0	0	0	0	1	0	0	1	0	0	0	0	0	0	0	0	0	0	0	1	0	0	1	1	0	0	0	0	0	0	0	0	0	1	0	0	0	1	0	0	0	0	0	0	1	0	1	0	0	0	0	0	0	0	0	0	0	0	0	0	0	1	0	1	0	0	0	0	0	0	0	0	0	0	0	0	0	1	0	0	0	0	0	0	0	0	0	0	0	0	0	0	0	0	0	0	1	1	0	0	0	0	0	1	1	0	1	0	0	0	0	0	0	0	0	0	0	0	0	0	1	0	0	1	0	0	0	0	0	0	0	0	1	0	0	0	0	0	0	0	0	0	0	0	0	0	0	0	0	0	0	0	1	0	0	0	0	0	0	0	0	0	0	0	0	0	0	0	0	0	0	0	0	1	1	0	0	0	0	0	0	1	0	1	0	0	1	0	0	0	0	0	0	0	0	0	0	1	0	0	0	0	0	0	0	0	0	0	0	0	0	1	0	0	0	0	0	0	0	1	0	0	0	1	0	0	0	0	1	1	0	0	0	0	0	0	0	0	0	0	0	0	0	0	0	0	0	0	0	0	0	0	0	0	0	0	0	0	1	0	0	0	0	0	0	0	0	0	0	0	0	0	0	0	0	0	0	0	0	0	0	0	0	0	0	0	0	0	1	0	0	0	0	0	0	0	0	0	0	0	0	0	0	0	0	0	0	0	0	0	0	0	0	0	0	0	0	0	0	0	0	0	0	0	0	0	0	0	0	0	0	0	0	0	0	0	0	0	0	0	0	0	0	0	0	0	0	0	0	0	0	0	0	0	0	0	1	0	0	0	0	0	0	0	0	0	0	0	0	0	0	0	0	0	0	0	0	0	0	0	0	0	0	0	0	0	0	0	0	0	0	0	0	0	0	0	1	0	0	0	0	1	0	0	0	1	1	1	0	1	0	0	0	1	0	0	1	0	1	0	0	1	0	1	0	0	0	0	0	0	0	1	0	1	0	0	0	0	1	0	0	1	0	0	0	1	0	0	0	0	0	0	0	1	0	0	0	0	0	0	0	0	0	1	0	0	0	0	0	1	0	0	1	0	0	0	1	0	0	1	1	0	0	1	0	1	0	0	1	1	0	0	1	0	0	0	0	1	0	1	0	1	0	0	1	0	1	0	0	0	0	0	0	0	1	0	0	1	0	0	1	0	0	1	1	0	1	0	1	1	0	0	0	0	1	0	0	0	0	0	0	1	0	0	0	0	0	0	0	0	0	1	0	0	0	0	0	0	0	0	1	0	0	0	1	0	0	0	0	0	0	0	0	0	0	0	0	0	0	0	0	1	0	0	1	0	0	0	1	0	1	0	0	0	1	0	0	0	1	1	1	0	0	0	0	0	1	0	1	0	0	0	1	1	0	0	0	1	0	0	1	0	0	0	0	1	1	0	1	0	0	1	0	0	1	1	0	0	0	0	1	0	1	0	0	0	0	0	0	0	0	0	0	1	0	0	0	0	0	0	0	0	0	0	0	0	0	0	0	0	0	1	0	0	0	0	0	0	0	0	1	1	0	0	0	0	0	0	0	0	0	0	0	0	0	0	0	0	0	0	0	0	0	1	0	0	0	0	1	0	0	0	0	0	0	1	0	0	0	0	0	1	0	0	0	0	0	0	0	0	0	0	0	0	0	0	0	0	0	0	0	0	0	0	0	0	0	0	0	0	0	0	0	0	0	0	0	0	0	0	0	0	0	0	0	0	0	0	0	0	0	0	0	0	0	0	0	0	0	0	0	0	0	1	0	0	0	0	0	0	0	0	0	0	0	0	0	0	0	0	0	0	0	0	0	0	1	0	0	1	1	0	0	0	0	0	0	0	0	0	0	0	0	0	0	0	0	0	0	0	0	0	0	0	0	0	0	1	0	1	1	0	1	0	0	0	0	0	1	0	1	0	0	0	0	0	0	0	0	0	0	0	0	0	0	0	0	1	0	0	0	0	1	0	0	0
DH	meDH10	1	0	0	0	1	0	1	0	0	1	0	0	0	1	0	0	0	1	0	0	0	1	0	0	0	0	0	0	1	0	0	0	0	1	0	1	0	0	0	0	0	0	0	1	0	1	1	0	0	0	0	1	1	0	1	0	1	0	0	0	0	1	0	1	0	1	0	1	0	1	0	1	0	0	0	1	0	0	1	0	0	0	1	0	1	1	0	0	1	1	0	1	0	1	0	0	1	0	0	1	1	0	0	1	0	0	0	1	0	1	1	0	0	1	1	0	1	0	1	1	0	0	0	0	0	1	0	1	0	0	0	1	0	1	0	1	0	0	1	0	0	0	1	0	0	0	1	0	1	1	0	0	0	0	1	0	1	0	1	1	0	1	0	0	1	0	1	1	0	0	0	1	1	0	0	0	0	0	1	0	0	0	0	0	1	1	0	0	1	0	0	0	1	1	0	0	1	0	1	1	0	1	0	1	0	1	0	1	0	0	0	0	0	1	0	0	1	0	0	1	0	0	0	0	0	0	0	1	0	1	0	1	1	0	0	1	0	1	0	1	0	0	1	0	0	0	0	0	1	0	0	1	0	1	0	1	0	1	0	0	0	0	0	0	0	1	0	0	1	0	1	0	0	1	0	1	0	1	0	0	0	1	0	0	0	0	1	1	0	0	0	0	1	1	0	0	1	0	1	0	0	0	0	0	0	0	0	0	0	1	0	1	1	0	0	1	0	0	0	1	0	1	0	0	0	0	0	0	0	0	1	0	0	1	0	0	0	0	1	0	1	0	0	0	0	0	0	0	1	0	0	1	0	1	0	1	0	0	0	1	0	1	0	0	0	0	1	1	0	0	0	0	0	0	1	0	0	0	0	0	1	0	0	1	0	0	0	0	1	0	0	1	0	0	0	0	0	0	1	0	0	0	0	0	1	0	0	0	0	1	0	1	0	0	1	0	0	0	0	0	0	0	0	1	0	0	0	0	0	0	0	0	0	0	0	0	0	0	0	0	0	0	1	0	0	0	0	0	0	0	0	1	0	0	0	0	1	0	0	0	0	0	0	1	0	0	0	0	0	0	0	0	0	0	0	0	0	1	0	0	0	0	0	0	0	0	0	0	0	0	0	0	0	0	0	0	0	0	0	0	0	0	0	0	0	0	0	0	0	0	1	0	0	0	0	0	0	0	0	1	0	0	0	0	0	0	0	0	0	0	0	0	0	0	0	0	0	0	0	0	0	0	0	0	0	0	0	0	0	0	0	0	0	0	0	0	0	0	0	0	0	0	0	0	0	0	0	0	1	0	0	0	0	0	0	0	0	0	0	0	0	0	1	0	0	0	0	0	0	1	0	0	0	0	0	0	0	0	0	0	0	0	0	0	0	0	0	0	0	0	0	0	0	0	0	0	0	0	0	0	0	0	0	0	0	0	0	0	0	0	0	0	0	0	0	0	0	0	0	0	0	0	0	0	0	0	0	0	0	0	0	0	1	0	0	0	0	0	0	0	0	0	0	1	0	0	0	0	0	0	0	1	0	1	0	0	0	0	0	0	0	1	0	0	0	0	0	0	1	0	0	0	0	0	0	0	0	0	0	0	0	0	0	0	0	0	1	0	0	0	0	0	0	0	0	0	0	0	0	0	0	0	0	0	0	0	1	0	1	0	0	0	0	0	0	0	0	1	0	0	0	1	0	0	0	0	0	0	0	0	0	0	0	1	0	0	0	0	0	0	0	0	0	0	0	0	0	0	0	0	0	0	0	1	0	0	0	0	0	0	0	0	0	0	0	1	0	0	0	0	0	0	0	0	0	0	1	1	0	1	0	1	1	0	0	1	0	1	0	0	1	0	0	1	0	1	0	0	1	0	1	0	1	0	1	0	0	0	1	0	1	1	0	0	0	1	0	1	0	0	0	1	0	1	0	0	0	1	0	1	0	0	0	0	0	1	0	0	1	0	0	1	1	0	1	0	0	0	1	1	0	1	0	1	1	0	0	1	1	0	1	0	1	0	0	1	0	1	0	1	0	1	1	0	0	0	1	0	1	0	1	0	0	1	1	0	0	0	1	0	1	0	0	1	1	0	0	1	0	1	0	1	0	0	0	1	0	1	0	1	0	1	0	1	0	1	1	0	1	0	0	1	0	0	1	0	0	1	0	1	0	1	0	0	0	1	0	1	0	0	0	0	1	0	0	0	1	0	1	0	1	0	0	1	0	0	1	0	1	0	1	0	1	1	0	0	0	0	1	0	1	0	0	0	1	0	1	0	1	0	0	1	0	1	0	1	0	1	0	1	0	0	1	0	0	0	0	0	0	0	0	0	0	0	0	1	0	0	0	1	1	0	0	1	0	1	1	1	0	1	0	0	1	0	1	0	1	0	0	0	1	0	0	1	0	0	1	0	0	1	0	0	0	0	1	0	0	1	0	0	1	0	0	0	1	1	0	1	0	1	0	0	1	0	1	0	1	0	0	1	0	0	0	0	0	1	0	1	1	0	0	0	0	0	0	1	0	1	1	0	1	0	0	1	1	0	1	0	0	0	1	0	0	1	0	1	0	1	0	0	1	0	1	0	1	0	1	1	0	1	0	1	0	0	0	0	0	0	1	1	0	0	0	0	1	0	0	1	1	0	0	0	0	1	0	0	1	0	1	0	0	0	1	0	0	1	0	1	1	0	0	0	1	0	1	0	1	0	0	0	1	0	1	0	1	0	0	1	0	0	1	1	0	0	0	0	1	1	0	0	1	0	0	0	0	1	0	1	0	0	0	0	0	0	0	0	1	0	0	1	0	0	0	0	1	0	1	0	1	0	1	0	0	1	0	0	0	1	0	0	0	0	1	0	0	0	0	0	0	1	0	0	1	1	1	0	0	1	0	0	0	0	1	0	0	0	1	0	0	0	0	0	1	0	1	0	1	0	0	1	0	1	0	0	0	0	0	0	1	0	1	0	0	1	0	0	1	0	0	0	0	1	0	0	0	0	1	1	0	0	0	0	1	0	0	0	0	1	1	0	1	0	0	1	0	0	0	0	1	0	1	0	0	0	0	0	0	0	0	0	0	0	0	0	0	1	1	1	0	1	0	0	0	1	0	0	0	0	0	1	0	0	0	0	0	0	1	0	0	0	0	0	0	0	0	0	0	1	0	0	1	1	0	0	0	0	0	1	0	0	1	0	0	0	0	0	0	1	0	1	0	0	0	1	0	0	1	1	0	1	0	0	0	0	0	0	1	0	0	0	0	0	0	0	1	0	0	1	0	0	0	0	0	1	0	0	1	0	0	0	0	0	0	0	0	0	1	0	0	0	0	0	0	0	0	1	0	1	1	0	1	0	0	0	1	1	0	1	0	0	1	1	0	0	1	0	0	0	0	0	0	0	0	0	0	0	0	0	0	0	0	0	1	0	0	1	0	0	0	0	1	0	0	1	0	0	0	1	0	0	0	0	1	1	0	0	0	0	0	0	0	0	0	0	0	0	1	0	0	0	0	1	0	0	1	0	0	0	0	1	0	0	1	0	0	0	0	0	0	0	0	0	0	0	0	0	0	0	0	0	0	0	1	0	0	0	0	0	0	0	0	1	1	0	0	1	0	0	0	0	0	0	0	0	0	0	0	0	0	0	0	0	0	0	0	0	0	0	1	0	0	1	0	0	0	0	0	0	0	0	0	0	0	0	0	1	0	0	0	0	0	0	0	1	0	0	0	0	0	0	0	0	0	0	0	0	0	0	1	0	0	0	0	0	0	0	0	0	0	0	0	0	0	1	0	0	0	0	0	0	0	0	0	0	0	0	0	0	0	0	0	0	0	0	0	0	0	0	0	0	1	0	0	0	0	0	0	0	0	0	0	0	0	1	0	0	1	0	0	0	1	0	0	0	0	1	0	0	0	1	0	0	0	0	0	1	0	1	1	0	0	0	1	0	1	1	0	0	0	0	1	0	0	0	0	0	0	1	0	0	0	0	0	0	0	0	0	1	0	0	1	0	0	0	1	0	0	1	0	0	1	0	0	1	0	1	0	1	0	0	0	0	1	0	1	0	1	0	0	0	0	1	0	1	0	1	0	0	0	1	0	1	0	0	0	1	0	1	1	0	0	0	0	0	1	0	0	1	0	1	0	1	1	0	1	0	1	0	1	1	0	0	0	0	0	1	0	0	0	0	0	0	0	0	0	0	1	0	0	0	0	0	0	0	0	1	0	0	0	1	0	0	0	0	0	0	0	1	0	0	0	0	0	0	0	1	0	0	0	1	0	0	1	0	1	0	0	0	0	1	0	0	1	0	1	0	0	0	0	0	0	1	1	0	0	0	1	0	0	0	0	1	0	0	0	1	0	0	0	0	1	0	0	0	0	1	0	0	1	1	0	0	0	0	0	0	1	0	0	0	0	0	0	0	0	0	0	0	0	0	0	0	0	0	0	0	0	0	0	0	0	0	0	0	0	0	0	0	0	0	0	0	0	0	0	0	0	0	0	0	0	0	0	0	0	0	0	0	0	0	0	0	0	0	0	0	0	0	0	0	0	0	1	0	1	0	0	0	0	1	0	0	0	0	0	0	0	0	0	0	0	0	0	0	0	0	0	0	0	0	0	0	1	0	0	0	0	0	0	1	0	0	0	0	0	0	0	0	0	0	0	0	0	0	0	0	0	0	0	0	0	0	0	0	0	0	0	0	0	1	0	0	0	0	0	0	0	1	0	0	0	0	0	0	0	0	0	0	0	0	0	1	0	0	0	0	1	0	0	0	0	0	0	1	1	0	0	0	0	0	0	0	0	0	0	1	1	0	0	1	0	0	1	0	1	0	0	0	0	0	0	1	0	0	1	0	1	0	0	0	0	0	1	0	1	0	0	0	0	0	0	0	0	1	0	0	0	0	0	0	1	1	0	0	0	0	0	1	0	0
DH	meDH11	1	0	1	0	1	0	1	0	1	0	0	1	0	1	0	0	0	1	0	0	0	0	1	0	0	0	0	0	0	0	0	0	0	1	0	0	0	0	0	0	0	1	0	1	0	1	1	0	0	1	1	0	1	0	1	0	1	0	0	0	0	1	0	1	0	1	0	1	0	1	0	1	0	0	0	1	0	0	1	0	1	0	0	0	1	0	1	1	0	0	0	1	0	0	0	0	1	0	0	1	1	0	0	0	1	0	0	1	0	1	0	0	1	0	1	0	1	0	1	1	0	0	1	0	0	1	0	1	0	0	0	1	0	1	0	1	0	1	0	0	0	0	1	0	1	0	1	0	1	1	0	1	0	1	0	0	1	0	1	1	1	0	0	1	0	0	1	1	0	0	1	0	1	0	0	0	0	0	0	0	0	0	0	0	1	1	0	0	1	0	1	0	1	0	0	0	1	1	0	1	0	1	0	1	0	1	0	1	0	1	0	0	1	1	0	0	1	0	0	0	0	0	0	0	0	0	0	1	0	1	0	1	1	0	1	0	0	1	0	1	0	0	1	0	0	0	1	0	1	1	0	0	0	1	0	1	0	1	1	0	0	0	0	0	0	1	0	0	1	0	0	0	0	0	1	0	0	1	0	0	0	1	0	0	0	0	1	0	1	0	0	1	0	0	0	0	1	0	1	0	0	0	1	0	0	0	0	0	0	1	1	0	1	0	1	0	0	0	0	1	0	1	0	1	0	0	0	0	0	0	1	1	0	1	0	0	0	0	1	1	0	1	0	0	1	0	0	0	0	0	0	1	0	1	0	0	0	0	0	1	1	0	0	0	0	0	1	1	0	0	0	0	0	0	1	0	0	0	0	0	1	0	1	1	0	0	1	0	1	0	0	0	0	0	0	0	0	0	1	0	1	0	0	1	0	0	0	0	0	0	0	1	0	1	0	1	0	0	0	0	0	1	0	1	0	0	0	0	0	0	1	0	0	0	0	0	0	0	0	1	0	0	1	0	0	1	0	0	0	1	0	0	1	0	0	0	1	0	0	0	0	0	0	0	0	0	0	0	1	0	0	0	0	0	0	1	0	1	0	0	0	0	0	0	0	0	0	0	0	0	0	0	0	0	1	0	0	0	0	0	0	0	0	0	0	0	1	0	0	0	0	0	0	0	0	0	0	0	0	1	0	0	0	1	0	0	0	0	0	0	0	0	0	0	0	0	0	0	0	0	0	0	0	1	0	0	0	0	0	0	0	0	1	0	0	0	1	0	1	0	0	0	0	0	0	0	0	0	1	0	1	0	0	0	0	0	0	1	0	0	0	1	0	0	1	0	0	0	0	1	0	0	0	0	0	0	0	0	0	0	0	0	0	0	0	0	0	0	0	0	0	0	0	0	0	0	0	0	0	0	0	0	0	0	0	0	0	0	0	0	1	0	0	0	1	0	0	0	0	0	0	0	0	0	0	0	0	0	0	0	0	0	1	0	0	0	0	0	0	0	0	1	0	0	0	0	0	0	0	0	0	1	0	0	0	0	0	0	0	0	0	0	0	0	0	0	0	0	1	0	0	0	0	0	0	0	0	0	0	0	0	0	0	0	0	0	1	0	0	0	0	0	0	0	0	0	0	0	0	0	0	0	0	0	0	0	1	0	1	0	0	0	0	0	0	0	0	0	0	0	0	1	0	0	0	0	0	0	0	1	0	0	0	0	0	1	0	0	0	0	0	0	0	0	0	1	0	0	0	0	0	0	0	1	0	0	0	0	0	0	0	0	0	0	0	0	0	0	0	0	0	0	0	0	0	1	0	1	0	1	0	1	1	0	0	1	0	1	0	1	0	0	0	1	0	1	0	0	1	0	1	0	1	0	1	0	0	0	1	0	1	1	0	0	0	1	0	0	1	0	1	0	1	0	0	0	0	1	0	1	0	1	0	0	0	1	0	0	1	0	1	0	0	0	1	0	1	0	1	1	0	0	1	0	1	0	0	1	0	0	0	0	1	1	0	1	0	0	0	1	0	1	1	0	0	0	1	0	1	0	1	0	1	0	1	0	0	0	1	0	1	0	0	1	0	1	0	1	0	1	0	1	0	0	0	1	0	0	0	0	1	0	0	1	0	1	0	0	1	0	1	0	0	0	1	0	0	1	0	1	0	0	1	0	0	1	0	1	0	0	1	0	1	1	0	0	1	0	1	0	1	1	0	1	0	0	1	0	1	1	0	0	0	1	0	0	0	0	1	0	1	0	0	0	1	0	1	1	1	0	0	0	1	1	0	1	0	1	0	1	0	0	1	0	1	0	0	0	0	0	1	1	0	0	1	1	0	1	1	0	1	0	0	1	0	1	0	1	0	0	1	0	1	1	0	0	1	0	0	0	1	0	1	1	0	0	1	0	0	1	0	0	0	0	1	0	0	1	0	1	0	0	1	0	1	1	0	1	0	1	0	1	1	0	1	0	1	0	0	1	0	0	0	0	0	1	0	1	1	0	0	0	0	0	0	1	0	1	0	1	0	0	0	1	1	0	1	0	0	0	1	0	0	1	0	0	0	0	1	0	1	0	0	1	0	0	1	1	0	1	0	1	0	0	0	0	1	1	0	1	0	0	0	1	0	1	0	1	1	0	0	0	0	1	0	0	0	1	1	0	0	0	1	0	0	0	0	1	1	0	0	0	0	0	1	0	0	1	0	0	1	0	1	0	1	0	0	1	0	0	1	1	0	0	0	0	1	1	0	0	1	0	1	0	0	1	0	0	1	0	0	0	0	0	0	0	0	0	0	1	0	1	0	0	1	0	0	0	0	1	0	0	0	1	0	0	0	1	0	0	0	0	1	0	0	0	0	0	0	1	0	0	1	1	0	1	0	0	0	0	0	0	1	0	1	0	0	0	0	0	0	0	1	0	1	0	1	1	0	0	1	0	0	0	0	0	0	0	1	0	0	1	0	1	0	0	1	0	0	0	0	1	0	0	0	0	1	0	0	0	0	0	1	0	0	0	0	1	0	0	0	1	0	0	0	0	0	0	1	0	1	0	0	0	0	0	0	0	0	1	0	0	0	0	0	1	0	1	0	1	0	0	0	1	0	0	0	0	1	1	0	1	0	0	0	0	1	0	1	0	0	0	0	0	0	0	0	0	0	0	1	1	0	0	0	0	0	0	0	0	0	0	0	0	0	0	0	0	0	0	0	0	0	0	0	0	0	1	0	0	0	0	0	0	0	0	0	0	0	0	0	0	0	0	0	0	0	0	0	0	0	0	0	0	0	0	1	0	0	0	0	0	0	0	0	0	0	0	0	0	0	0	0	0	0	0	0	0	1	0	0	0	0	0	0	0	0	0	0	0	0	0	0	0	0	0	0	0	0	0	0	0	0	0	0	0	0	0	0	0	0	0	0	0	0	0	0	0	0	0	0	0	0	0	0	0	0	0	0	0	0	0	1	0	0	0	0	0	0	0	0	0	0	0	0	0	0	0	0	0	0	1	0	0	0	0	0	0	0	0	0	0	0	0	0	0	0	0	0	0	0	0	0	0	0	0	0	0	0	0	0	0	0	0	0	0	0	0	0	0	0	1	0	0	0	1	0	0	0	0	0	0	0	0	0	0	0	0	0	0	0	0	0	0	0	0	0	0	0	0	0	0	0	0	0	0	0	0	0	0	0	0	0	0	0	0	0	0	0	0	0	0	0	0	0	0	0	0	0	0	0	0	0	0	0	0	0	0	0	0	0	0	0	0	0	0	0	0	0	0	0	0	0	0	0	0	0	0	0	0	0	0	0	0	0	0	0	0	0	0	0	0	0	0	0	0	0	0	0	0	0	0	1	0	0	1	0	0	0	1	0	0	0	0	0	0	0	1	0	1	0	0	0	0	1	1	0	0	0	1	0	1	0	0	1	0	0	1	1	0	0	0	1	0	0	1	0	0	0	1	0	0	0	1	0	0	1	0	0	0	0	1	0	1	0	0	0	1	0	0	1	0	0	1	0	0	1	0	0	0	0	0	1	0	1	0	0	1	0	0	1	1	0	1	0	0	1	0	0	0	0	1	0	1	0	1	0	0	1	0	1	0	0	0	0	0	0	1	1	0	0	0	1	0	1	0	1	0	1	0	1	0	1	1	0	0	0	0	0	0	1	0	0	1	0	1	1	0	0	0	0	0	0	1	0	0	0	0	0	0	0	0	0	0	1	0	0	0	1	0	0	1	1	0	1	1	0	0	1	1	0	0	0	0	0	1	0	0	1	0	0	0	1	0	1	0	0	0	1	0	1	0	0	1	1	0	0	0	0	0	0	0	1	0	0	1	0	0	0	0	0	1	0	0	1	0	0	0	0	1	1	0	0	0	0	0	1	0	1	1	0	1	1	1	0	0	1	0	0	0	0	0	0	0	0	0	0	0	0	0	0	0	0	0	0	0	1	0	1	0	0	0	0	0	0	1	0	0	0	1	0	1	0	0	0	0	0	0	0	0	0	0	0	0	1	0	0	0	0	0	0	0	0	0	0	0	0	1	0	0	0	0	0	0	0	0	0	0	0	1	0	0	0	0	0	0	0	0	0	0	0	0	0	0	0	0	0	0	0	0	0	0	0	0	0	0	0	0	0	0	0	0	0	0	0	0	0	0	0	0	0	0	0	0	0	0	0	0	0	0	0	0	0	0	0	0	0	0	0	0	0	0	0	0	0	0	0	0	0	0	0	0	0	0	0	0	0	0	0	0	0	0	0	0	0	0	0	0	0	0	0	0	1	1	1	1	0	0	0	0	0	0	0	0	0	0	0	0	0	0	0	0	0	0	0	0	0	0	0	0	0	0	0	0	0	0	0	0	0	0	0	0	0	0	0	0	0	0	0	0	0	0	0	0	0	0	0	0	0	0	0	0	0	0	0	0	0	0	0	0
DH	meDH12	1	0	0	0	1	0	1	0	0	1	0	1	0	1	0	0	0	1	0	0	0	1	0	0	1	0	0	1	0	0	0	0	0	1	0	0	1	0	0	0	0	0	0	1	0	1	0	0	0	0	0	1	0	1	1	0	1	0	0	0	0	1	0	1	0	1	0	1	0	1	0	1	0	0	0	0	1	0	1	0	1	0	1	0	1	0	1	0	1	1	0	1	0	0	1	0	1	0	0	1	1	0	0	0	1	0	0	1	0	1	0	0	0	1	1	0	1	0	1	1	0	0	1	0	0	1	0	1	0	0	0	1	0	1	0	1	0	0	1	0	0	0	1	0	1	0	0	0	1	1	0	0	0	0	1	0	1	0	1	1	0	1	1	1	0	0	1	0	1	0	0	1	1	0	0	0	0	0	0	0	1	0	0	0	1	0	1	0	1	0	0	0	1	1	0	0	1	0	1	1	0	0	1	0	0	1	0	1	0	0	0	0	1	1	0	0	1	0	0	1	0	1	0	0	0	0	0	1	0	1	0	1	1	0	0	1	0	1	0	1	1	0	0	1	0	0	1	0	1	0	0	1	0	1	0	1	0	1	0	0	0	0	1	1	0	1	0	0	1	0	1	0	1	0	1	0	1	1	0	0	0	0	1	0	1	0	1	0	1	0	0	1	0	0	0	0	1	1	0	1	0	0	1	0	0	0	1	1	0	1	0	1	1	0	0	1	0	1	0	1	0	1	0	1	0	0	0	1	0	0	1	1	0	1	1	0	1	0	1	0	1	1	0	1	0	1	1	0	1	0	0	0	1	1	0	1	0	0	0	1	0	1	0	0	0	0	1	0	1	0	0	0	0	0	1	0	0	1	0	0	1	0	1	1	0	0	0	1	1	0	0	0	1	0	0	1	0	0	1	0	1	0	0	0	1	0	0	0	0	1	0	0	1	1	0	0	1	0	1	0	0	1	0	1	0	0	1	0	1	0	0	1	0	0	0	1	1	0	0	1	0	1	0	0	0	0	1	0	0	1	0	0	1	0	0	0	1	0	1	0	0	0	0	0	0	1	1	0	0	0	1	0	0	1	0	1	0	1	0	0	0	0	0	0	1	0	0	0	0	0	0	0	0	1	0	0	0	0	0	0	1	0	0	0	0	1	1	0	0	0	0	1	1	0	1	0	0	1	0	1	0	0	0	1	0	1	0	0	0	1	0	0	0	0	0	0	0	0	0	0	0	0	0	1	0	0	0	0	0	0	1	0	0	0	0	0	0	0	0	0	0	0	0	0	0	0	0	0	1	0	1	0	0	0	0	0	0	1	0	0	0	0	1	0	1	0	0	0	0	1	0	0	0	0	0	0	0	0	0	1	0	0	0	0	0	0	0	0	0	0	0	0	0	0	1	0	0	1	0	0	0	0	0	0	0	0	0	0	0	0	0	1	0	0	1	1	0	1	1	0	0	0	0	0	0	1	0	1	0	0	0	0	0	0	0	0	1	0	0	0	0	0	0	1	1	0	0	1	1	0	0	1	0	0	0	0	0	0	0	0	0	0	0	0	0	0	0	0	1	0	1	0	0	0	0	0	0	0	0	0	0	0	0	0	0	1	0	0	0	0	0	0	1	0	0	0	1	0	0	0	1	0	0	0	0	0	0	1	0	1	0	0	0	0	0	0	0	1	0	0	0	1	0	0	0	0	0	0	1	0	1	0	1	0	1	0	0	1	0	0	0	0	0	0	0	1	0	0	0	1	0	0	0	1	0	0	0	0	0	0	0	0	1	0	0	0	0	0	0	0	0	0	0	0	0	0	1	1	0	1	0	1	0	1	0	1	0	1	0	0	1	0	0	1	0	1	0	0	1	0	1	0	1	0	1	0	0	0	1	0	1	0	1	0	0	0	0	1	1	0	0	1	0	1	0	0	0	1	0	1	0	0	0	1	0	1	0	0	1	0	0	1	1	0	1	0	0	0	0	0	1	1	0	1	0	1	0	1	0	1	0	0	1	0	0	1	0	1	0	0	1	0	0	1	0	0	0	0	0	0	1	0	0	0	0	1	0	0	1	0	1	0	0	1	0	1	0	1	0	1	0	1	0	0	0	1	0	0	0	0	1	0	0	1	0	1	0	0	0	0	0	1	0	1	0	0	0	1	0	1	0	0	1	0	0	0	0	0	0	0	1	0	1	1	0	1	0	0	0	0	1	1	0	1	0	0	0	0	1	0	1	0	0	1	0	0	0	0	1	0	0	1	0	0	1	0	1	0	1	0	0	0	0	1	0	1	1	0	0	1	0	1	1	0	0	0	0	0	0	0	0	1	0	0	1	0	0	0	0	1	1	0	0	1	0	0	0	0	0	0	1	0	1	1	0	0	1	0	0	0	1	0	1	1	0	0	0	0	0	1	0	0	0	0	1	0	0	1	0	0	1	0	0	1	0	1	0	1	0	1	0	1	1	0	0	0	0	0	0	0	0	0	0	0	1	0	0	1	1	0	0	0	0	0	0	0	1	0	1	0	0	0	1	0	0	0	1	0	1	0	1	0	0	1	0	1	0	0	0	0	1	0	1	0	0	0	0	0	1	1	0	0	0	0	0	0	0	1	0	1	0	0	0	1	0	0	0	1	1	0	0	0	0	0	1	0	0	0	1	0	0	1	1	0	0	1	0	1	0	0	0	0	0	1	0	0	0	1	0	0	1	0	0	0	1	0	0	1	0	0	0	0	0	0	0	0	1	0	0	0	1	0	0	0	1	0	0	0	0	0	0	0	0	0	0	0	0	0	0	0	1	0	0	0	0	0	1	0	0	0	0	0	0	0	0	0	1	0	0	0	0	0	1	0	0	0	0	0	0	1	0	0	0	0	0	0	0	0	0	0	0	0	1	0	0	0	0	0	0	0	0	0	0	0	1	0	1	0	0	0	0	0	0	0	0	0	0	0	1	0	1	0	0	0	0	0	0	0	0	0	0	0	0	0	0	0	1	0	0	0	0	0	0	0	0	0	0	0	0	0	0	1	0	0	0	0	0	1	0	0	1	0	0	0	0	0	0	0	0	0	0	0	0	0	0	0	0	0	0	0	0	0	0	0	0	0	0	0	0	0	0	1	0	0	0	0	0	0	0	0	0	0	0	0	0	0	0	1	0	0	0	1	0	0	0	1	0	1	0	0	1	0	1	0	0	0	0	1	0	0	0	0	1	1	0	0	1	1	0	0	0	0	0	0	0	0	1	0	1	0	0	0	0	1	1	0	0	0	0	0	1	0	0	1	0	0	1	0	0	1	1	0	0	1	0	0	1	0	0	0	1	0	0	0	0	0	0	0	1	0	1	0	0	1	1	1	0	1	0	0	1	1	0	0	1	0	1	0	0	0	0	1	0	0	0	0	0	0	0	0	0	0	0	0	0	1	0	0	0	0	1	0	1	1	0	0	0	1	0	0	0	0	1	1	0	0	0	0	0	0	0	0	0	0	0	0	1	0	0	1	0	1	0	0	1	0	0	1	0	1	1	0	1	0	0	0	0	0	0	0	0	0	0	0	0	0	0	0	0	0	0	0	0	0	1	0	0	1	0	0	0	1	1	0	0	1	0	0	0	0	0	0	0	0	0	0	0	0	0	0	1	0	0	0	0	0	0	0	1	0	0	1	0	0	0	0	0	0	0	0	0	0	0	0	0	0	0	0	0	0	0	1	0	1	0	0	0	0	0	0	0	0	0	0	0	0	0	0	0	0	1	0	0	0	0	0	0	0	0	0	0	0	0	1	0	0	0	0	0	0	0	0	0	0	0	0	0	0	0	0	0	0	0	0	0	0	0	0	0	0	1	0	1	0	1	1	0	0	0	0	0	1	0	1	0	0	0	1	0	1	0	0	0	0	0	1	0	1	0	0	1	0	0	0	1	0	0	1	0	0	0	0	1	0	0	1	1	0	0	1	0	1	0	0	0	0	1	0	0	0	0	0	0	1	0	0	0	1	0	0	0	0	0	1	0	0	1	0	1	0	1	0	1	0	1	0	0	1	1	0	0	0	0	1	0	1	0	0	0	0	0	1	1	0	0	1	0	0	1	0	1	0	0	0	0	1	0	0	0	0	0	1	0	0	1	0	0	0	1	0	1	0	1	1	0	0	0	0	1	0	1	0	0	0	0	1	0	0	0	0	0	0	1	0	0	1	0	0	0	0	0	0	1	0	1	0	0	0	1	0	0	0	0	0	1	0	0	1	1	0	0	0	0	0	0	1	0	0	1	0	0	0	0	0	1	1	0	0	1	0	0	0	0	1	1	0	0	0	1	0	1	0	0	0	0	1	0	0	0	0	0	1	0	0	0	0	0	0	0	0	1	0	1	0	0	0	0	0	1	0	0	0	1	1	0	0	0	1	0	0	0	0	0	0	0	0	0	1	0	0	0	0	0	0	0	0	0	0	1	0	0	0	0	0	0	0	0	0	0	0	0	0	0	0	0	0	0	0	0	0	0	0	0	0	0	0	0	0	0	0	0	0	0	0	0	0	0	1	0	0	0	0	1	0	0	0	0	0	0	1	1	0	0	0	0	1	0	0	0	0	0	1	1	0	0	0	1	0	1	0	0	0	0	0	0	0	0	0	0	0	0	1	0	0	0	0	0	0	0	0	0	0	0	0	0	0	0	0	0	0	0	0	0	0	0	0	0	0	0	0	0	0	0	0	0	0	0	1	0	0	0	0	0	0	0	0	0	0	0	0	0	0	0	0	0	0	1	0	0	0	0	0	1	0	1	0	0	0	0	0	0	0	0	0	0	0	0	0	0	0	0	0	1	0	0	0	0	0	0	0	0	0	0	1	1	1	0	0	0	0	0	0	1	0	1	0	0	0	0	0	0	0	0	0	0	0	1	0	0	1	0	0	1	0	0	0	1	0	0	0
DH	meDH13	1	0	0	1	1	0	1	0	1	0	0	1	0	1	0	0	0	1	0	0	0	0	1	0	0	0	1	0	0	0	0	0	0	1	0	0	1	0	1	0	1	0	0	0	0	1	0	0	0	0	0	1	1	0	1	0	1	0	0	0	0	1	0	1	0	1	0	1	0	1	0	1	0	0	0	0	1	0	1	0	1	0	1	0	1	0	1	0	1	1	0	1	0	0	1	0	1	0	0	1	1	0	0	0	1	0	0	0	0	1	0	0	0	1	1	0	1	0	1	1	0	0	1	0	0	1	0	1	0	0	0	1	0	1	0	1	0	1	0	0	0	0	1	0	0	0	1	0	1	1	0	0	0	1	0	0	1	0	1	1	0	1	1	1	0	0	1	1	0	0	0	1	1	0	0	0	1	0	0	0	0	0	0	0	1	1	0	0	0	0	1	0	1	1	0	0	1	0	1	1	0	0	1	1	0	1	0	1	0	0	0	0	1	1	0	1	0	1	1	0	0	1	0	1	0	0	0	1	0	1	0	1	1	0	0	1	0	1	0	1	1	0	1	0	0	0	1	0	1	0	0	0	0	1	0	1	0	1	0	0	1	0	0	1	0	1	0	0	1	0	1	0	1	0	1	0	0	1	0	0	0	1	0	0	0	0	1	0	1	0	0	0	1	1	0	0	1	0	1	1	0	0	1	0	0	0	1	0	0	1	0	1	1	0	1	0	1	0	0	1	0	1	0	1	0	1	0	0	0	0	1	1	0	1	0	0	1	0	1	1	0	0	0	0	0	1	0	0	1	0	0	1	0	1	0	1	0	0	0	1	1	0	1	0	0	0	1	1	0	0	0	0	0	0	1	0	0	0	1	0	1	1	0	1	0	0	1	0	1	0	0	0	1	0	0	1	0	0	1	0	1	0	0	1	0	0	0	0	0	0	0	0	1	1	0	0	0	0	0	0	0	0	0	0	0	0	1	0	0	0	1	0	0	0	1	0	0	0	0	1	0	1	0	0	0	0	1	0	0	1	0	0	1	0	0	0	1	0	0	0	0	0	0	0	1	0	0	0	1	0	1	0	0	0	0	1	0	1	0	0	0	0	0	0	0	0	0	0	0	0	0	0	0	0	1	0	0	0	0	0	0	0	0	0	0	1	1	0	0	0	0	1	0	0	0	0	0	0	0	1	0	0	0	1	0	1	0	0	0	0	0	0	0	0	0	0	1	0	0	0	0	0	0	1	0	0	0	0	0	0	0	0	0	0	0	0	0	0	0	0	0	0	0	0	0	0	0	0	1	0	0	0	0	0	0	0	0	0	0	0	0	0	1	0	0	0	0	0	0	1	0	0	0	0	0	0	0	0	0	0	0	0	0	0	0	0	0	0	0	0	0	0	1	0	0	0	0	0	0	0	0	0	0	0	0	0	0	0	0	0	0	0	0	0	0	0	0	0	0	0	0	0	0	0	0	0	0	1	0	0	0	0	1	0	0	0	0	0	0	0	0	0	0	0	0	0	0	0	0	0	0	1	0	0	0	0	0	0	0	0	0	0	0	0	0	0	0	1	0	0	0	0	0	0	0	0	0	0	0	0	0	0	0	0	0	0	0	0	0	0	0	0	0	0	0	0	0	0	0	0	0	0	0	0	0	0	0	1	0	1	0	0	0	0	0	0	0	0	0	0	0	1	0	0	0	0	0	0	1	1	0	0	0	0	0	1	0	0	0	0	0	0	0	0	0	1	0	0	0	0	0	0	0	0	0	0	0	0	0	0	0	0	0	0	0	0	0	0	0	0	0	0	0	0	0	0	0	1	0	1	0	1	1	0	0	1	0	1	0	1	0	1	0	0	0	1	0	0	1	0	1	0	1	0	1	0	0	0	1	0	1	0	1	0	0	1	0	1	1	0	0	1	0	1	0	0	0	1	0	1	0	0	0	1	0	1	0	0	1	0	0	1	1	0	1	0	0	0	0	0	1	1	0	1	0	1	0	1	1	0	1	0	1	0	1	1	0	1	0	1	0	1	0	1	0	0	0	0	1	0	1	0	1	0	0	1	0	1	0	0	1	0	0	1	0	1	0	1	0	1	0	1	0	0	0	1	0	1	0	1	0	0	0	1	0	1	1	0	1	0	0	1	0	0	0	1	0	1	0	1	0	0	0	1	0	0	0	0	0	0	1	0	1	0	1	0	1	0	1	0	1	0	1	0	0	0	0	0	1	0	1	0	0	0	1	0	0	0	1	0	0	1	0	0	1	0	1	0	1	0	1	0	0	0	0	1	0	0	0	1	1	1	1	0	0	0	0	0	0	0	1	0	0	0	1	1	0	0	0	1	1	0	0	1	0	0	0	1	0	0	1	0	1	1	0	0	1	1	0	0	1	0	0	1	0	0	1	0	0	1	0	0	0	0	1	0	0	1	0	0	1	0	0	1	0	1	0	1	0	1	0	1	1	0	1	0	1	0	0	1	0	0	0	0	0	1	0	1	1	0	0	0	0	0	0	1	0	1	1	0	0	0	0	0	1	0	1	0	0	0	1	0	0	1	0	1	0	1	0	0	1	0	1	0	1	0	1	1	0	1	0	1	0	0	0	0	1	0	1	1	0	0	0	1	0	0	0	1	1	0	0	0	0	0	1	1	0	1	1	0	0	0	1	0	0	0	0	1	1	1	0	0	1	0	1	0	0	1	1	0	1	0	0	0	1	0	0	1	0	0	1	1	0	0	0	0	1	1	0	0	0	1	0	0	0	1	1	0	1	0	0	0	0	0	0	0	0	0	0	1	0	0	0	1	0	0	0	0	0	0	1	1	0	0	1	0	0	1	0	0	0	0	1	0	0	0	0	0	0	1	0	0	1	1	0	1	0	0	0	0	0	0	1	1	0	0	0	0	0	0	0	0	1	0	1	0	1	0	0	0	1	1	0	0	0	0	1	0	1	0	0	1	0	0	0	0	1	0	0	0	0	0	1	0	1	0	0	0	0	0	0	0	1	0	0	0	0	1	0	0	0	1	0	1	0	0	0	0	1	0	1	0	0	0	0	0	0	0	0	1	0	0	0	0	0	1	1	1	0	1	0	0	0	1	0	0	0	0	1	0	0	1	0	0	0	0	1	0	0	0	0	0	1	0	0	0	0	1	1	1	0	1	1	0	0	1	0	1	1	0	1	0	1	0	0	0	0	1	0	0	0	0	1	1	0	0	1	1	0	1	0	0	1	0	0	0	1	0	1	0	1	0	0	1	1	0	0	1	0	1	0	0	0	1	0	0	1	0	0	0	1	0	1	0	1	0	1	0	0	1	0	0	0	1	0	1	0	1	1	0	1	0	0	1	1	1	0	1	1	0	1	1	0	0	0	0	0	1	0	0	0	1	0	1	0	0	1	0	0	0	1	0	1	0	0	1	0	0	0	0	1	1	0	0	1	1	0	1	0	0	0	0	1	1	0	1	1	0	0	1	0	0	1	0	0	1	1	0	0	0	1	1	0	1	1	0	0	0	0	1	0	0	1	1	0	0	0	0	1	1	0	0	0	1	1	1	1	1	1	0	0	0	1	0	1	0	0	0	1	1	0	0	1	0	0	1	0	0	0	1	0	1	1	0	1	1	0	1	1	1	1	0	0	0	0	1	0	1	0	1	0	1	0	0	0	0	0	0	1	1	1	0	1	0	0	0	1	0	0	0	1	1	0	1	0	0	0	1	0	1	1	1	0	0	1	0	1	0	0	1	1	0	0	1	0	1	0	0	0	0	1	0	0	1	0	1	1	0	1	0	0	1	0	1	0	0	1	1	1	0	0	0	0	0	0	0	0	0	0	0	0	0	1	0	1	1	0	0	0	1	1	0	1	0	0	0	1	0	0	1	0	0	0	0	0	1	0	1	0	1	0	0	0	0	0	1	0	1	1	0	0	0	1	0	0	0	0	0	0	0	1	0	0	1	0	0	0	1	0	1	0	0	0	1	0	1	0	1	0	0	0	0	0	1	0	0	1	0	0	0	1	0	0	1	1	0	0	1	0	0	1	0	1	0	1	0	1	0	0	0	0	0	0	1	0	1	0	0	0	1	1	0	0	0	0	0	0	1	1	0	0	1	0	1	1	0	0	1	0	1	0	1	1	0	1	0	0	0	1	0	1	0	0	0	0	1	0	0	0	1	0	0	1	0	0	1	0	1	0	0	0	0	0	1	1	0	1	0	0	1	0	0	1	0	1	0	0	1	1	0	0	0	0	0	0	1	0	0	0	1	0	0	1	0	1	0	0	0	1	0	0	0	1	1	1	0	0	0	0	0	0	1	1	0	0	0	1	0	0	0	0	0	1	1	1	0	0	0	0	1	1	0	1	0	0	1	1	0	1	1	0	0	1	0	0	0	1	0	0	0	0	0	0	0	0	0	1	1	0	0	1	0	0	1	0	0	0	0	1	0	0	0	1	0	0	1	0	0	0	1	0	1	0	0	1	0	0	0	0	1	0	0	1	0	1	0	0	0	0	0	0	0	0	0	0	0	0	0	0	0	0	0	1	0	0	0	0	0	0	1	0	0	0	0	0	0	0	0	0	0	0	0	1	0	0	0	0	0	0	0	0	0	0	0	0	0	0	0	0	1	0	1	0	0	0	0	0	0	0	0	0	0	1	0	0	0	0	0	0	0	0	1	0	0	0	0	0	0	0	0	0	0	0	0	0	0	0	1	0	0	0	0	0	0	0	0	0	0	0	0	0	0	0	0	0	0	0	0	0	0	1	0	0	1	1	0	0	0	0	0	0	0	0	0	0	0	0	0	0	1	0	0	1	0	0	0	0	0	0	0	0	0	0	0	1	0	1	0	0	1	0	0	1	0	1	0	0	0	0	0	0	0	0	1	0	0	1	0	0	0	1	1	0	0	0	1	1	0	0	0
DH	meDH14	1	0	0	0	1	0	1	0	1	0	0	0	0	1	0	0	0	1	0	0	0	1	0	0	0	0	0	0	0	0	0	0	0	1	0	0	1	0	1	0	1	1	0	1	0	1	1	0	0	0	0	1	1	0	1	0	1	0	0	0	0	1	0	1	0	1	0	1	0	1	0	1	0	0	0	1	0	0	1	0	0	0	1	0	1	0	1	0	1	1	0	1	0	0	0	0	1	0	0	1	0	1	0	0	0	0	0	1	0	1	0	0	0	1	1	0	1	0	1	0	1	0	0	0	0	1	0	1	0	0	0	1	0	1	0	0	1	1	0	0	0	0	1	0	1	0	1	0	1	1	0	0	0	0	1	0	1	0	1	1	0	1	1	0	1	0	1	1	0	0	0	1	1	0	0	0	1	0	0	0	0	0	0	0	1	0	1	0	1	0	1	0	1	0	0	0	1	0	1	0	1	0	1	0	1	1	0	1	0	1	0	1	0	1	0	0	1	1	0	0	0	1	0	0	0	0	0	1	0	1	0	1	1	0	0	1	0	1	0	1	0	0	1	0	0	0	1	0	1	0	1	0	0	1	0	1	0	0	1	0	0	0	1	0	0	1	0	0	1	0	1	0	0	0	1	0	0	1	0	0	0	1	0	0	0	0	1	0	1	0	0	1	0	0	0	0	1	0	1	0	1	0	1	0	0	0	0	1	0	1	0	1	1	0	0	1	1	1	0	1	0	1	0	1	0	1	0	0	0	0	1	0	0	1	0	0	1	0	1	0	1	0	0	0	0	1	0	0	1	0	0	1	0	1	0	0	1	0	0	1	0	1	0	0	0	0	1	0	1	0	0	0	0	0	1	0	0	1	0	0	1	0	1	1	0	0	1	0	1	0	0	0	0	0	0	1	0	0	1	0	0	0	0	0	1	0	0	0	0	0	0	0	1	1	0	0	0	0	0	0	0	0	0	1	0	0	0	0	0	0	0	1	0	0	0	0	0	0	0	1	0	0	1	0	0	0	0	0	0	0	0	0	1	0	0	0	1	0	0	0	0	0	1	0	1	0	0	0	1	0	0	0	0	0	0	1	0	1	0	0	0	0	0	0	1	0	0	0	0	0	0	0	0	0	1	0	0	0	0	0	0	0	0	0	0	1	1	0	0	0	0	1	0	0	0	0	0	0	0	0	0	0	0	0	0	1	0	0	0	0	0	0	0	0	0	0	1	0	0	0	0	0	0	1	0	0	0	0	0	0	0	0	0	0	0	0	0	0	0	0	0	0	0	0	0	0	0	0	0	0	0	0	0	0	0	0	0	0	0	0	0	0	1	0	1	0	0	0	0	1	0	0	0	0	0	0	0	0	0	0	0	0	0	0	0	0	0	0	0	0	0	0	1	0	0	0	0	0	0	0	0	0	0	0	0	0	0	0	0	0	0	0	0	0	0	0	0	0	0	0	0	0	0	0	0	0	0	0	0	0	0	0	0	0	0	0	0	0	0	0	0	0	0	1	0	0	0	0	0	0	0	1	0	0	0	0	0	0	0	0	0	0	0	0	0	0	0	0	1	0	0	0	0	0	0	0	0	0	0	0	0	0	0	0	0	0	0	0	0	0	0	0	0	0	0	0	1	0	0	0	0	0	0	0	0	0	0	1	0	1	0	0	0	0	0	0	0	0	0	0	0	1	0	0	0	0	0	0	0	1	0	0	0	0	0	1	0	0	0	0	0	0	0	0	0	1	0	0	0	0	0	0	0	0	0	0	0	0	0	0	0	0	0	0	0	1	0	0	0	0	0	0	0	0	0	0	1	1	0	1	0	0	1	0	0	1	0	1	0	0	1	1	0	1	0	1	0	0	1	0	1	0	1	0	0	1	0	0	1	0	1	0	1	0	0	1	0	1	0	0	0	1	0	0	0	0	0	1	0	1	1	0	0	0	0	1	0	0	1	0	0	1	0	0	1	0	0	0	1	0	1	1	0	1	0	1	0	1	1	0	0	0	1	0	1	1	0	1	0	1	0	1	0	1	0	0	0	0	0	0	1	0	1	0	0	1	0	0	1	0	1	1	0	1	0	1	0	1	0	1	0	1	0	0	1	0	0	0	0	0	1	1	0	1	0	1	1	0	1	0	1	0	0	0	1	0	0	1	0	1	0	0	0	0	0	1	0	1	0	0	1	0	1	1	0	0	1	0	1	0	1	0	0	1	1	0	1	0	1	0	1	0	0	0	1	0	0	0	1	0	0	1	0	0	1	0	1	0	1	0	0	0	1	1	0	1	0	0	0	1	0	0	1	0	0	0	0	0	0	0	0	1	0	0	1	1	0	0	0	1	1	0	0	1	0	1	0	0	1	0	1	0	1	1	0	0	1	1	0	0	1	0	0	1	0	1	0	0	0	1	0	0	0	0	1	0	0	1	0	0	1	0	1	0	0	1	0	1	0	1	0	0	1	0	1	0	1	0	0	0	1	0	0	0	0	1	0	1	1	0	0	0	0	0	0	1	0	1	0	1	0	1	1	0	1	0	1	0	1	0	1	0	0	1	0	1	0	1	0	0	1	0	1	0	1	0	1	1	0	1	0	1	0	1	0	0	0	1	0	1	0	0	0	0	1	0	0	1	1	0	0	0	0	0	1	1	1	0	1	0	0	0	1	0	0	1	0	1	0	1	0	0	0	0	1	0	1	0	0	0	1	0	1	0	1	0	0	1	0	0	1	1	0	0	0	0	1	1	1	0	1	0	0	0	1	0	0	0	0	0	1	0	0	0	0	0	0	0	0	1	1	0	0	0	0	1	0	0	0	1	0	1	0	0	1	0	0	1	0	0	0	0	1	0	0	0	0	0	0	1	0	0	1	1	0	1	0	0	0	0	0	0	1	0	0	0	0	0	0	0	0	0	1	0	1	0	1	0	0	0	1	1	1	0	0	0	1	0	1	0	1	0	0	0	0	0	1	0	0	0	0	1	0	0	1	0	1	0	0	0	0	0	1	0	0	0	0	1	0	0	0	1	0	1	0	0	0	0	1	0	1	0	0	0	0	0	0	0	0	1	1	0	0	0	0	1	0	1	0	1	0	0	0	1	0	0	1	0	1	1	0	0	0	0	0	0	1	0	0	0	0	0	0	0	0	0	0	0	0	0	0	0	0	0	0	0	0	0	0	0	0	0	0	0	0	0	0	0	0	0	0	0	0	0	1	0	0	1	0	0	0	0	0	0	0	0	1	0	0	0	0	0	0	0	0	0	0	0	0	0	0	0	0	0	0	0	1	0	0	0	0	0	0	0	0	0	0	0	0	0	0	0	0	0	0	0	0	0	1	0	0	0	0	0	0	0	0	0	0	0	0	0	0	0	0	0	0	0	0	0	0	0	0	0	0	0	0	0	0	0	0	0	0	0	0	1	0	0	0	0	0	0	0	0	0	0	0	0	0	0	0	0	1	0	0	0	0	0	0	0	0	0	0	0	0	0	0	0	0	0	0	0	0	0	0	0	0	0	0	0	0	0	1	0	0	0	0	0	0	0	0	0	0	0	0	0	0	0	0	0	0	0	0	0	0	0	0	0	0	0	0	1	0	0	0	1	0	0	0	0	0	0	0	0	0	0	0	0	0	0	0	0	0	0	0	0	0	0	0	0	0	0	0	0	0	0	0	0	0	0	0	0	0	0	0	0	0	0	0	0	0	0	0	0	0	0	0	0	0	0	0	0	0	0	0	0	0	0	0	0	0	0	0	0	0	0	0	0	0	0	0	0	0	0	0	0	0	0	0	0	0	0	0	0	0	0	0	0	0	0	0	0	0	0	0	0	0	0	0	0	1	0	1	0	1	1	0	0	0	1	0	0	0	0	0	0	1	0	0	0	1	0	0	0	1	1	0	1	0	1	0	1	0	1	0	1	0	1	1	1	1	0	1	0	0	1	0	0	0	1	0	1	0	1	0	0	0	1	0	1	0	0	0	1	0	1	0	1	0	0	1	0	0	0	1	0	0	1	0	0	1	0	0	1	0	1	0	1	0	1	1	0	1	1	0	0	1	0	0	0	0	1	0	1	0	1	0	0	0	1	1	0	1	0	0	0	0	1	1	0	1	0	0	1	1	0	0	1	1	0	1	0	1	0	1	0	1	0	1	0	1	0	1	1	0	1	0	0	1	1	0	0	1	0	1	0	1	1	0	0	0	0	0	1	1	0	0	1	0	1	0	1	0	1	1	0	1	0	1	1	0	0	0	0	0	1	0	0	1	0	1	0	1	0	1	0	0	1	1	0	1	0	1	1	1	0	0	0	0	0	0	1	1	0	1	0	1	1	0	1	0	1	0	1	0	1	0	0	0	1	1	0	1	0	1	0	1	0	1	1	0	1	1	0	1	0	0	1	0	0	1	0	1	0	1	0	1	1	0	0	1	1	0	1	0	1	0	1	1	0	1	0	1	0	0	1	0	0	0	0	0	1	0	1	1	0	1	1	0	1	0	0	1	0	1	0	0	1	0	0	0	0	1	0	1	1	0	1	1	0	0	0	1	0	0	0	0	1	0	1	0	0	1	0	0	1	0	0	0	0	0	0	1	0	0	0	0	1	1	0	1	0	0	0	1	0	0	0	0	1	0	1	0	1	1	0	0	0	0	0	1	0	1	1	0	0	0	0	0	1	0	0	0	0	0	0	0	0	0	1	1	0	0	0	0	0	1	1	0	0	0	0	0	0	0	0	0	0	0	0	0	0	0	1	0	0	0	0	0	0	1	0	1	0	1	0	0	0	0	0	0	1	1	0	0	1	1	0	0	1	0	0	0	0	1	1	0	0	1	0	0	1	0	1	1	0	1	0	0	1	0	0	1	1	1	0	0	0	0	0	0	0	0	1	0	0	0	0	0	0	1	1	0	0	0	1	1	0	0	0
CM	meCM10	1	0	0	1	1	0	1	0	0	1	0	1	0	1	0	0	0	1	0	0	1	0	1	0	0	0	1	0	0	0	0	0	0	0	0	0	1	0	1	0	0	0	1	0	0	1	1	0	0	1	0	1	1	0	1	0	1	0	0	1	0	1	0	1	0	1	0	1	0	1	0	1	0	0	0	1	0	0	0	0	0	0	1	0	1	0	1	0	1	1	0	1	0	0	1	0	1	0	1	0	0	1	0	1	0	0	0	0	0	1	1	0	0	1	1	0	1	0	1	0	0	1	0	0	0	0	0	1	0	0	0	1	0	1	0	0	1	0	1	0	1	0	1	0	0	0	1	0	1	0	1	0	1	0	1	0	1	0	1	1	0	1	0	0	1	0	1	0	1	0	0	1	1	0	0	0	1	1	0	0	1	0	1	0	1	0	1	0	0	0	0	0	1	0	0	1	0	0	1	0	0	1	0	1	0	1	0	1	0	1	0	0	0	0	1	0	1	0	0	1	0	1	0	1	0	0	0	1	0	1	0	1	1	0	1	0	0	1	0	1	1	0	1	0	0	0	0	0	1	0	0	1	0	1	0	1	0	1	0	0	0	0	0	1	0	1	0	1	0	0	1	0	1	0	0	1	1	1	0	0	0	0	1	0	0	0	1	0	1	1	0	1	1	1	0	0	1	1	0	1	0	0	1	0	0	1	0	1	0	1	0	1	1	0	0	0	1	0	1	1	0	1	0	1	0	0	0	1	0	0	1	0	0	1	1	0	1	0	1	1	0	0	0	0	1	0	0	1	0	1	0	0	1	1	0	0	1	0	0	1	0	1	1	0	0	0	1	0	1	0	0	0	0	0	1	1	0	0	1	0	1	0	1	0	1	0	0	1	0	1	0	0	1	0	1	0	0	0	1	0	0	0	0	0	1	1	0	1	0	0	0	1	0	1	0	1	0	0	0	1	0	1	0	1	0	0	1	0	0	0	0	1	0	1	0	1	0	0	0	1	0	0	1	1	0	0	0	0	0	1	0	0	1	0	0	0	1	0	1	0	0	0	0	0	1	0	0	0	1	0	1	0	1	0	0	1	0	0	0	0	0	1	0	0	1	0	0	0	0	0	1	0	0	1	0	1	1	0	0	0	0	1	1	0	0	1	1	0	0	0	1	0	1	0	1	0	0	1	0	1	0	0	0	1	0	1	0	0	0	1	1	1	0	1	0	0	1	1	1	0	0	0	1	0	0	0	1	1	0	0	1	0	0	0	0	0	0	0	0	0	0	0	0	0	0	0	0	0	1	0	0	0	0	0	0	1	0	0	1	0	0	0	1	0	0	1	0	0	0	1	0	0	0	0	0	0	0	0	0	0	0	0	0	0	0	1	0	0	0	0	0	0	0	0	0	0	1	0	0	0	0	0	0	0	0	0	0	0	0	0	1	0	0	0	0	0	0	1	1	0	0	0	0	0	0	0	0	0	0	0	0	0	0	0	0	0	1	0	0	0	0	1	0	1	0	0	0	0	0	0	0	1	0	0	0	0	0	0	1	0	1	0	0	0	0	0	0	0	1	0	0	0	0	0	0	0	0	0	0	0	0	0	0	0	0	0	0	0	0	0	0	0	0	0	0	0	1	0	0	0	0	0	0	0	0	1	0	1	0	1	0	0	0	0	1	0	0	1	0	1	0	1	0	0	0	1	0	1	0	1	0	0	1	0	1	0	0	0	1	0	0	0	0	0	0	1	0	0	0	0	0	0	0	0	0	0	0	1	0	0	0	0	0	0	0	1	0	0	0	0	0	0	0	0	0	0	1	1	0	1	0	1	0	1	0	1	0	1	0	1	0	1	0	1	0	0	0	0	1	0	1	0	1	0	1	0	0	0	1	0	1	0	1	0	1	0	0	0	1	0	0	1	0	0	0	0	0	1	0	1	0	0	1	0	0	1	0	0	1	0	0	1	0	0	1	0	0	0	1	1	0	0	0	1	0	1	0	1	1	0	1	0	1	0	1	1	0	1	0	1	0	1	1	0	0	1	0	0	1	0	1	0	1	0	0	1	0	0	1	0	1	0	0	1	0	1	0	1	0	1	0	1	0	0	0	0	1	0	0	0	1	0	0	1	0	0	1	0	1	0	1	1	0	0	1	0	0	1	0	1	0	1	0	0	0	1	0	1	0	0	1	1	0	1	0	1	0	0	0	0	1	0	0	0	1	0	1	0	1	1	0	0	0	1	0	0	1	1	0	0	1	0	0	0	1	0	1	0	1	0	0	1	0	0	1	1	1	1	0	1	1	0	1	0	1	0	0	1	0	0	1	1	0	0	0	1	0	0	0	1	1	0	0	1	0	0	1	1	0	0	1	1	0	0	1	0	1	1	0	0	1	0	1	0	1	0	1	0	0	0	1	0	0	1	1	0	0	1	0	0	1	0	0	0	1	1	0	1	0	1	0	1	1	0	1	0	1	0	0	1	0	0	0	0	1	0	1	0	0	0	0	1	0	0	0	0	1	0	0	1	0	0	1	0	0	0	1	0	0	0	1	0	0	1	0	1	0	1	0	0	1	0	1	1	0	1	0	1	0	1	0	1	0	1	0	0	0	0	1	1	0	0	1	0	1	0	0	0	1	0	1	0	0	1	0	0	0	0	1	0	0	0	1	0	1	0	1	0	0	0	1	0	1	0	1	0	0	1	0	0	0	1	0	0	1	0	0	1	0	0	1	1	0	0	1	0	1	0	0	0	1	0	0	0	1	0	0	0	0	1	0	0	0	0	0	0	0	0	0	1	0	0	0	0	1	0	0	0	0	1	0	1	0	0	1	0	1	0	0	0	0	0	1	0	0	0	0	0	0	1	0	0	1	1	0	1	0	0	0	0	0	0	1	0	1	0	0	0	1	0	1	0	1	0	1	0	1	0	0	1	0	1	1	0	1	0	0	0	1	0	1	0	0	0	1	0	1	0	0	0	0	0	1	0	0	0	0	1	0	0	0	0	1	0	0	0	0	1	0	0	0	1	0	1	0	1	0	1	0	0	1	0	0	0	0	0	1	1	0	1	0	0	0	0	0	1	1	1	0	1	0	0	0	0	0	0	0	0	1	1	0	0	0	0	0	0	1	0	1	0	0	0	1	0	0	0	0	1	0	0	0	1	0	0	0	0	0	1	0	0	1	0	0	0	0	0	1	0	0	0	0	0	0	0	1	0	1	1	0	0	0	0	1	0	0	0	0	0	0	0	0	0	0	0	1	0	0	1	0	0	1	0	0	1	0	0	1	0	0	0	0	1	0	0	0	0	0	0	0	1	0	0	0	0	0	1	0	1	1	0	1	0	0	0	1	1	0	1	1	0	1	0	0	0	1	0	0	0	0	0	0	0	0	0	0	0	0	0	0	0	0	0	1	0	0	0	0	1	0	0	1	0	0	1	0	0	0	1	0	0	0	1	0	1	0	0	0	0	0	0	0	1	0	0	0	0	0	0	0	0	0	0	0	0	1	0	0	0	0	0	0	0	1	0	0	0	0	0	0	0	0	0	0	1	1	0	0	0	0	0	0	0	1	0	0	0	0	0	0	0	0	0	0	1	0	0	0	0	0	0	0	0	0	0	0	0	0	0	0	0	0	0	0	0	0	0	0	0	0	0	0	1	0	0	0	0	0	0	0	0	0	0	0	0	0	0	0	0	0	1	0	0	0	1	0	0	0	0	0	0	0	1	0	0	0	0	0	0	0	0	1	0	0	0	0	1	0	0	0	0	0	0	0	1	0	0	0	0	0	0	0	0	0	0	0	0	0	0	0	0	0	0	0	0	0	0	0	0	0	0	0	1	0	0	1	1	0	1	0	1	0	1	0	1	0	0	0	1	0	0	1	0	0	1	0	1	0	1	0	0	1	0	0	0	1	0	0	1	0	0	0	0	1	0	0	1	0	0	0	1	0	0	0	0	1	0	1	0	0	0	1	0	0	0	0	0	0	1	0	1	0	0	0	0	1	0	1	0	0	0	1	1	0	1	1	0	0	1	1	0	1	0	1	1	0	1	0	0	0	0	0	1	0	1	0	1	0	0	1	0	1	0	0	0	1	0	0	1	1	0	0	0	1	0	1	0	0	1	1	0	1	0	1	1	0	0	0	0	1	1	0	1	0	0	0	1	1	0	0	0	0	0	0	1	0	0	0	1	0	1	0	1	0	0	1	0	0	1	1	0	0	1	1	0	0	1	0	0	1	0	0	0	0	0	0	0	0	0	1	0	0	0	1	0	1	0	0	0	1	0	0	1	1	1	1	0	0	0	1	0	0	0	1	0	0	1	0	1	0	0	0	0	0	1	1	0	0	0	0	0	1	0	1	0	0	0	0	1	1	1	0	0	0	1	1	0	1	0	0	0	0	1	1	0	0	0	0	0	0	1	0	0	0	0	0	0	0	0	1	0	0	0	1	0	0	1	0	0	1	0	0	0	0	0	0	0	0	1	0	1	0	0	1	0	1	0	0	0	0	0	0	0	0	0	0	0	0	0	0	0	0	0	1	0	0	0	0	0	0	1	0	0	0	0	0	0	0	0	0	0	0	0	0	0	0	0	0	0	0	0	0	0	0	0	0	0	0	0	0	0	0	0	0	0	0	0	0	0	0	0	0	0	0	0	0	0	0	0	0	0	0	0	0	0	0	0	0	0	0	0	0	0	0	0	0	0	0	1	0	0	0	0	0	0	0	0	0	0	0	0	0	0	0	0	0	0	0	0	0	0	0	0	0	1	0	1	0	0	0	0	0	0	0	0	0	0	0	0	0	0	0	0	1	1	0	0	0	0	0	0	0	0	0	1	0	0	1	0	0	0	0	0	1	0	0	0	0	0	0	0	0	0	0	0	0	0	1	0	0	0	0	1	0	0	0	0	0	0	0	0
CM	meCM11	1	0	0	1	1	0	1	0	0	1	0	1	0	1	0	0	0	1	0	0	0	0	1	0	0	0	1	0	0	0	0	1	0	1	0	0	1	0	1	0	0	0	0	1	0	1	1	0	0	1	0	1	0	1	1	0	1	0	1	0	0	1	0	1	0	1	0	1	0	1	0	1	0	0	1	1	0	0	1	0	0	0	1	0	1	0	1	0	1	1	0	1	0	0	1	0	0	0	0	1	1	0	0	0	0	0	1	0	0	1	1	0	1	0	1	0	1	0	1	0	1	0	0	1	0	1	0	0	1	0	0	1	0	1	0	1	0	0	1	0	1	0	1	0	0	0	1	0	1	1	0	0	0	1	0	0	1	0	1	1	0	1	0	0	1	0	1	0	1	0	0	1	1	0	0	0	0	1	0	0	0	0	1	0	1	0	1	0	0	0	0	0	1	0	0	1	0	0	1	1	0	1	0	1	0	0	1	1	0	1	0	1	0	0	1	0	1	1	0	1	0	1	0	0	0	0	0	1	0	1	0	1	0	1	0	1	0	0	0	1	0	1	1	0	0	0	1	0	1	0	0	1	0	1	0	1	0	0	1	0	0	0	1	1	0	0	0	0	0	0	1	0	0	0	0	1	0	0	1	0	0	0	1	0	0	0	1	0	1	0	0	0	1	0	0	0	1	1	0	0	1	0	0	0	0	0	0	0	0	1	0	1	0	1	0	0	1	0	0	1	0	1	0	1	0	1	0	1	0	0	1	0	0	0	0	1	1	0	1	1	0	0	0	0	1	0	0	1	0	0	0	1	0	1	0	0	1	0	0	1	0	1	0	0	0	0	1	0	1	0	0	0	0	0	1	0	0	0	0	0	1	0	1	0	0	0	0	1	0	0	0	0	1	0	0	1	0	0	1	0	0	0	0	0	1	0	0	0	0	0	0	1	0	1	0	0	1	0	0	1	0	0	0	1	0	0	0	0	0	0	0	1	0	0	0	0	0	0	0	1	0	0	1	0	0	0	0	0	0	0	0	1	0	0	0	0	1	0	1	0	0	0	0	0	1	0	0	0	0	0	0	0	1	0	0	1	0	0	0	0	1	0	0	0	1	0	0	0	0	0	0	0	0	1	0	0	0	0	0	0	0	0	0	0	0	0	1	0	0	0	0	0	0	0	0	0	0	0	0	0	0	0	0	1	0	1	0	0	0	0	0	0	0	0	0	0	0	0	0	0	0	0	0	1	0	0	0	0	0	0	0	0	0	0	0	0	0	0	0	0	0	0	0	0	0	0	0	0	0	0	0	0	0	0	0	0	0	0	0	1	0	0	1	0	0	0	0	0	0	1	0	0	0	0	0	0	0	1	0	0	0	0	0	0	0	0	0	0	0	0	0	0	0	0	0	0	0	0	0	0	0	0	0	0	0	0	0	0	0	0	0	0	0	0	0	0	0	0	0	0	0	0	0	0	0	1	0	0	0	0	0	0	0	0	0	0	0	0	0	0	0	1	0	1	0	0	0	0	0	0	0	1	0	0	0	0	0	0	0	0	0	0	0	0	0	0	0	0	1	0	0	0	0	0	0	0	0	0	0	0	0	0	0	0	0	0	1	0	0	0	0	0	0	0	0	0	0	0	0	0	0	0	0	0	0	1	0	1	1	0	0	0	0	0	0	0	0	0	0	0	0	1	0	0	0	0	0	0	0	1	0	0	1	1	0	0	0	1	0	0	0	0	0	0	0	1	0	0	0	0	0	0	0	0	0	0	0	0	0	0	0	0	0	0	0	0	0	0	0	0	0	0	0	0	0	0	1	1	0	1	0	1	0	1	0	1	0	1	0	1	0	1	0	1	0	1	0	0	1	0	1	0	1	0	1	0	0	1	1	0	1	0	1	0	0	1	0	1	0	0	0	1	0	0	0	0	0	1	0	1	0	1	0	0	0	1	0	0	1	0	0	1	0	0	1	0	0	0	1	0	1	0	0	1	0	1	0	1	0	0	1	0	1	0	1	1	0	0	0	1	0	1	0	1	0	0	1	0	1	0	1	0	1	0	0	1	0	0	1	1	0	0	0	1	0	1	0	0	0	1	0	1	0	0	0	0	1	0	0	1	0	0	0	1	0	0	1	0	1	0	1	0	0	0	1	0	0	1	1	0	1	0	1	1	0	1	0	1	0	0	1	0	1	0	1	0	1	0	0	0	1	0	1	0	0	1	0	0	1	0	1	0	0	1	0	1	0	0	1	0	0	1	0	0	1	0	1	0	0	1	0	0	1	0	0	1	0	1	0	1	0	1	1	0	1	0	0	0	0	0	1	1	0	0	1	1	0	0	1	0	1	0	0	1	0	0	1	1	0	0	1	0	1	0	0	1	1	0	0	0	0	1	0	0	1	0	0	1	0	0	1	0	1	0	1	0	0	1	0	0	1	0	0	0	1	0	1	1	0	1	0	1	1	0	1	0	1	0	0	1	0	0	0	0	0	1	0	0	0	0	0	1	0	1	0	0	1	0	0	1	1	0	0	1	1	0	1	0	0	0	1	0	0	1	0	1	0	1	0	0	1	0	1	0	1	0	1	1	0	1	0	1	0	0	1	0	0	0	1	1	0	0	1	0	1	0	0	1	0	1	0	0	0	1	0	0	0	1	0	1	0	0	1	0	0	0	0	1	0	0	0	1	1	0	1	0	1	0	0	0	0	1	0	0	1	0	0	1	0	0	1	1	0	0	0	0	1	0	0	0	0	1	0	0	1	0	0	0	0	1	0	0	0	0	0	0	0	0	0	1	0	0	0	0	1	1	0	0	0	1	0	0	0	0	1	0	1	0	0	0	0	0	1	0	0	0	0	0	0	1	0	0	1	1	0	0	0	0	0	0	0	0	1	0	1	0	0	0	0	0	1	0	1	0	1	0	1	0	0	0	1	0	1	0	0	0	0	0	1	0	0	1	0	0	1	0	0	1	0	0	0	0	1	0	0	0	0	0	1	0	0	0	1	0	0	0	0	1	0	0	0	1	0	1	0	0	1	0	1	0	1	0	0	0	0	1	0	1	0	1	1	0	0	0	0	1	1	1	0	1	0	0	0	0	0	1	0	0	1	0	1	0	0	0	0	0	1	0	0	0	0	0	1	0	0	0	0	1	0	0	0	0	0	0	0	0	0	1	0	0	1	0	0	0	0	0	0	0	1	0	0	0	0	0	1	0	1	1	0	0	0	0	0	0	0	0	0	0	0	1	0	0	0	0	0	1	0	0	1	0	0	0	0	1	0	0	1	0	0	0	0	1	0	0	0	0	1	0	0	0	0	0	0	0	0	1	0	0	1	0	1	0	0	0	0	1	0	1	0	0	1	0	0	0	1	0	1	0	0	0	0	1	0	0	0	0	0	0	0	0	0	0	1	0	0	1	0	1	0	0	1	0	1	0	1	0	0	1	0	0	0	1	0	1	0	0	0	0	0	0	0	0	0	0	0	0	0	0	0	1	0	0	0	0	0	0	0	0	0	0	0	0	1	0	0	0	0	0	0	0	0	0	0	0	0	0	0	0	0	0	0	0	0	0	0	0	0	0	0	0	0	0	0	1	0	0	0	0	0	0	0	0	0	0	0	0	0	0	0	0	0	0	0	0	0	0	0	0	0	0	0	1	0	0	0	0	0	0	0	0	0	0	0	0	0	0	0	0	0	0	0	0	0	1	0	0	0	0	0	0	0	0	0	0	0	0	0	0	0	0	0	0	0	0	0	0	0	0	0	0	0	0	0	1	0	0	0	0	0	0	0	0	0	0	0	0	0	0	0	0	0	0	0	0	0	0	0	0	0	0	0	1	0	0	0	1	1	0	0	1	0	0	1	0	0	0	0	0	1	1	0	0	0	1	0	1	0	1	0	1	0	1	0	0	1	0	0	0	0	0	0	0	1	0	0	1	0	0	0	1	0	0	0	0	0	0	1	0	0	0	0	0	0	0	0	0	0	1	0	0	0	0	0	1	0	0	1	0	0	0	1	0	0	0	1	0	0	1	1	0	1	0	0	1	0	1	0	0	0	0	0	1	1	0	0	1	0	0	1	0	1	0	1	0	1	0	0	1	1	0	0	0	1	0	1	0	1	0	1	0	1	0	1	1	0	0	0	1	0	0	0	0	0	0	0	1	0	1	0	0	0	0	0	1	0	0	0	1	0	0	0	1	0	0	1	0	0	1	1	0	1	0	1	0	0	1	0	1	1	0	0	0	0	0	0	1	0	0	1	0	0	0	1	0	1	0	0	1	1	0	0	1	1	1	1	0	0	0	1	0	0	0	1	0	0	1	0	1	0	0	1	0	0	0	1	0	0	0	0	0	1	0	0	0	0	0	0	0	1	0	0	0	0	0	0	0	1	0	0	0	0	0	1	0	0	0	0	1	0	0	0	0	0	0	0	0	0	0	1	0	0	0	0	0	0	1	0	0	0	0	0	0	0	0	0	0	0	1	0	0	0	0	1	0	1	0	0	0	0	0	1	0	0	0	0	0	0	0	0	0	0	0	1	0	0	0	0	0	0	1	0	0	0	0	0	0	0	0	0	0	0	0	1	0	0	0	0	0	0	0	0	0	0	0	1	0	0	0	0	0	0	1	0	0	0	0	0	0	0	0	0	0	0	0	0	0	0	0	0	0	0	0	0	0	0	0	0	0	0	0	0	0	0	0	0	0	0	0	0	0	0	0	0	0	0	0	0	0	0	0	0	0	0	0	0	0	1	0	0	0	0	0	1	0	1	0	0	0	0	0	0	0	0	0	0	0	0	0	0	1	0	1	0	1	0	0	0	1	0	0	1	0	0	1	1	1	0	0	0	0	0	0	1	0	1	0	0	0	0	0	0	0	1	0	0	0	0	0	0	0	0	1	0	0	0	0	0	0	0	0
CM	meCM12	1	0	0	1	0	0	1	0	1	0	0	1	0	1	0	0	0	1	0	0	0	0	1	0	0	0	0	0	0	0	0	0	0	1	0	0	0	0	1	0	0	0	0	1	0	1	0	0	0	0	1	0	0	1	0	1	1	0	1	0	0	1	0	1	0	1	0	1	0	1	0	1	0	0	0	1	0	0	1	0	0	0	1	0	1	0	1	0	1	1	0	1	0	0	1	0	1	0	0	1	0	1	0	1	0	0	1	0	0	1	1	0	0	1	0	1	1	0	1	0	1	0	0	0	1	0	1	0	0	1	0	1	0	1	0	0	1	0	1	0	1	0	1	0	1	0	1	0	1	0	1	0	0	0	1	0	1	0	0	1	0	1	0	0	1	0	1	0	1	0	0	1	0	1	0	0	1	1	0	0	1	0	0	0	1	0	1	0	0	0	0	0	1	0	0	0	1	0	1	0	0	0	1	1	0	1	0	1	0	1	0	1	0	0	1	1	0	1	0	1	0	1	0	0	0	0	0	1	0	1	0	1	1	0	0	1	0	0	0	1	1	0	1	0	0	0	1	0	1	0	0	1	0	1	0	1	0	0	1	0	0	0	0	1	0	1	0	1	0	0	1	0	1	0	1	0	0	0	0	0	0	0	1	1	0	0	1	0	1	0	0	1	1	0	0	0	1	0	1	0	0	0	0	0	0	1	0	1	0	1	0	1	1	0	0	0	1	0	0	1	0	1	0	0	0	1	0	1	0	0	1	0	0	1	1	0	0	0	1	1	0	0	0	0	1	0	0	1	0	1	0	0	1	1	0	0	1	0	0	1	0	1	1	0	0	0	0	0	1	0	0	0	0	0	1	0	0	0	0	1	1	0	1	0	0	1	0	1	0	0	0	0	0	1	0	0	0	0	0	0	0	0	0	0	1	0	0	0	0	0	0	1	0	0	0	1	0	0	0	1	0	0	0	0	1	0	1	0	0	0	0	1	0	1	0	0	0	0	0	0	0	0	0	0	0	0	1	0	0	1	0	0	1	0	0	0	1	0	0	0	0	0	0	0	1	0	0	0	0	0	0	0	0	0	0	1	0	0	0	0	1	0	0	0	1	0	0	0	0	0	0	0	0	0	1	0	0	0	1	1	0	1	0	1	0	0	0	0	0	0	0	1	0	0	0	0	0	0	0	0	1	0	0	1	0	1	0	0	0	0	0	0	0	0	0	0	0	0	0	0	0	0	0	0	0	0	0	0	0	0	0	0	0	0	0	0	0	0	0	0	0	0	0	0	0	0	0	0	0	0	0	0	0	0	0	0	0	0	0	0	0	0	1	0	0	0	0	0	1	0	0	0	0	0	0	0	0	0	0	0	0	0	0	0	0	0	0	0	0	0	0	0	0	0	0	0	0	0	0	0	0	0	0	0	0	0	0	0	0	0	0	0	0	0	0	0	0	0	0	0	0	0	0	0	0	0	0	0	0	0	0	0	0	0	0	0	0	0	0	0	0	0	0	1	0	0	0	0	0	0	0	1	0	0	0	0	0	0	0	0	0	0	0	0	0	0	0	0	1	0	0	0	0	0	0	0	0	0	0	0	0	0	0	0	0	0	0	0	0	0	0	0	0	0	0	0	0	0	0	0	0	0	0	0	0	1	0	1	0	0	0	0	0	0	0	0	0	0	0	0	0	1	0	0	0	0	0	0	0	1	0	0	0	0	0	0	0	0	0	0	0	0	0	0	0	1	0	0	0	0	0	0	0	0	0	0	0	0	0	0	0	0	0	0	0	0	0	0	0	0	0	0	0	0	0	0	1	1	0	1	0	0	1	0	0	1	0	1	0	1	0	1	0	1	0	1	1	0	1	0	1	0	1	0	1	0	0	1	1	0	1	0	1	0	0	0	0	1	0	0	0	1	0	0	0	0	0	1	0	1	0	0	1	0	1	0	0	0	1	0	0	1	0	0	1	0	0	0	1	1	0	0	0	1	0	1	0	1	1	0	1	0	1	0	0	1	0	0	0	1	0	1	1	0	0	0	0	0	1	0	1	0	1	0	0	0	1	0	0	1	0	0	0	1	0	0	0	1	0	1	0	1	0	0	0	0	1	0	0	0	1	0	0	1	0	0	1	0	1	0	1	0	1	0	1	0	0	1	0	1	1	0	1	0	0	1	0	1	0	0	0	0	1	0	1	0	1	0	1	0	0	0	0	0	0	0	1	0	1	0	1	0	0	1	0	0	0	0	1	0	1	0	0	0	1	0	1	0	1	0	0	1	0	0	0	1	0	1	0	1	1	0	1	0	1	0	0	0	0	0	0	0	0	0	1	0	0	0	1	0	0	0	0	0	0	0	0	0	1	0	1	0	1	0	0	0	1	0	0	0	1	0	1	1	0	1	1	0	0	1	0	0	0	0	1	0	0	1	0	0	1	0	0	0	1	0	1	1	0	1	0	1	0	0	1	0	1	0	0	1	0	0	0	0	1	0	0	0	0	1	0	0	0	0	0	0	1	0	0	1	0	0	0	1	0	0	1	0	0	0	1	0	0	1	0	1	0	1	0	0	1	0	1	0	1	1	0	1	0	1	0	1	0	0	0	0	0	0	1	1	0	0	0	0	1	0	0	1	0	0	1	0	0	1	0	0	0	1	1	0	0	0	1	0	0	0	0	1	0	0	0	0	1	0	1	0	0	1	1	0	0	1	0	0	1	0	0	1	0	0	1	1	0	0	0	0	1	0	0	0	0	1	0	0	1	0	0	0	0	0	0	0	0	0	0	0	0	0	0	1	0	0	0	1	1	0	0	0	0	0	1	1	0	0	1	0	1	0	0	0	0	0	1	0	0	0	0	0	0	0	1	0	1	1	0	1	0	0	0	0	0	0	1	0	1	0	0	0	0	0	1	0	1	0	1	0	0	0	0	1	1	1	1	0	0	0	0	0	1	1	0	1	0	0	0	0	0	1	0	0	0	0	0	1	0	0	0	1	0	0	0	0	1	0	0	0	0	1	0	0	0	1	0	1	0	0	0	0	1	0	1	0	0	0	0	0	1	1	0	1	0	0	0	0	0	1	0	1	0	1	0	0	0	0	0	0	0	0	0	0	0	1	0	0	0	0	1	0	0	0	0	1	1	0	0	0	0	1	1	1	0	1	0	0	0	0	0	1	0	0	0	0	1	0	0	0	1	0	0	0	0	0	0	1	0	1	0	1	0	0	0	0	0	0	0	0	1	0	0	1	0	0	0	0	0	0	0	1	0	0	1	0	0	1	0	0	1	0	0	0	0	0	0	0	0	0	0	0	0	1	0	0	0	0	0	0	0	0	1	0	1	0	0	1	0	1	0	1	1	0	1	0	0	1	0	0	1	0	0	0	0	1	0	0	0	0	0	0	0	0	0	0	0	1	0	1	0	1	0	0	0	0	0	0	0	0	0	1	0	0	0	1	0	1	0	0	0	0	0	0	0	1	0	0	0	0	0	0	1	0	0	0	0	0	0	0	0	0	0	0	0	0	1	0	0	0	0	0	0	0	0	0	0	0	0	1	0	0	0	0	0	0	0	0	0	0	0	0	0	0	0	0	0	0	0	0	0	0	0	0	0	0	0	0	0	1	0	0	0	0	0	0	0	0	0	0	0	0	0	0	0	0	0	0	0	0	0	0	0	0	0	0	0	0	0	0	0	0	0	0	0	0	0	0	0	0	0	0	0	0	0	1	0	0	0	0	0	0	0	0	1	0	0	0	0	0	0	0	0	0	0	0	0	0	0	0	0	0	0	0	0	0	0	0	0	0	0	0	0	0	0	0	0	0	0	0	0	0	0	0	0	1	0	0	0	1	0	0	0	1	1	1	0	0	1	0	0	1	0	1	0	0	0	0	1	1	0	1	0	0	1	0	0	0	1	0	0	1	1	0	0	0	1	0	0	1	0	0	0	1	0	0	0	0	0	0	0	1	0	1	0	0	0	0	0	0	0	1	0	0	0	0	0	1	0	0	1	0	0	0	0	1	0	1	1	0	0	0	1	0	1	0	1	1	0	1	0	1	0	0	0	1	0	1	0	1	0	0	1	0	1	0	0	0	1	0	0	1	1	0	0	0	1	0	0	1	0	1	1	0	1	0	1	1	0	0	0	0	1	0	0	0	0	0	0	1	1	0	0	0	0	0	1	0	0	0	0	1	0	0	0	1	0	0	0	1	0	1	0	1	0	1	1	0	0	1	0	1	1	0	0	0	0	0	0	0	0	0	1	0	0	0	1	0	1	0	0	0	1	0	1	1	0	1	1	0	0	0	1	0	0	0	0	0	0	1	0	0	0	0	0	0	0	0	0	0	1	0	0	0	0	0	0	0	0	0	0	0	1	1	0	0	0	0	0	0	1	0	0	0	0	0	0	0	0	0	0	0	0	0	0	0	0	0	0	0	0	0	1	0	0	0	0	0	0	1	0	0	0	0	0	0	0	0	0	1	0	0	0	1	0	0	0	0	1	0	0	0	0	0	0	0	0	0	0	0	0	0	0	0	0	0	1	0	0	0	0	0	0	1	0	0	0	0	0	0	0	0	0	0	0	0	0	0	0	0	0	0	0	0	1	0	1	0	0	0	0	0	0	0	0	0	0	0	0	0	0	0	0	0	0	0	0	0	0	0	0	0	0	0	0	0	0	0	0	0	0	0	0	0	0	0	0	0	0	0	0	0	0	0	0	0	0	0	0	0	0	0	0	0	0	0	0	0	0	0	1	0	0	0	0	0	1	0	1	0	0	0	0	0	0	0	0	0	0	0	0	0	0	0	0	0	1	0	0	0	0	0	0	0	1	0	0	0	1	0	1	0	0	0	0	0	0	0	0	0	0	0	0	0	0	0	0	0	0	0	0	0	0	0	0	1	0	0	0	0	0	0	0	0
CM	meCM13	1	0	1	0	1	0	1	0	1	1	0	1	0	1	0	0	0	1	0	0	0	0	1	0	0	0	1	0	0	0	0	0	0	1	0	0	0	0	1	0	0	0	0	1	0	1	0	0	0	1	0	1	0	1	0	0	1	0	0	0	0	1	0	1	0	1	0	1	0	1	0	1	0	0	0	1	0	0	1	0	0	0	1	0	1	0	1	1	0	1	0	1	0	0	1	0	1	0	1	0	1	0	0	0	0	1	1	0	0	1	1	0	0	1	0	1	1	0	1	0	1	0	1	0	0	1	0	0	0	1	0	1	0	1	0	0	1	0	1	0	1	0	1	0	0	0	0	0	1	0	1	0	1	0	1	0	1	0	1	1	0	1	0	0	1	0	1	0	1	1	0	1	1	0	0	0	1	1	0	0	0	0	1	0	1	0	0	0	0	0	0	0	1	0	1	1	0	0	0	0	0	0	1	1	0	1	0	1	0	1	0	1	0	0	1	1	0	1	0	1	0	1	0	0	0	0	0	1	0	1	0	1	1	0	0	1	0	0	0	1	1	0	1	0	0	0	1	0	1	0	0	1	0	1	0	1	0	0	1	0	0	0	0	1	0	1	0	1	0	0	1	0	1	0	0	1	0	1	0	0	0	0	1	0	0	0	1	0	1	0	0	0	1	0	0	0	1	1	0	0	1	0	0	0	0	0	0	0	0	1	0	1	0	1	0	1	0	1	0	1	0	0	1	0	0	1	0	1	0	0	1	0	0	1	0	1	1	0	1	0	0	0	0	0	0	0	0	0	1	1	0	0	1	1	0	0	1	0	0	1	0	1	0	0	0	0	1	0	1	0	1	0	0	0	1	0	0	0	0	1	1	0	1	0	0	1	0	1	0	0	0	0	1	0	0	1	0	0	1	0	0	0	0	0	1	0	1	0	0	0	0	0	1	0	0	1	0	0	0	1	0	0	0	1	0	0	1	0	0	0	0	1	0	1	0	0	0	0	0	1	0	0	0	0	0	0	0	0	0	1	0	0	1	0	0	0	1	0	1	0	0	0	0	0	1	0	0	0	1	0	1	0	1	0	0	1	0	0	0	0	0	0	0	0	1	0	0	0	0	0	1	0	0	0	1	0	0	0	1	0	0	0	0	0	0	1	0	0	0	0	0	0	1	0	0	0	0	0	0	1	0	0	0	1	0	1	0	0	0	0	0	0	0	0	0	0	1	0	0	0	0	0	0	1	0	0	0	0	0	0	0	0	0	0	0	0	0	0	0	0	0	0	0	0	0	0	0	0	0	0	0	0	0	0	0	0	0	1	0	0	0	0	1	0	0	0	0	0	0	0	0	0	0	0	0	0	0	0	0	0	0	0	0	0	0	0	0	0	0	0	0	0	0	0	0	0	0	0	0	0	0	0	0	0	0	0	0	0	0	0	0	0	0	0	0	0	0	0	0	0	0	0	0	0	0	0	0	0	0	0	0	0	1	0	0	0	0	0	0	0	0	0	0	0	0	0	0	0	0	0	0	1	0	0	0	0	0	0	0	0	0	0	0	0	0	0	0	0	1	0	0	0	0	0	0	0	0	0	0	0	0	0	0	0	0	0	0	0	0	0	0	0	0	0	0	0	1	0	0	0	0	0	0	0	0	0	0	1	0	0	0	0	0	0	0	0	0	0	0	0	0	1	0	0	0	0	0	0	0	0	0	0	0	0	0	1	0	0	0	0	0	0	0	0	0	1	0	0	0	0	0	0	0	0	0	0	0	0	0	0	0	0	0	0	0	1	0	0	0	0	0	0	0	0	0	0	0	1	0	1	0	1	1	0	0	1	0	1	0	1	0	0	0	1	0	0	1	0	1	0	1	0	1	0	1	0	0	1	1	0	1	0	1	0	0	1	0	1	0	0	0	1	0	0	0	0	0	1	0	1	0	0	1	0	0	1	0	0	1	0	0	1	0	0	1	0	0	0	1	0	1	1	0	1	0	1	0	1	0	1	0	0	1	0	1	0	0	0	0	0	1	1	0	1	0	0	1	0	1	0	1	0	1	0	0	1	0	0	1	0	1	0	0	1	0	1	0	1	0	1	0	1	0	0	0	0	1	0	0	1	0	0	0	1	0	0	0	1	1	0	1	0	0	0	1	0	0	1	0	1	0	0	1	0	0	0	0	0	0	0	1	0	1	0	0	0	1	0	0	0	1	0	1	0	0	1	1	0	1	0	1	0	0	0	1	0	0	0	1	0	1	0	0	0	1	0	1	0	0	1	0	0	1	0	1	1	0	1	0	1	0	1	1	0	1	0	0	0	0	0	0	0	0	0	1	0	0	1	0	1	0	0	0	1	0	0	0	0	1	0	1	0	1	0	0	1	1	1	0	0	1	0	0	1	0	0	1	0	0	0	1	0	1	0	1	0	0	1	0	0	1	0	0	1	0	1	0	1	0	1	0	1	1	0	1	0	0	0	0	0	1	0	0	0	1	0	0	1	1	0	0	0	0	1	0	0	1	0	0	1	0	0	1	0	0	0	1	0	0	0	1	0	1	1	0	1	0	1	0	0	1	0	1	0	1	0	0	0	1	1	0	0	0	0	0	0	0	0	1	1	0	0	1	0	1	0	0	0	0	1	1	0	0	0	1	0	0	1	1	0	1	0	1	0	1	0	0	1	0	0	0	1	1	0	1	0	0	1	1	0	0	1	0	0	1	0	0	1	0	0	1	1	0	0	1	0	1	0	0	0	0	1	0	0	1	0	0	0	0	1	0	0	0	0	0	0	0	0	0	1	0	0	0	1	0	0	0	0	0	1	0	0	0	0	1	0	1	0	0	0	0	0	1	0	0	0	0	0	0	1	0	0	1	1	0	1	0	0	0	0	0	0	1	0	1	0	0	0	0	0	1	0	1	0	1	0	1	0	0	0	1	0	1	0	0	0	0	0	1	0	0	1	0	0	0	0	0	0	0	0	0	0	1	1	0	0	0	0	0	0	0	0	1	0	0	0	0	1	0	0	0	1	0	0	0	0	1	0	1	0	1	0	0	0	0	1	0	1	0	0	1	0	0	0	0	1	0	1	1	1	0	0	0	0	0	0	0	0	1	0	0	1	0	0	0	0	1	0	0	0	0	0	1	0	0	0	0	1	0	0	0	1	0	0	0	0	0	1	0	0	1	0	1	0	0	0	1	0	0	0	0	0	0	0	1	0	1	1	0	1	0	0	0	0	0	0	0	0	0	0	0	0	0	0	0	0	0	1	0	0	0	0	0	1	0	0	0	1	0	0	0	0	0	0	0	0	1	0	0	0	0	0	0	0	0	0	0	0	1	0	1	0	0	0	0	1	0	1	1	0	1	1	0	0	0	0	1	0	0	0	0	0	0	0	0	0	0	0	0	0	0	0	1	0	0	1	0	0	0	0	0	0	0	0	1	0	0	1	0	0	0	1	0	0	0	0	0	0	0	0	0	1	0	0	0	0	0	0	0	0	0	0	0	0	1	0	0	0	0	0	0	0	1	0	0	0	0	0	0	0	0	0	0	0	0	0	0	0	0	0	0	1	0	0	1	0	0	0	0	0	0	0	0	0	0	0	0	0	0	0	0	0	0	0	0	0	1	0	0	0	0	0	0	0	0	0	0	0	0	0	0	0	0	0	0	0	0	0	0	0	0	0	0	0	0	0	0	0	0	0	0	0	0	0	0	0	0	0	0	0	0	0	0	0	0	0	0	0	0	0	0	0	0	0	0	0	0	0	0	0	0	0	0	1	0	0	0	0	0	0	0	0	0	0	0	0	0	0	0	0	0	0	0	0	0	0	0	0	0	0	1	0	1	0	1	1	0	1	0	1	0	0	0	1	0	0	0	1	0	0	1	0	0	0	1	1	0	0	0	0	1	0	0	1	1	0	0	1	1	0	0	0	1	0	0	1	0	0	0	1	0	0	0	0	0	0	0	1	1	0	0	0	0	1	0	0	0	1	0	1	1	0	0	0	1	0	1	0	0	0	1	1	0	1	0	1	0	1	1	0	1	0	1	1	0	0	0	1	0	0	0	1	0	1	0	1	0	1	0	1	1	0	0	0	1	0	0	1	1	0	1	0	1	0	0	1	0	1	0	0	1	0	1	0	1	0	1	0	1	0	0	1	0	0	0	1	1	0	0	1	0	0	1	0	1	1	0	0	0	1	0	1	0	1	1	0	0	1	0	1	0	1	0	0	0	1	0	1	1	0	0	0	0	0	0	1	0	0	1	0	0	0	1	0	1	0	0	0	0	1	0	0	1	1	1	0	0	0	0	1	0	0	1	0	0	0	1	1	0	0	0	1	0	1	0	1	1	0	0	0	1	0	1	0	0	0	0	0	1	0	1	1	1	1	0	0	1	0	0	0	1	0	1	0	0	0	0	1	0	1	0	0	0	1	0	0	0	0	1	0	0	0	1	0	0	1	1	0	0	0	0	0	0	1	0	0	1	0	0	1	0	0	1	0	1	0	0	0	0	0	1	0	1	0	0	0	0	1	0	0	0	1	1	0	0	0	0	0	0	1	0	1	0	0	0	1	0	0	0	0	0	0	0	0	0	0	0	1	0	0	0	0	1	0	0	0	0	0	0	0	0	0	0	0	0	0	0	0	0	0	0	0	0	0	0	0	0	0	0	0	0	0	0	0	0	0	0	0	1	0	0	0	0	0	0	0	0	1	0	0	0	0	0	0	1	0	0	0	0	0	0	0	0	1	0	0	0	0	0	0	1	0	1	0	1	0	0	0	0	1	0	0	0	0	0	0	0	0	0	1	0	0	0	1	0	0	0	0	0	0	0	0	0	0	1	0	1	0	0	0	0	0	0	0	1	0	0	0	0	0	0	0	0	1	0	0	0	0	0	0	0	1	0	0	0	0	1	0	0	0
CM	meCM14	1	0	0	1	1	0	1	0	0	1	0	1	0	1	0	0	0	1	0	0	0	1	0	0	0	0	1	0	1	0	0	0	0	1	0	0	1	0	0	0	0	0	1	0	0	1	0	0	0	1	0	1	0	0	1	0	1	0	1	0	0	1	0	1	0	1	0	1	0	1	0	1	0	0	0	1	0	0	1	0	1	0	1	0	1	0	1	0	1	1	0	1	0	0	1	0	1	0	0	1	1	0	0	1	0	0	0	0	0	1	1	0	1	0	0	1	1	0	1	0	1	0	0	0	0	1	0	1	0	0	0	1	0	1	0	1	0	0	0	0	1	0	1	0	0	0	1	0	1	0	1	0	0	1	0	0	1	0	1	1	0	1	0	0	1	0	1	0	1	1	0	1	1	0	0	1	0	1	0	0	1	0	0	0	1	1	0	0	0	0	0	1	1	0	0	1	0	0	1	0	0	1	0	1	0	1	0	0	1	0	0	0	1	0	1	0	1	1	0	1	0	1	0	0	0	0	0	1	0	1	0	1	1	0	0	1	0	1	0	1	1	0	1	0	0	0	0	0	1	0	0	1	0	1	0	1	0	0	1	0	0	0	0	1	0	0	1	1	0	0	1	0	1	0	0	1	1	0	0	0	0	0	1	0	0	0	1	0	1	0	0	0	1	0	1	0	1	1	0	0	0	0	1	0	0	1	0	1	0	1	1	0	1	0	0	0	1	1	0	1	0	1	0	0	0	1	0	0	0	0	1	0	1	0	0	0	1	0	1	0	1	0	0	0	1	0	0	1	0	1	0	1	0	0	0	0	1	0	0	1	0	1	0	0	0	0	1	0	1	0	0	0	0	0	1	0	0	0	0	1	1	0	1	0	1	0	0	1	0	0	0	0	1	0	1	0	0	0	1	0	0	0	0	0	1	0	1	0	1	0	0	0	1	0	1	1	0	0	0	1	0	1	0	1	0	0	0	0	0	0	0	1	0	1	0	0	0	0	0	1	0	1	0	0	0	0	0	0	0	1	0	1	0	0	0	1	0	0	1	0	0	0	0	0	1	0	0	0	1	0	0	0	1	0	0	1	0	0	0	0	1	0	0	0	1	0	0	0	0	0	1	0	0	1	0	0	0	0	0	1	0	0	1	1	0	1	1	0	1	0	0	0	0	0	0	0	0	0	0	1	0	0	0	1	0	1	0	0	0	0	0	0	0	0	0	0	1	0	0	0	0	0	0	1	0	1	0	0	0	0	0	0	0	0	0	0	0	0	1	0	0	0	0	0	0	0	0	0	0	0	0	0	0	0	0	0	0	0	0	0	0	1	0	0	0	1	0	0	0	0	0	0	0	0	0	0	0	0	0	0	0	0	0	0	0	0	0	0	0	0	0	0	0	0	0	0	0	0	0	0	0	0	0	0	0	0	0	0	0	0	0	0	0	0	0	0	0	0	0	0	0	0	0	0	0	0	0	0	0	0	0	0	1	0	0	0	0	0	0	0	0	0	0	0	0	0	0	0	0	0	0	1	0	0	0	0	0	0	0	0	0	0	0	0	0	0	0	0	1	0	0	0	0	0	0	0	0	0	0	0	0	0	0	0	0	0	1	0	0	0	0	0	0	0	0	0	0	0	0	0	0	0	0	0	0	0	0	0	0	0	0	0	0	0	0	0	0	0	0	1	0	1	0	0	0	0	0	0	0	1	0	0	0	0	0	0	0	0	1	0	0	0	0	0	0	1	0	0	0	0	0	0	0	0	0	0	0	0	0	0	0	0	0	0	0	0	0	0	0	0	0	0	0	0	0	0	1	1	0	1	0	1	0	1	0	1	0	1	0	1	0	1	0	1	0	1	1	0	1	0	1	0	0	0	1	0	0	0	1	0	1	0	1	0	0	1	0	0	1	0	0	1	0	0	0	0	0	1	0	1	0	1	0	0	0	1	0	0	1	0	0	1	0	0	1	0	0	0	1	0	1	0	0	1	0	1	0	1	1	0	1	0	1	0	1	0	1	0	0	0	1	1	0	1	0	0	1	0	1	0	1	0	1	0	0	1	0	0	1	0	1	0	0	1	0	1	0	1	0	1	0	1	0	0	0	0	1	0	0	0	1	0	0	1	0	1	1	0	1	0	1	0	0	0	1	0	0	1	0	1	1	0	1	1	0	1	0	1	0	0	0	0	1	0	1	0	1	0	0	0	1	0	1	0	1	0	1	0	1	0	1	0	1	1	0	0	0	0	1	0	1	0	0	1	0	0	1	0	0	1	0	0	1	0	0	1	1	1	0	1	1	0	1	0	1	0	1	0	0	0	1	1	0	0	1	0	0	0	1	0	0	0	0	1	0	0	0	0	1	0	1	1	0	1	0	0	1	1	0	0	1	0	1	1	0	0	1	0	0	1	0	0	1	0	1	0	0	1	0	0	1	0	0	1	0	1	0	1	0	1	0	1	1	0	1	0	0	0	0	1	0	0	0	0	0	1	0	0	1	0	0	0	0	1	0	0	1	0	0	1	1	0	0	1	0	0	1	0	0	0	1	0	0	1	0	1	0	1	0	0	1	0	1	0	1	1	0	1	0	1	0	1	0	0	0	0	0	0	1	0	0	0	1	0	1	0	0	1	0	1	1	0	0	1	0	0	1	0	1	0	0	0	1	1	0	0	0	1	0	1	0	0	1	0	1	0	0	1	1	0	0	1	0	0	1	0	0	1	0	0	1	1	0	0	0	0	1	0	0	1	1	0	0	0	1	0	0	0	0	1	0	0	0	0	0	0	0	0	0	1	0	0	0	0	1	0	0	0	0	0	1	1	0	0	1	0	1	0	0	0	0	0	1	0	0	0	0	0	0	1	0	0	1	1	0	1	0	0	0	0	0	0	1	0	1	0	0	0	0	0	1	0	1	0	1	0	0	0	0	1	0	0	0	0	0	0	0	0	1	0	0	1	0	0	0	0	0	0	0	0	0	0	1	1	0	0	0	0	0	0	0	0	1	0	0	0	0	1	0	0	0	1	0	0	0	0	1	0	1	0	1	0	0	0	0	0	1	1	0	1	0	0	0	0	0	0	1	1	0	1	0	0	0	0	0	0	0	0	1	0	1	1	0	0	0	0	1	0	0	0	0	0	0	1	0	0	0	1	0	0	1	1	0	0	0	0	0	1	1	0	1	0	0	0	0	0	1	0	0	0	0	0	0	1	0	0	1	1	0	1	0	0	0	0	0	0	0	0	0	1	0	0	0	0	1	0	0	1	0	0	1	0	0	1	0	0	1	0	0	0	0	1	0	0	1	0	0	0	0	1	0	0	0	0	0	1	0	0	1	0	1	0	0	1	1	1	0	1	1	0	1	0	0	1	0	0	1	0	0	0	0	0	0	0	0	0	0	0	0	0	1	0	1	0	0	1	0	0	0	0	1	0	0	0	1	0	0	1	0	0	0	1	0	0	0	1	1	0	0	1	0	1	0	0	0	0	0	0	0	1	0	0	0	0	1	0	0	0	0	0	0	0	1	0	0	0	0	0	0	0	0	0	0	0	1	0	0	0	0	0	0	1	1	0	1	0	0	0	1	0	0	0	1	0	0	0	0	0	0	0	1	0	0	0	1	0	0	0	0	0	0	0	0	0	0	0	0	0	0	0	0	1	0	0	0	0	1	0	0	0	0	0	0	0	0	0	1	0	0	0	0	0	0	1	0	0	0	0	0	0	0	0	0	0	0	0	0	0	0	1	1	0	0	0	0	0	0	0	0	0	0	0	0	1	0	0	0	0	0	0	0	0	0	0	0	0	0	0	0	0	0	0	0	0	0	0	0	0	0	0	0	1	1	0	0	1	1	0	0	1	0	0	1	0	0	0	1	0	0	1	0	0	0	0	0	1	0	0	0	1	0	1	0	0	1	0	0	1	1	0	1	0	1	0	0	1	0	0	0	1	0	0	0	1	0	0	1	0	1	0	1	0	0	0	0	0	0	1	0	0	0	0	0	1	0	0	1	0	0	0	0	0	0	0	1	0	0	1	1	0	1	0	1	1	0	1	0	0	0	0	0	1	0	1	0	1	0	1	1	0	1	0	0	0	1	0	0	1	1	0	0	0	1	0	1	0	0	1	1	0	1	0	1	1	0	0	1	0	1	0	1	0	0	0	0	1	0	0	0	0	0	0	0	0	1	0	0	1	0	0	0	1	0	0	1	0	0	1	1	0	0	1	1	0	0	1	0	1	1	0	0	0	0	0	0	1	0	0	1	0	0	0	1	0	1	0	0	0	1	0	0	1	1	1	1	0	0	0	1	0	0	0	1	0	0	1	0	0	0	0	1	0	0	0	1	0	0	0	0	0	1	0	1	0	0	0	0	0	1	1	0	0	0	0	1	0	1	0	0	0	0	0	0	0	0	0	0	1	0	0	0	0	0	0	0	0	0	0	1	0	0	0	0	0	0	1	0	0	0	1	0	1	0	0	0	0	1	0	0	1	0	0	0	0	1	0	0	0	0	0	0	0	0	0	0	0	0	0	0	0	0	0	1	0	0	0	0	0	0	1	1	0	0	0	0	1	0	0	0	0	0	0	1	0	0	0	0	0	1	0	0	1	0	0	1	0	0	0	1	0	0	1	0	0	0	0	0	0	0	0	0	0	0	0	0	0	0	0	0	0	0	0	0	0	0	0	0	0	0	0	0	0	0	0	0	0	0	0	0	0	0	0	0	0	0	0	0	0	0	0	0	1	0	1	0	0	1	0	0	0	0	0	1	0	1	0	0	0	0	0	0	0	0	0	1	0	0	0	0	1	0	0	1	0	0	0	0	0	0	0	1	0	0	1	0	0	1	0	0	0	0	0	1	0	1	0	0	0	0	0	0	0	1	1	0	0	0	0	0	0	0	1	0	0	0	1	1	0	1	0
CM	meCM15	1	0	0	1	1	0	1	0	0	0	0	1	0	1	0	0	0	1	0	0	0	0	1	0	0	0	1	0	0	0	0	0	0	1	0	0	1	0	1	0	0	0	1	0	0	1	1	0	0	0	0	1	1	0	1	0	1	0	0	1	0	1	0	1	0	1	0	1	0	1	0	1	0	0	0	1	0	0	1	0	0	1	0	0	1	1	0	0	1	1	0	1	0	0	1	0	1	0	0	0	0	1	0	0	0	0	0	0	0	1	1	0	0	1	0	1	1	0	1	0	0	1	0	0	0	1	0	0	1	0	0	1	0	1	0	0	1	0	1	0	1	0	1	0	0	1	0	0	1	1	0	0	0	0	1	0	1	0	1	1	0	1	0	0	1	0	1	0	1	0	0	1	1	0	0	0	1	1	0	0	1	0	1	0	1	1	0	0	0	0	0	0	1	0	0	1	0	0	1	0	0	1	0	1	0	1	0	1	0	1	0	0	1	0	1	0	1	0	0	1	0	1	0	0	0	0	0	1	0	1	0	1	0	1	0	1	0	1	0	1	1	0	1	0	0	0	1	0	1	0	0	1	0	1	0	1	0	0	1	0	0	0	0	0	0	0	1	0	1	0	1	0	1	0	1	0	1	0	0	0	0	0	1	0	0	0	1	0	1	0	0	0	1	0	0	0	1	1	0	1	0	0	0	0	0	1	0	1	0	1	0	1	0	1	1	0	1	1	0	1	0	0	1	1	0	0	0	1	0	0	1	0	0	1	0	0	0	1	1	0	0	0	1	0	0	1	0	0	1	1	0	0	1	1	0	1	1	0	0	1	0	1	0	0	0	0	1	0	1	0	0	0	0	0	1	1	0	0	1	0	1	0	1	0	0	1	0	1	0	0	0	0	1	0	0	1	0	0	1	0	0	0	0	0	1	0	1	1	0	0	0	1	0	0	0	1	0	0	1	0	1	1	0	0	1	0	1	0	0	0	0	1	0	1	0	1	0	0	0	1	0	0	1	1	0	0	0	0	0	1	0	0	1	0	0	0	1	0	1	0	0	0	0	0	1	0	0	0	1	0	0	0	1	0	0	1	0	0	0	0	1	0	0	0	1	0	0	0	0	0	1	0	0	0	1	0	1	1	0	0	0	0	0	1	0	1	1	0	1	0	1	0	1	0	1	0	0	0	0	1	0	0	0	1	0	1	0	0	0	1	1	0	0	0	1	0	1	0	0	0	0	0	0	1	0	0	0	0	0	0	0	0	0	1	0	0	0	0	0	0	0	0	0	0	0	0	0	1	1	0	0	0	0	0	0	0	0	0	0	0	0	0	1	0	1	0	0	0	1	1	0	0	0	1	0	0	0	0	0	0	0	0	0	0	0	0	1	0	0	0	0	0	0	0	0	0	0	1	0	0	0	0	0	0	0	0	1	0	0	0	0	0	0	0	0	0	1	0	0	0	0	0	0	0	0	1	0	0	0	0	0	0	1	0	0	0	0	0	0	0	0	1	0	0	0	0	0	0	0	0	0	1	0	0	0	0	0	0	0	0	0	0	0	0	0	0	0	0	1	1	0	0	0	0	0	0	0	0	0	0	0	0	0	0	0	0	1	0	0	0	0	0	0	0	0	0	0	0	0	1	0	0	0	0	0	1	0	1	0	1	0	0	0	0	0	0	0	0	1	1	0	1	0	0	0	1	0	1	0	1	0	0	1	0	0	1	0	1	0	0	0	0	0	1	0	1	0	0	0	0	0	0	0	0	0	0	0	0	0	1	0	1	0	0	0	1	0	0	0	0	0	0	0	0	0	0	0	1	0	1	0	1	1	0	0	1	0	1	0	0	0	1	0	1	0	1	0	0	1	0	1	0	1	0	1	0	0	1	1	0	1	0	1	0	0	1	0	0	1	0	0	1	0	1	0	0	0	1	0	1	0	0	1	0	0	1	0	0	1	0	0	1	0	0	1	0	0	0	1	0	1	1	0	1	0	1	0	1	0	0	1	0	1	0	0	1	0	0	0	1	0	1	0	1	0	0	1	0	1	0	1	0	1	0	0	1	0	0	1	0	1	0	0	1	0	1	0	1	0	1	0	1	0	0	0	0	1	0	0	0	1	0	0	1	0	0	1	0	1	0	1	0	1	0	1	0	0	1	0	1	0	0	1	0	0	1	0	1	0	0	1	0	1	0	1	0	1	0	0	0	1	0	0	0	1	0	1	0	1	0	1	0	0	0	1	0	0	0	1	0	0	1	0	0	1	0	1	0	0	1	0	0	1	0	0	1	0	1	0	1	0	1	1	0	1	0	0	1	0	0	0	1	0	0	0	1	0	0	0	1	0	0	0	1	0	0	0	0	1	0	1	0	1	1	0	0	1	0	0	0	1	0	0	0	1	0	1	0	0	1	0	0	1	0	1	0	0	1	0	0	1	0	0	0	1	0	1	1	0	1	0	0	1	0	1	0	1	0	0	1	0	0	0	0	0	1	1	0	1	0	0	1	0	0	0	0	1	0	0	1	0	0	0	1	0	0	1	0	0	0	1	0	0	1	0	1	0	1	0	1	1	0	1	0	1	0	1	1	0	1	0	0	1	0	1	0	0	0	1	0	0	0	1	0	1	0	0	0	0	1	1	0	0	1	0	0	0	1	1	0	0	0	1	0	0	0	0	1	0	0	0	0	1	0	1	0	1	0	1	0	0	1	0	0	1	0	0	1	0	0	1	1	0	0	0	0	1	0	0	0	0	1	0	0	1	0	0	0	0	0	0	0	1	0	0	0	0	0	0	1	0	0	0	0	1	1	0	0	0	0	1	1	0	0	1	0	1	0	0	0	0	0	1	0	0	0	0	0	0	1	0	0	1	1	0	1	0	0	0	0	0	0	1	0	1	0	0	0	0	0	0	0	1	0	1	0	0	0	0	0	1	1	0	0	0	0	0	0	1	1	0	1	0	1	0	0	0	0	0	0	0	0	1	0	0	0	0	0	0	0	0	0	1	0	0	0	0	1	0	0	0	1	0	1	0	0	0	0	1	0	1	0	0	0	0	0	1	1	0	1	0	0	0	0	0	0	0	1	0	1	0	0	0	0	0	0	0	0	0	0	1	1	0	0	0	0	1	0	1	0	0	1	1	0	0	0	0	1	0	0	0	0	0	0	0	0	0	1	0	0	1	0	0	0	0	1	0	1	0	0	0	0	0	0	1	0	1	1	0	0	0	0	0	0	0	0	1	0	0	1	0	0	0	0	1	0	0	1	0	0	1	0	1	1	0	0	1	0	0	0	0	0	0	0	0	0	1	0	0	0	0	0	0	0	0	0	0	0	1	0	1	0	0	0	1	1	0	1	0	0	1	0	0	0	0	0	0	0	0	0	0	1	0	0	0	0	0	0	0	0	0	0	1	0	0	0	0	0	0	0	0	0	0	0	0	0	0	1	0	0	0	0	1	0	0	0	0	0	0	0	0	0	0	0	0	0	0	0	0	0	0	0	0	0	1	0	0	0	0	0	0	0	1	0	0	0	0	0	0	0	0	0	0	0	0	0	0	0	0	0	0	0	0	0	0	0	0	0	0	0	0	0	1	0	0	0	0	0	0	0	0	0	0	0	0	0	0	0	0	0	0	0	0	0	0	0	0	0	0	0	0	0	0	0	0	0	0	0	0	0	0	0	0	0	0	0	0	0	0	0	0	0	0	1	0	0	0	0	0	0	0	0	0	0	0	0	0	0	0	0	0	0	0	0	0	0	0	0	0	0	0	0	0	1	0	0	0	0	0	0	0	0	0	0	0	0	0	0	0	0	0	0	0	0	0	0	0	0	0	0	0	0	0	0	0	1	1	0	0	1	0	0	1	0	0	0	0	1	0	1	0	0	0	0	1	1	0	0	0	1	0	1	0	0	1	0	0	0	0	0	1	0	1	0	1	0	0	0	1	0	0	0	0	1	0	0	0	1	0	0	0	0	0	0	0	0	0	1	0	1	0	0	0	1	0	0	1	0	0	0	0	1	1	0	1	0	0	1	1	1	0	1	0	1	0	1	0	0	0	0	0	1	1	0	0	1	0	0	1	0	1	0	0	0	1	0	0	1	1	0	0	0	1	0	1	0	1	0	1	0	1	0	1	1	0	0	0	0	1	0	0	0	0	0	0	1	1	0	0	0	0	0	0	1	0	0	0	1	0	0	0	1	0	0	1	0	0	1	1	0	1	0	1	0	0	1	0	0	1	0	0	0	0	0	0	1	0	0	1	0	0	0	1	0	1	0	0	0	1	0	0	1	0	1	1	0	0	0	1	0	0	0	1	0	0	1	0	0	0	0	0	1	0	0	1	0	0	0	0	0	1	0	1	0	0	0	0	0	0	1	0	0	0	0	0	0	1	0	0	0	0	0	0	0	0	0	0	1	0	0	0	0	0	0	0	0	0	0	1	0	0	0	0	0	0	1	0	0	0	0	0	0	0	0	0	0	0	0	0	0	0	0	1	0	0	0	0	0	0	0	0	0	0	0	0	0	0	0	0	0	0	0	1	0	0	0	0	0	0	1	0	0	0	0	0	0	0	0	0	0	0	0	1	0	0	0	0	0	0	0	0	0	0	0	0	0	0	0	0	0	0	1	0	0	0	0	0	0	0	0	0	0	0	0	0	0	0	0	0	0	0	0	0	0	0	0	0	0	0	0	0	0	0	0	0	0	0	1	0	0	0	0	0	0	0	0	0	0	0	0	0	0	0	0	0	0	1	0	0	0	0	0	1	0	1	0	0	0	0	0	0	0	0	0	0	0	0	0	0	0	0	0	1	0	0	0	0	0	0	0	1	0	1	0	0	0	1	0	0	0	0	0	0	0	0	0	0	0	0	0	0	0	0	0	0	0	1	0	0	0	0	1	0	0	0	0	0	0	0	0
CM	meCM16	1	0	1	0	1	0	1	0	0	1	0	1	0	1	0	0	0	1	0	0	0	0	1	0	0	0	1	0	1	0	0	0	0	1	0	0	0	0	0	0	0	1	0	0	0	1	0	0	0	0	0	1	0	1	0	1	1	0	0	0	0	1	0	1	0	1	0	1	0	1	0	1	0	0	0	1	0	0	1	0	0	0	1	0	1	0	1	0	1	1	0	0	1	0	1	0	0	1	0	1	0	1	0	1	0	1	0	0	0	1	0	1	0	0	1	0	1	0	1	0	0	0	0	0	1	0	0	0	0	0	0	1	0	1	0	0	1	0	1	0	1	0	1	0	0	0	1	0	1	0	1	0	1	0	1	0	1	0	1	1	0	1	0	0	1	0	1	0	1	1	0	1	1	0	0	1	0	1	0	0	0	1	1	0	1	1	0	0	0	0	0	0	1	0	0	0	1	0	1	0	0	0	1	1	0	0	1	1	0	1	0	1	0	0	1	0	1	0	0	1	0	1	0	1	0	1	0	1	0	1	0	1	0	1	0	1	0	1	0	1	1	0	1	0	0	0	1	0	1	0	0	1	0	1	0	0	1	0	1	0	0	0	1	0	0	1	0	0	1	0	1	0	0	0	1	0	1	0	1	0	0	0	1	1	0	0	1	1	0	0	1	0	1	0	0	0	1	0	1	0	0	0	0	1	0	1	0	0	0	1	0	1	1	0	1	0	1	0	0	1	0	1	0	1	0	0	0	0	0	0	1	0	0	0	0	1	0	0	1	0	0	0	0	0	1	0	1	0	1	1	0	1	0	1	0	0	1	0	0	1	0	0	0	0	0	0	0	0	1	0	0	0	0	0	1	0	1	0	0	0	1	0	1	0	1	0	0	1	0	0	0	0	0	0	0	1	0	0	1	0	0	0	0	0	1	0	0	0	0	0	0	0	1	0	0	0	0	0	0	0	1	0	0	0	1	0	0	0	0	0	0	1	0	0	0	0	0	0	0	1	0	0	1	0	1	0	0	0	0	1	0	0	1	0	0	0	1	0	1	0	0	0	0	0	1	0	0	1	0	1	0	0	0	0	0	1	0	0	0	0	1	0	0	0	1	1	0	0	0	0	1	0	0	1	0	0	0	0	0	0	0	0	0	0	0	0	0	1	0	0	1	0	0	0	0	0	0	0	0	0	0	0	0	0	0	1	0	0	0	0	0	0	0	0	0	0	1	0	0	0	0	0	0	0	0	1	0	0	0	0	0	0	0	0	0	0	0	0	0	0	0	0	0	0	0	0	0	0	1	0	0	0	0	0	0	0	0	0	0	0	0	0	1	0	0	0	0	0	0	1	0	0	0	0	0	0	0	0	0	0	0	0	0	0	0	0	0	0	0	0	0	0	0	0	0	0	0	0	0	0	0	0	0	0	0	0	0	0	0	0	0	0	0	0	0	0	0	0	0	0	0	0	0	0	0	0	0	0	0	0	0	0	1	0	0	0	0	0	0	0	0	1	0	0	0	0	0	0	0	0	0	0	1	0	0	0	0	1	0	0	0	0	0	0	0	0	0	0	1	0	0	0	0	0	0	0	0	0	0	0	0	0	0	0	0	0	1	0	0	0	0	0	0	0	0	0	0	0	0	0	0	0	0	0	0	1	1	0	0	0	0	0	0	0	0	0	0	0	0	0	0	1	0	0	0	0	0	0	0	1	0	0	1	1	0	0	0	0	1	0	0	0	0	0	0	1	0	0	0	0	1	0	0	0	0	0	0	0	0	1	0	0	0	0	0	0	0	0	0	0	0	0	0	0	0	0	0	1	1	0	0	1	1	0	0	1	0	1	0	1	0	1	0	1	0	1	0	0	1	0	1	0	1	0	1	0	0	0	1	0	1	0	1	0	1	0	0	1	0	0	0	1	0	0	0	0	0	1	0	1	0	1	0	0	0	1	0	0	1	0	0	1	1	0	1	0	1	0	1	0	1	0	0	1	0	1	0	1	0	0	1	0	1	0	1	0	0	0	0	0	1	1	0	1	0	0	0	0	1	0	1	0	1	0	0	1	0	0	1	0	1	0	0	1	0	1	0	1	0	1	0	1	0	0	0	0	1	0	0	0	1	0	0	1	0	0	1	0	1	0	0	1	0	0	1	0	0	1	0	1	0	0	1	1	0	1	0	1	0	0	1	0	1	0	0	0	1	0	0	0	1	0	0	0	0	0	1	0	1	0	1	0	0	1	0	1	0	1	0	0	1	0	0	0	1	0	1	0	0	0	1	0	1	1	0	1	0	1	0	1	1	0	1	0	1	0	0	0	0	0	1	0	0	0	1	0	0	0	1	0	0	0	0	0	0	0	0	0	1	0	1	0	1	0	0	0	1	0	0	0	0	1	1	0	1	0	1	0	0	0	1	0	0	1	1	0	0	0	1	0	1	0	0	0	1	0	1	0	1	0	1	1	0	1	0	1	0	0	0	1	0	0	1	0	0	1	0	0	0	0	0	1	0	0	0	0	1	0	0	1	1	0	0	1	0	0	1	0	0	0	1	0	1	0	0	1	0	1	0	0	1	0	1	0	1	0	1	0	1	1	0	1	0	0	0	0	0	0	1	1	0	0	1	0	1	0	0	0	0	1	1	0	0	0	1	0	0	1	0	1	0	0	1	0	0	0	0	1	0	0	0	1	0	0	1	0	0	1	0	0	0	1	0	1	0	0	0	1	0	0	1	0	1	0	0	0	1	0	0	1	0	1	0	0	1	0	0	1	0	0	0	0	0	0	0	0	0	0	0	1	0	0	0	0	1	0	0	0	1	0	1	1	0	0	1	0	1	0	0	0	0	0	0	1	0	0	0	0	0	1	0	0	1	1	0	1	0	0	0	0	0	0	1	0	0	0	0	0	0	0	1	0	1	0	1	0	0	0	0	0	0	0	1	0	0	0	0	0	1	0	0	1	0	0	0	0	0	0	0	0	0	0	0	0	0	0	0	0	0	0	0	0	1	0	0	0	0	1	0	0	0	1	0	1	0	0	0	0	1	0	1	0	0	0	0	0	1	1	0	1	0	0	0	0	0	1	0	0	0	1	0	0	0	1	0	0	0	0	0	0	0	0	0	0	0	0	0	0	0	0	0	0	0	0	0	0	0	1	1	1	0	0	0	0	1	1	0	1	0	0	1	0	0	0	1	0	0	0	0	0	0	0	0	0	1	0	1	1	0	0	0	0	1	0	0	0	1	0	1	0	0	0	0	0	0	0	0	0	0	0	0	0	0	0	0	0	1	0	0	0	1	0	0	0	0	0	1	0	0	0	0	0	0	1	0	0	0	0	1	0	1	0	0	0	1	1	0	1	1	0	1	0	0	0	1	0	0	0	0	0	0	1	0	0	0	0	0	0	1	0	0	0	0	1	0	1	0	0	0	0	0	0	1	1	0	0	0	1	0	0	0	0	1	0	0	1	0	0	1	0	0	0	0	0	0	0	0	0	1	0	0	0	0	0	1	0	0	0	0	0	0	0	1	0	0	0	0	0	0	0	0	0	0	1	0	0	0	1	0	0	0	0	0	0	0	0	0	0	0	0	0	0	0	1	0	0	1	0	0	0	0	0	0	0	0	0	0	0	0	0	0	0	0	0	0	0	0	0	0	0	0	1	0	1	0	0	0	0	0	0	0	0	0	0	0	0	0	0	0	0	0	0	0	1	0	0	0	0	0	0	0	1	0	0	0	0	0	0	0	0	0	0	0	0	0	0	0	0	0	0	0	0	0	0	0	0	0	0	0	0	0	0	0	0	0	0	0	0	0	0	0	0	0	0	0	0	0	0	0	0	0	1	0	0	0	0	0	0	0	1	0	1	0	1	0	0	0	0	1	0	1	0	0	0	1	1	0	0	0	1	0	0	0	0	1	0	0	0	1	0	0	0	1	0	0	1	0	1	0	0	0	0	0	0	0	0	1	0	0	0	0	0	0	0	0	0	0	1	0	1	1	0	0	1	0	0	1	0	0	0	0	1	0	1	0	0	0	1	1	0	1	0	1	1	0	0	0	1	0	0	0	1	0	1	0	0	1	0	0	1	1	0	0	0	0	0	0	0	1	0	0	0	1	0	1	0	0	1	1	0	1	0	1	0	1	0	0	0	1	0	1	0	0	0	0	1	1	0	0	0	0	0	0	0	0	0	0	0	0	0	1	0	0	0	1	0	0	1	1	0	1	0	1	0	0	0	0	0	0	0	0	0	0	0	0	1	0	0	1	0	0	0	1	0	1	0	0	0	1	0	0	1	0	1	1	0	0	0	0	1	0	0	1	0	0	0	1	1	0	0	0	0	0	0	1	0	0	0	0	0	0	0	0	0	0	0	0	0	1	1	0	1	0	0	0	0	1	0	0	0	0	0	0	0	1	0	0	1	0	0	0	0	0	0	0	1	0	0	1	0	0	0	0	0	0	1	0	0	0	0	0	0	0	0	0	1	0	0	0	1	0	0	0	0	0	0	0	0	0	0	0	0	0	0	0	0	0	0	0	0	0	0	1	0	0	0	0	0	0	1	0	0	0	0	0	0	0	0	0	0	0	0	1	0	0	0	0	0	0	0	0	0	0	0	1	0	0	0	0	0	0	0	0	0	0	0	0	0	0	0	0	0	0	0	0	0	0	0	0	0	0	0	0	0	0	0	0	0	0	0	0	0	0	0	0	0	1	1	0	0	0	0	0	0	0	0	0	0	0	0	0	0	0	0	0	0	0	0	0	0	1	0	1	0	1	0	0	0	0	0	0	0	0	0	0	0	0	0	0	0	0	0	1	0	0	0	0	0	0	0	0	0	0	0	0	0	0	0	0	0	0	0	0	0	1	0	0	0	0	0	0	0	0	1	0	0	0	0	0	0	0	0	0	0	0	0	0	0	0	0
CM	meCM17	1	0	1	0	1	0	1	0	0	1	0	1	0	1	0	0	0	1	0	0	0	0	1	0	0	0	1	0	0	0	0	1	0	1	0	0	1	0	1	0	0	1	0	1	0	1	0	0	0	0	0	1	0	1	0	0	1	0	1	0	0	1	0	1	0	1	0	1	0	1	0	1	0	1	0	1	0	0	1	0	0	0	1	0	1	0	1	0	1	1	0	1	0	0	1	0	1	0	0	1	0	1	1	0	0	0	1	0	0	1	1	0	0	1	0	1	1	0	1	0	0	1	0	0	0	1	0	1	0	0	0	1	0	1	0	1	0	0	1	0	1	0	1	0	1	0	1	0	1	1	0	0	0	0	1	0	1	0	1	1	0	1	0	0	1	0	1	0	1	0	0	1	1	0	0	1	0	1	0	0	0	0	1	0	1	0	1	0	0	0	0	1	0	1	0	1	0	0	1	0	0	1	0	1	0	1	0	1	0	1	0	1	0	0	1	0	1	1	0	1	0	1	0	1	0	0	0	1	0	1	0	1	1	0	0	1	0	1	0	1	1	0	1	0	0	0	1	0	1	0	0	1	0	1	0	1	0	0	1	0	0	0	1	1	0	0	1	1	0	0	1	0	1	0	1	0	1	0	0	0	0	0	1	1	1	0	1	0	1	0	0	1	1	0	0	0	1	0	1	1	0	0	0	0	0	1	0	0	0	1	0	1	1	0	0	1	1	1	0	1	0	1	0	1	0	1	0	1	0	0	1	0	0	1	1	1	1	0	1	1	0	0	0	0	1	0	0	0	1	1	0	0	1	1	0	0	1	0	0	1	0	1	0	0	0	0	1	0	1	0	0	0	0	0	1	0	1	0	0	1	1	0	1	0	1	0	0	1	0	1	0	0	1	0	0	0	0	0	1	1	0	0	0	0	1	0	1	1	0	0	0	1	0	0	0	1	0	1	0	1	0	1	0	1	0	0	1	0	0	0	0	1	0	0	1	1	0	0	0	1	0	1	0	1	0	0	1	0	0	1	0	0	1	0	0	0	1	0	1	0	0	0	0	0	1	0	0	0	1	0	0	0	1	0	0	1	0	0	0	0	0	0	0	0	1	0	0	0	0	0	1	0	0	1	0	1	1	0	1	0	0	1	1	1	0	1	1	0	0	0	0	1	1	0	1	0	0	1	0	1	0	0	0	1	0	1	0	0	0	1	1	1	0	1	0	0	1	1	0	0	0	0	0	1	0	1	0	1	0	0	0	0	0	0	0	0	0	0	0	0	0	0	0	0	0	0	0	0	0	0	0	0	0	0	0	0	0	0	0	0	0	0	1	0	0	0	1	0	0	1	0	0	0	0	0	0	0	1	0	0	0	0	0	0	0	0	0	0	0	0	0	0	0	0	0	0	0	0	0	0	0	0	0	0	0	0	0	0	0	0	0	0	0	0	0	0	0	0	0	0	0	0	0	0	0	0	0	0	0	0	0	0	1	0	0	0	0	0	0	0	0	1	0	0	0	0	0	0	0	0	0	1	0	0	0	0	0	0	0	0	0	0	0	0	0	0	0	0	1	0	0	0	0	0	0	0	0	0	0	0	0	0	0	1	0	0	0	0	0	0	0	0	0	0	0	0	1	0	0	0	0	0	0	0	0	0	0	0	0	0	0	0	0	0	0	0	0	0	0	0	0	1	0	0	0	0	0	0	0	1	0	0	0	0	0	1	0	0	0	0	0	0	0	0	0	1	0	0	0	0	0	0	0	0	0	0	0	0	0	0	0	0	0	0	0	0	0	0	0	0	0	0	0	0	0	0	1	1	0	1	0	0	1	0	0	1	0	1	0	1	0	1	0	1	0	1	0	0	1	0	1	0	1	0	1	0	0	0	1	0	1	0	1	0	0	1	0	1	0	1	0	1	0	1	0	0	0	1	0	1	0	1	0	0	0	1	0	0	1	0	0	1	0	0	1	0	0	0	1	0	1	0	0	1	0	1	0	1	1	0	0	0	1	0	0	1	0	0	0	0	1	1	1	0	0	0	1	0	1	0	1	0	1	1	0	1	0	0	1	0	1	0	0	1	0	1	0	1	0	1	1	0	0	0	0	0	1	0	0	0	1	0	1	0	1	0	0	1	1	0	1	0	0	0	0	1	0	1	0	1	0	0	1	0	0	1	0	0	0	0	0	0	1	0	0	0	1	0	0	0	1	0	0	0	1	0	1	0	1	0	1	0	0	0	1	0	0	1	0	0	1	0	0	0	1	0	1	0	1	0	0	0	1	0	1	1	0	1	0	1	1	0	1	0	1	0	0	0	1	0	1	0	0	0	1	0	0	1	0	1	1	0	0	1	0	0	0	0	1	0	1	0	1	0	0	0	1	0	1	0	0	1	0	0	1	0	1	0	0	0	1	0	1	0	1	0	0	1	0	0	1	0	0	0	1	0	1	1	0	1	0	1	1	0	1	0	1	0	0	1	0	0	0	0	1	0	0	0	1	0	0	0	0	0	1	0	1	0	0	1	0	0	0	1	0	0	1	0	0	0	1	0	1	1	0	1	0	1	0	0	1	0	1	0	1	0	1	1	0	1	0	1	0	0	0	0	1	0	1	1	0	0	1	0	1	0	0	0	1	0	1	0	0	1	0	0	1	0	1	0	0	0	1	0	1	0	0	1	0	1	0	0	1	0	1	0	0	1	0	0	0	1	0	1	0	0	0	1	0	0	1	1	0	0	1	0	1	0	0	1	1	0	0	0	1	0	1	0	0	1	0	0	0	0	0	1	0	0	0	1	0	0	0	0	1	0	0	0	0	1	0	1	0	0	1	0	1	0	0	0	0	0	1	0	0	0	0	0	0	0	1	0	1	1	0	1	0	0	0	0	0	0	1	0	1	0	0	0	1	0	1	0	0	1	0	1	0	0	0	0	1	0	1	0	0	0	0	0	1	1	0	1	0	0	0	0	0	1	0	0	0	0	1	0	0	0	0	0	1	0	0	0	1	0	0	0	0	1	0	0	0	1	0	1	0	0	1	0	1	0	1	0	0	0	0	0	1	1	0	0	1	0	0	0	0	1	0	1	0	1	0	0	0	0	0	0	0	0	1	0	0	1	0	0	0	0	1	0	1	0	0	0	0	1	0	1	0	1	0	1	0	1	0	0	0	0	0	1	0	0	1	0	0	0	1	0	0	0	0	0	0	0	0	0	1	0	1	1	0	0	0	0	1	0	0	0	0	0	0	1	0	0	0	0	1	0	0	1	0	0	1	0	0	0	1	0	1	0	0	0	0	0	0	0	1	0	1	0	0	0	0	1	0	0	0	1	0	0	1	0	1	0	0	0	1	1	0	1	1	0	1	0	0	0	0	0	0	0	0	0	0	0	0	0	0	0	0	0	0	0	0	0	0	1	0	1	0	0	0	0	1	0	0	0	1	0	0	1	0	0	0	1	0	1	0	1	0	0	0	0	0	1	0	0	0	0	0	0	0	0	0	0	0	0	1	0	0	0	0	0	0	0	1	0	0	0	1	0	0	0	0	0	0	0	0	0	0	0	0	0	0	1	0	1	0	0	0	0	0	0	0	0	1	0	0	0	1	0	0	0	0	1	0	0	0	1	0	0	0	0	0	0	0	0	0	0	0	0	0	1	0	1	0	0	0	0	0	0	0	0	1	0	0	0	0	0	0	0	0	0	0	0	0	1	0	0	0	0	0	0	0	1	0	0	0	0	0	0	0	0	1	0	0	0	0	0	0	0	0	0	0	0	0	0	1	0	0	0	0	0	0	0	0	0	0	0	0	0	0	0	0	0	0	0	0	0	0	0	0	0	0	0	0	0	0	0	1	0	0	1	0	0	1	0	0	0	1	0	0	0	1	0	0	0	1	1	0	0	0	1	0	1	1	0	1	0	1	0	0	0	1	0	1	0	0	1	0	0	0	1	0	0	0	1	0	0	0	1	1	0	1	0	0	0	0	0	0	1	0	0	0	0	0	1	0	0	1	0	0	0	0	0	0	1	1	0	0	1	1	0	1	1	0	1	0	1	0	0	0	0	0	1	0	1	0	1	0	0	1	0	1	0	1	0	0	0	0	1	1	0	0	0	1	0	1	0	0	1	0	0	1	0	1	1	0	0	1	0	1	0	1	0	0	0	0	1	0	0	0	1	0	0	1	0	1	0	0	1	0	0	1	0	0	0	1	0	1	1	1	0	1	0	1	0	0	1	0	1	1	0	0	0	0	0	0	0	0	0	1	0	0	0	1	0	1	0	0	0	1	0	0	0	1	1	1	0	0	0	1	0	0	0	1	0	0	1	0	0	0	0	0	0	0	1	1	0	0	0	0	1	1	0	1	0	0	0	0	0	1	1	0	0	1	0	1	0	1	0	0	0	0	0	1	0	0	0	0	1	0	1	0	0	0	0	0	0	0	0	1	0	0	0	0	0	0	1	0	0	0	0	0	0	0	0	0	0	1	0	0	1	0	0	1	0	0	0	0	0	0	0	0	0	0	0	0	0	0	0	0	0	0	0	1	0	0	0	0	0	0	1	0	0	0	0	0	0	0	0	0	0	0	0	1	0	0	0	0	0	0	0	0	0	0	0	1	0	0	0	1	0	0	0	0	0	0	0	0	0	0	0	0	0	0	1	0	0	0	0	0	0	0	0	0	0	0	0	0	0	0	0	0	0	0	0	0	0	0	0	0	0	0	0	0	0	1	0	0	0	0	0	0	0	0	1	0	0	1	0	0	0	0	0	1	0	1	0	0	0	0	0	0	0	0	0	0	0	0	0	0	1	0	0	0	0	0	0	0	1	0	0	1	0	0	1	0	0	1	0	0	0	0	0	1	0	1	0	0	0	1	0	0	0	1	0	1	0	0	0	0	0	0	1	0	0	0	1	1	0	0	0
[truncated: 439,350 more chars]
