# Supplementary material for: Population structure within the one-dimensional range of a coastal plain katydid
Source: PLoS One. 2017 Jun 9;12(6):e0179361. doi: 10.1371/journal.pone.0179361 (PMC5466309; doi:10.1371/journal.pone.0179361)
Supplement: S3 Text — (TXT) [file pone.0179361.s004.txt]

Sample	Locality	Hind Femur Length (mm)	
meAM03	AM	24.5	
meAM04	AM	24.5	
meAM05	AM	25.5	
meAM06	AM	25.5	
meAM07	AM	24.5	
meAM09	AM	25.5	
meAM10	AM	25	
meAM11	AM	25.5	
meAM12	AM	24.5	
meAM13	AM	24	
meAM14	AM	24.5	
meAM15	AM	26	
meAM16	AM	25.5	
meAM17	AM	25	
meAM18	AM	25.5	
meAM19	AM	23.5	
meAM20	AM	24	
meAM21	AM	25.5	
meAM22	AM	24	
meAM23	AM	25.5	
meBV01	BV	19.5	
meBV02	BV	20.5	
meBV03	BV	20.5	
meBV04	BV	19.5	
meBV05	BV	17	
meBV06	BV	20	
meBV07	BV	20.5	
meBV08	BV	19.5	
meCK15	CK	25.5	
meCK16	CK	24	
meCK17	CK	26.5	
meCK18	CK	23.5	
meCK19	CK	25.5	
meCK20	CK	26	
meCK21	CK	23	
meCK22	CK	24	
meCK23	CK	26	
meCK24	CK	25	
meNJ01	CM	19	
meNJ03	CM	18	
meNJ04	CM	21	
meNJ06	CM	20	
meNJ07	CM	20	
meNJ09	CM	18.5	
meNJ10	CM	21	
meNJ11	CM	20	
meNJ12	CM	17.5	
meNJ13	CM	20	
meNJ14	CM	21.5	
meNJ15	CM	19.5	
meNJ16	CM	19.5	
meNJ17	CM	20.5	
meNJ18	CM	20	
meNJ19	CM	20	
meNJ20	CM	19.5	
meNJ21	CM	20	
meNJ22	CM	20	
meNJ23	CM	20.5	
meNJ24	CM	19	
meNJ25	CM	20.5	
meNJ26	CM	18	
meNJ27	CM	18	
meNJ28	CM	19.5	
meNJ29	CM	20	
meNJ30	CM	20	
meDH01	DH	24	
meDH02	DH	25	
meDH03	DH	25	
meDH05	DH	23	
meDH06	DH	24	
meMS07	DH	26.5	
meMS08	DH	26	
meMS09	DH	22.5	
meMS10	DH	25.5	
meMS11	DH	25.5	
meMS12	DH	24.5	
meMS13	DH	26	
meMS14	DH	25	
meHB01	HB	24	
meHB02	HB	25	
meHB04	HB	21.5	
meHB05	HB	22.5	
meHB06	HB	22	
meHB08	HB	22.5	
meHB09	HB	25.5	
meHB10	HB	22	
meHB11	HB	22	
meHB12	HB	23.5	
meHB13	HB	22.5	
meHB14	HB	21.5	
meHB15	HB	23	
mePW01	HB	22	
meRK01	RK	23	
meRK02	RK	21.5	
meRK03	RK	22	
meRK04	RK	21	
meRK05	RK	21.5	
meRK06	RK	22	
meRK07	RK	25	
meRK08	RK	22	
meRK09	RK	21	
meRK10	RK	22	
meRK11	RK	21	
meRK12	RK	21	
meRK13	RK	20	
meRK14	RK	23	
meRK15	RK	21	
meRK16	RK	22	
meRK17	RK	23	
meRK18	RK	23	
meRK19	RK	22	
meRK20	RK	21.5	
meRK21	RK	21	
meRK22	RK	22.5	
meRK23	RK	22.5	
meRK24	RK	20.5	
meRK25	RK	23	
meRK26	RK	21.5	
meRK28	RK	22	
meRV01	RV	25	
meRV02	RV	24	
meRV03	RV	24	
meRV04	RV	25.5	
meRV05	RV	24	
meRV06	RV	26.5	
meRV07	RV	25.5	
meRV09	RV	25.5	
meRV10	RV	24	
meRV11	RV	24.5	
meRV12	RV	26	
meRV13	RV	24.5	
meRV14	RV	23.5	
meRV15	RV	25.5	
meRV16	RV	23	
meRV17	RV	25.5	
meRV18	RV	25	
meRV19	RV	24	
meRV21	RV	24	
meRV24	RV	24	
meSK01	SK	22	
meSK03	SK	24	
meSK04	SK	23.5	
meSK05	SK	24.5	
meSK06	SK	22.5	
meSK07	SK	24	
meSK08	SK	22	
meSK09	SK	24.5	
meSK10	SK	24.5	
meSK12	SK	25	
meSK13	SK	24	
meSK14	SK	25	
meSK15	SK	25	
meSK17	SK	25	
meSK18	SK	23.5	
meSK19	SK	24	
meSK20	SK	23	
meSK21	SK	23.5	
meSK22	SK	24	
meSK23	SK	23	
meSC01	SU	19.5	
meSC02	SU	16	
meSC03	SU	17.5	
meSC04	SU	19.5	
meSC05	SU	19	
meSC06	SU	20	
meSC07	SU	18	
meSC08	SU	19	
meSC09	SU	19	
meSC10	SU	19	
meSC11	SU	17	
meSC12	SU	19	
meSC13	SU	19	
meSC14	SU	18.5	
meSC15	SU	18	
			
			
			
			
			
			
			
			
			
			
			
			
			
			
			
			
			
